# Supplementary material for: Bioinformatic Analyzes of the Association Between Upregulated Expression of JUN Gene via APOBEC-Induced FLG Gene Mutation and Prognosis of Cervical Cancer
Source: Front Med (Lausanne). 2022 Apr 18;9:815450. doi: 10.3389/fmed.2022.815450 (PMC9058067; doi:10.3389/fmed.2022.815450)
Supplement: Supplementary file 1 [file Data_Sheet_1.ZIP › Evidence/Evidence.csv]

Gene	TotalEvidenceCounts	EvidenceHit:MyList	EvidenceGO:MyList
6484	2.0	1	1
11227	2.0	1	1
221	2.0	1	1
2048	2.0	1	1
274	2.0	1	1
148170	2.0	1	1
7134	2.0	1	1
3669	2.0	1	1
124872	2.0	1	1
218	2.0	1	1
3725	2.0	1	1
10810	2.0	1	1
6364	2.0	1	1
153572	2.0	1	1
27090	2.0	1	1
7368	2.0	1	1
64284	2.0	1	1
93210	2.0	1	1
5345	2.0	1	1
8626	2.0	1	1
6469	2.0	1	1
9935	2.0	1	1
85477	2.0	1	1
2921	2.0	1	1
25825	2.0	1	1
3430	2.0	1	1
745	2.0	1	1
3784	2.0	1	1
64919	2.0	1	1
5143	2.0	1	1
5284	2.0	1	1
6284	2.0	1	1
65125	2.0	1	1
8809	2.0	1	1
3965	2.0	1	1
92747	2.0	1	1
9245	2.0	1	1
9615	2.0	1	1
24	2.0	1	1
8876	2.0	1	1
182	2.0	1	1
89870	2.0	1	1
4061	2.0	1	1
5152	2.0	1	1
27443	2.0	1	1
135656	1.0	1	0
79047	1.0	1	0
284106	1.0	1	0
3006	1.0	1	0
6277	1.0	1	0
57343	1.0	1	0
11033	1.0	1	0
79574	1.0	1	0
84171	1.0	1	0
629	1.0	1	0
4774	1.0	1	0
84941	1.0	1	0
257000	1.0	1	0
170679	1.0	1	0
64116	1.0	1	0
7263	1.0	1	0
1562	1.0	1	0
92521	1.0	1	0
389376	1.0	1	0
23221	1.0	1	0
10232	1.0	1	0
348327	1.0	1	0
54848	1.0	1	0
7031	1.0	1	0
25943	1.0	1	0
2762	1.0	1	0
645638	1.0	1	0
100506334	1.0	1	0
55647	1.0	1	0
168002	1.0	1	0
725	1.0	1	0
1556	1.0	1	0
4583	1.0	1	0
57419	1.0	1	0
4493	1.0	1	0
285489	1.0	1	0
2875	1.0	1	0
6783	1.0	1	0
9540	1.0	1	0
101927318	1.0	1	0
1789	1.0	1	0
362	1.0	1	0
3934	1.0	1	0
55286	1.0	1	0
9123	1.0	1	0
440603	1.0	1	0
116832	1.0	1	0
51316	1.0	1	0
1755	1.0	1	0
116844	1.0	1	0
91703	1.0	1	0
10099	1.0	1	0
54436	1.0	1	0
125050	1.0	1	0
148808	1.0	1	0
84795	1.0	1	0
4586	1.0	1	0
10948	1.0	1	0
2766	1.0	1	0
726	1.0	1	0
84312	1.0	1	0
685	1.0	1	0
114879	1.0	1	0
6182	1.0	1	0
284422	1.0	1	0
94025	1.0	1	0
114803	1.0	1	0
1870	1.0	1	0
64699	1.0	1	0
112609	1.0	1	0
251	1.0	1	0
60370	1.0	1	0
7022	1.0	1	0
2705	1.0	1	0
84419	1.0	1	0
6690	1.0	1	0
137797	1.0	1	0
638	1.0	1	0
7364	1.0	1	0
