# Supplementary material for: Bioinformatic Analyzes of the Association Between Upregulated Expression of JUN Gene via APOBEC-Induced FLG Gene Mutation and Prognosis of Cervical Cancer
Source: Front Med (Lausanne). 2022 Apr 18;9:815450. doi: 10.3389/fmed.2022.815450 (PMC9058067; doi:10.3389/fmed.2022.815450)
Supplement: Supplementary file 1 [file Data_Sheet_1.ZIP › Enrichment_GO/GO_AllLists.csv]

Category	CategoryID	GO	Description	PARENT_GO	LogP	Enrichment	Z-score	#TotalGeneInLibrary	#GeneInGO	#GeneInHitList	#GeneInGOAndHitList	%InGO	STDV %InGO	GeneID	Hits	Log(q-value)	GeneList
GO Biological Processes	19	GO:0022600	digestive system process	19_GO:0032501 multicellular organismal process	-5.3	14	8.6	30242	104	124	6	4.8	1.9	362|3784|4583|7031|9245|65125	AQP5|KCNQ1|MUC2|TFF1|GCNT3|WNK1	-1.1	MyList
GO Biological Processes	19	GO:0007586	digestion	19_GO:0032501 multicellular organismal process	-4.7	11	7.3	30242	137	124	6	4.8	1.9	362|3784|4583|7031|9245|65125	AQP5|KCNQ1|MUC2|TFF1|GCNT3|WNK1	-0.94	MyList
GO Biological Processes	19	GO:0016266	O-glycan processing	19_GO:0008152 metabolic process	-4.5	23	9.1	30242	43	124	4	3.2	1.6	6484|9245|11227|27090	ST3GAL4|GCNT3|GALNT5|ST6GALNAC4	-0.94	MyList
GO Biological Processes	19	GO:0050878	regulation of body fluid levels	19_GO:0065007 biological regulation	-4.5	5.7	6	30242	382	124	9	7.3	2.3	362|685|725|2048|5345|6469|6484|8626|65125	AQP5|BTC|C4BPB|EPHB2|SERPINF2|SHH|ST3GAL4|TP63|WNK1	-0.94	MyList
GO Biological Processes	19	GO:0048871	multicellular organismal homeostasis	19_GO:0032501 multicellular organismal process	-4.3	4.8	5.5	30242	511	124	10	8.1	2.4	24|3934|4583|5284|7031|8626|8809|51316|64116|112609	ABCA4|LCN2|MUC2|PIGR|TFF1|TP63|IL18R1|PLAC8|SLC39A8|MRAP2	-0.8	MyList
GO Biological Processes	19	GO:0001655	urogenital system development	19_GO:0032502 developmental process	-4.1	5.8	5.6	30242	339	124	8	6.5	2.2	182|2048|4774|6469|8626|9245|153572|168002	JAG1|EPHB2|NFIA|SHH|TP63|GCNT3|IRX2|DACT2	-0.67	MyList
GO Biological Processes	19	GO:0060571	morphogenesis of an epithelial fold	19_GO:0032502 developmental process	-3.9	30	9.3	30242	24	124	3	2.4	1.4	6469|8626|27443	SHH|TP63|CECR2	-0.62	MyList
GO Biological Processes	19	GO:0048839	inner ear development	19_GO:0032502 developmental process	-3.9	7.8	6	30242	188	124	6	4.8	1.9	182|2048|3784|6469|9935|27443	JAG1|EPHB2|KCNQ1|SHH|MAFB|CECR2	-0.62	MyList
GO Biological Processes	19	GO:1903706	regulation of hemopoiesis	19_GO:0002376 immune system process	-3.8	5.3	5.3	30242	370	124	8	6.5	2.2	182|3725|3965|6469|8876|9935|85477|114803	JAG1|JUN|LGALS9|SHH|VNN1|MAFB|SCIN|MYSM1	-0.62	MyList
GO Biological Processes	19	GO:0015850	organic hydroxy compound transport	19_GO:0051179 localization	-3.8	6	5.4	30242	284	124	7	5.6	2.1	24|3784|4061|6469|9123|10948|114879	ABCA4|KCNQ1|LY6E|SHH|SLC16A3|STARD3|OSBPL5	-0.62	MyList
GO Biological Processes	19	GO:0009247	glycolipid biosynthetic process	19_GO:0008152 metabolic process	-3.7	14	7.1	30242	68	124	4	3.2	1.6	6484|7368|27090|93210	ST3GAL4|UGT8|ST6GALNAC4|PGAP3	-0.62	MyList
GO Biological Processes	19	GO:0048729	tissue morphogenesis	19_GO:0032502 developmental process	-3.6	4	4.8	30242	614	124	10	8.1	2.4	182|3934|4061|6469|7134|8626|9245|27443|89870|153572	JAG1|LCN2|LY6E|SHH|TNNC1|TP63|GCNT3|CECR2|TRIM15|IRX2	-0.62	MyList
GO Biological Processes	19	GO:1901137	carbohydrate derivative biosynthetic process	19_GO:0008152 metabolic process	-3.6	3.9	4.7	30242	618	124	10	8.1	2.4	2762|6484|7368|9245|11227|25825|27090|64116|93210|124872	GMDS|ST3GAL4|UGT8|GCNT3|GALNT5|BACE2|ST6GALNAC4|SLC39A8|PGAP3|B4GALNT2	-0.62	MyList
GO Biological Processes	19	GO:0043583	ear development	19_GO:0032502 developmental process	-3.6	6.9	5.5	30242	213	124	6	4.8	1.9	182|2048|3784|6469|9935|27443	JAG1|EPHB2|KCNQ1|SHH|MAFB|CECR2	-0.62	MyList
GO Biological Processes	19	GO:0034754	cellular hormone metabolic process	19_GO:0008152 metabolic process	-3.6	8.9	5.9	30242	137	124	5	4	1.8	1562|6469|6783|7364|10948	CYP2C18|SHH|SULT1E1|UGT2B7|STARD3	-0.62	MyList
GO Biological Processes	19	GO:0033077	T cell differentiation in thymus	19_GO:0002376 immune system process	-3.6	13	6.7	30242	75	124	4	3.2	1.6	6469|8876|9935|64919	SHH|VNN1|MAFB|BCL11B	-0.62	MyList
GO Biological Processes	19	GO:0007162	negative regulation of cell adhesion	19_GO:0022610 biological adhesion	-3.6	5.6	5.2	30242	303	124	7	5.6	2.1	182|2048|3965|6469|65125|124872|168002	JAG1|EPHB2|LGALS9|SHH|WNK1|B4GALNT2|DACT2	-0.62	MyList
GO Biological Processes	19	GO:0042445	hormone metabolic process	19_GO:0008152 metabolic process	-3.5	6.7	5.4	30242	218	124	6	4.8	1.9	1562|6469|6783|7364|10948|25825	CYP2C18|SHH|SULT1E1|UGT2B7|STARD3|BACE2	-0.62	MyList
GO Biological Processes	19	GO:0044089	positive regulation of cellular component biogenesis	19_GO:0048518 positive regulation of biological process	-3.5	4.2	4.8	30242	520	124	9	7.3	2.3	274|638|2048|5345|10810|57343|79574|85477|148170	BIN1|BIK|EPHB2|SERPINF2|WASF3|ZNF304|EPS8L3|SCIN|CDC42EP5	-0.62	MyList
GO Biological Processes	19	GO:0046467	membrane lipid biosynthetic process	19_GO:0008152 metabolic process	-3.5	8.6	5.8	30242	142	124	5	4	1.8	221|6484|7368|27090|93210	ALDH3B1|ST3GAL4|UGT8|ST6GALNAC4|PGAP3	-0.62	MyList
GO Biological Processes	19	GO:0016032	viral process	19_GO:0016032 viral process	-3.5	4.7	4.9	30242	416	124	8	6.5	2.2	3669|3725|3965|4061|4774|6484|27090|89870	ISG20|JUN|LGALS9|LY6E|NFIA|ST3GAL4|ST6GALNAC4|TRIM15	-0.61	MyList
GO Biological Processes	19	GO:0009101	glycoprotein biosynthetic process	19_GO:0008152 metabolic process	-3.4	5.3	5	30242	320	124	7	5.6	2.1	6484|9245|11227|25825|27090|64116|124872	ST3GAL4|GCNT3|GALNT5|BACE2|ST6GALNAC4|SLC39A8|B4GALNT2	-0.61	MyList
GO Biological Processes	19	GO:0006486	protein glycosylation	19_GO:0008152 metabolic process	-3.4	6.4	5.3	30242	229	124	6	4.8	1.9	6484|9245|11227|27090|64116|124872	ST3GAL4|GCNT3|GALNT5|ST6GALNAC4|SLC39A8|B4GALNT2	-0.61	MyList
GO Biological Processes	19	GO:0043413	macromolecule glycosylation	19_GO:0008152 metabolic process	-3.4	6.4	5.3	30242	229	124	6	4.8	1.9	6484|9245|11227|27090|64116|124872	ST3GAL4|GCNT3|GALNT5|ST6GALNAC4|SLC39A8|B4GALNT2	-0.61	MyList
GO Biological Processes	19	GO:0006493	protein O-linked glycosylation	19_GO:0008152 metabolic process	-3.3	11	6.1	30242	88	124	4	3.2	1.6	6484|9245|11227|27090	ST3GAL4|GCNT3|GALNT5|ST6GALNAC4	-0.53	MyList
GO Biological Processes	19	GO:0002385	mucosal immune response	19_GO:0002376 immune system process	-3.3	19	7.2	30242	38	124	3	2.4	1.4	5284|64284|92747	PIGR|RAB17|BPIFB1	-0.53	MyList
GO Biological Processes	19	GO:0070085	glycosylation	19_GO:0008152 metabolic process	-3.3	6	5	30242	243	124	6	4.8	1.9	6484|9245|11227|27090|64116|124872	ST3GAL4|GCNT3|GALNT5|ST6GALNAC4|SLC39A8|B4GALNT2	-0.53	MyList
GO Biological Processes	19	GO:0022407	regulation of cell-cell adhesion	19_GO:0022610 biological adhesion	-3.3	4.3	4.6	30242	450	124	8	6.5	2.2	182|3965|5345|6469|6484|8876|65125|124872	JAG1|LGALS9|SERPINF2|SHH|ST3GAL4|VNN1|WNK1|B4GALNT2	-0.51	MyList
GO Biological Processes	19	GO:0002251	organ or tissue specific immune response	19_GO:0002376 immune system process	-3.2	18	6.9	30242	41	124	3	2.4	1.4	5284|64284|92747	PIGR|RAB17|BPIFB1	-0.46	MyList
GO Biological Processes	19	GO:0014003	oligodendrocyte development	19_GO:0032502 developmental process	-3.2	17	6.8	30242	42	124	3	2.4	1.4	745|6469|10810	MYRF|SHH|WASF3	-0.46	MyList
GO Biological Processes	19	GO:0030217	T cell differentiation	19_GO:0002376 immune system process	-3.2	5.7	4.8	30242	257	124	6	4.8	1.9	3965|6469|8809|8876|9935|64919	LGALS9|SHH|IL18R1|VNN1|MAFB|BCL11B	-0.46	MyList
GO Biological Processes	19	GO:0009154	purine ribonucleotide catabolic process	19_GO:0008152 metabolic process	-3.1	17	6.7	30242	43	124	3	2.4	1.4	5143|5152|9615	PDE4C|PDE9A|GDA	-0.46	MyList
GO Biological Processes	19	GO:0030838	positive regulation of actin filament polymerization	19_GO:0048518 positive regulation of biological process	-3.1	9.9	5.7	30242	99	124	4	3.2	1.6	274|10810|85477|148170	BIN1|WASF3|SCIN|CDC42EP5	-0.46	MyList
GO Biological Processes	19	GO:0048598	embryonic morphogenesis	19_GO:0032502 developmental process	-3.1	3.7	4.3	30242	591	124	9	7.3	2.3	2048|3784|6469|8626|9935|27443|65125|89870|153572	EPHB2|KCNQ1|SHH|TP63|MAFB|CECR2|WNK1|TRIM15|IRX2	-0.46	MyList
GO Biological Processes	19	GO:0006664	glycolipid metabolic process	19_GO:0008152 metabolic process	-3.1	9.8	5.6	30242	100	124	4	3.2	1.6	6484|7368|27090|93210	ST3GAL4|UGT8|ST6GALNAC4|PGAP3	-0.46	MyList
GO Biological Processes	19	GO:1903509	liposaccharide metabolic process	19_GO:0008152 metabolic process	-3.1	9.7	5.6	30242	101	124	4	3.2	1.6	6484|7368|27090|93210	ST3GAL4|UGT8|ST6GALNAC4|PGAP3	-0.46	MyList
GO Biological Processes	19	GO:0048538	thymus development	19_GO:0002376 immune system process	-3.1	16	6.6	30242	45	124	3	2.4	1.4	6469|9935|64919	SHH|MAFB|BCL11B	-0.46	MyList
GO Biological Processes	19	GO:0034142	toll-like receptor 4 signaling pathway	19_GO:0002376 immune system process	-3.1	16	6.6	30242	45	124	3	2.4	1.4	3430|3965|92747	IFI35|LGALS9|BPIFB1	-0.46	MyList
GO Biological Processes	19	GO:0010038	response to metal ion	19_GO:0050896 response to stimulus	-3	4.6	4.5	30242	373	124	7	5.6	2.1	3725|3934|4493|6469|7031|7134|65125	JUN|LCN2|MT1E|SHH|TFF1|TNNC1|WNK1	-0.44	MyList
GO Biological Processes	19	GO:0006195	purine nucleotide catabolic process	19_GO:0008152 metabolic process	-3	16	6.4	30242	47	124	3	2.4	1.4	5143|5152|9615	PDE4C|PDE9A|GDA	-0.43	MyList
GO Biological Processes	19	GO:0009261	ribonucleotide catabolic process	19_GO:0008152 metabolic process	-3	15	6.3	30242	48	124	3	2.4	1.4	5143|5152|9615	PDE4C|PDE9A|GDA	-0.42	MyList
GO Biological Processes	19	GO:0098659	inorganic cation import across plasma membrane	19_GO:0051179 localization	-3	9	5.4	30242	108	124	4	3.2	1.6	3784|3934|64116|65125	KCNQ1|LCN2|SLC39A8|WNK1	-0.42	MyList
GO Biological Processes	19	GO:0099587	inorganic ion import across plasma membrane	19_GO:0051179 localization	-3	9	5.4	30242	108	124	4	3.2	1.6	3784|3934|64116|65125	KCNQ1|LCN2|SLC39A8|WNK1	-0.42	MyList
GO Biological Processes	19	GO:0009617	response to bacterium	19_GO:0044419 biological process involved in interspecies interaction between organisms	-3	3.3	4	30242	749	124	10	8.1	2.4	725|1755|2921|3725|3934|3965|6364|51316|84419|116844	C4BPB|DMBT1|CXCL3|JUN|LCN2|LGALS9|CCL20|PLAC8|C15orf48|LRG1	-0.42	MyList
GO Biological Processes	19	GO:0030155	regulation of cell adhesion	19_GO:0022610 biological adhesion	-3	3.2	4	30242	751	124	10	8.1	2.4	182|2048|3965|5345|6469|6484|8876|65125|124872|168002	JAG1|EPHB2|LGALS9|SERPINF2|SHH|ST3GAL4|VNN1|WNK1|B4GALNT2|DACT2	-0.42	MyList
GO Biological Processes	19	GO:0010638	positive regulation of organelle organization	19_GO:0048518 positive regulation of biological process	-2.9	3.9	4.2	30242	505	124	8	6.5	2.2	274|638|685|5345|10810|57343|85477|148170	BIN1|BIK|BTC|SERPINF2|WASF3|ZNF304|SCIN|CDC42EP5	-0.41	MyList
GO Biological Processes	19	GO:0009100	glycoprotein metabolic process	19_GO:0008152 metabolic process	-2.9	4.4	4.3	30242	390	124	7	5.6	2.1	6484|9245|11227|25825|27090|64116|124872	ST3GAL4|GCNT3|GALNT5|BACE2|ST6GALNAC4|SLC39A8|B4GALNT2	-0.41	MyList
GO Biological Processes	19	GO:0046632	alpha-beta T cell differentiation	19_GO:0002376 immune system process	-2.9	8.7	5.2	30242	112	124	4	3.2	1.6	3965|6469|8809|64919	LGALS9|SHH|IL18R1|BCL11B	-0.41	MyList
GO Biological Processes	19	GO:0032970	regulation of actin filament-based process	19_GO:0050789 regulation of biological process	-2.9	4.3	4.2	30242	398	124	7	5.6	2.1	274|5345|7134|10810|23221|85477|148170	BIN1|SERPINF2|TNNC1|WASF3|RHOBTB2|SCIN|CDC42EP5	-0.4	MyList
GO Biological Processes	19	GO:0022408	negative regulation of cell-cell adhesion	19_GO:0022610 biological adhesion	-2.9	6.2	4.7	30242	196	124	5	4	1.8	182|3965|6469|65125|124872	JAG1|LGALS9|SHH|WNK1|B4GALNT2	-0.4	MyList
GO Biological Processes	19	GO:0045664	regulation of neuron differentiation	19_GO:0032502 developmental process	-2.9	6.2	4.7	30242	196	124	5	4	1.8	182|274|1789|6469|64919	JAG1|BIN1|DNMT3B|SHH|BCL11B	-0.4	MyList
GO Biological Processes	19	GO:0021782	glial cell development	19_GO:0032502 developmental process	-2.9	8.4	5.1	30242	116	124	4	3.2	1.6	745|6469|10810|25825	MYRF|SHH|WASF3|BACE2	-0.4	MyList
GO Biological Processes	19	GO:0072523	purine-containing compound catabolic process	19_GO:0008152 metabolic process	-2.9	14	6	30242	53	124	3	2.4	1.4	5143|5152|9615	PDE4C|PDE9A|GDA	-0.4	MyList
GO Biological Processes	19	GO:0006643	membrane lipid metabolic process	19_GO:0008152 metabolic process	-2.8	6	4.6	30242	204	124	5	4	1.8	221|6484|7368|27090|93210	ALDH3B1|ST3GAL4|UGT8|ST6GALNAC4|PGAP3	-0.34	MyList
GO Biological Processes	19	GO:0072001	renal system development	19_GO:0032502 developmental process	-2.8	4.8	4.3	30242	303	124	6	4.8	1.9	182|4774|6469|9245|153572|168002	JAG1|NFIA|SHH|GCNT3|IRX2|DACT2	-0.34	MyList
GO Biological Processes	19	GO:1902905	positive regulation of supramolecular fiber organization	19_GO:0048518 positive regulation of biological process	-2.8	5.8	4.5	30242	209	124	5	4	1.8	274|5345|10810|85477|148170	BIN1|SERPINF2|WASF3|SCIN|CDC42EP5	-0.31	MyList
GO Biological Processes	19	GO:0006081	cellular aldehyde metabolic process	19_GO:0008152 metabolic process	-2.7	12	5.6	30242	60	124	3	2.4	1.4	24|218|221	ABCA4|ALDH3A1|ALDH3B1	-0.28	MyList
GO Biological Processes	19	GO:1903131	mononuclear cell differentiation	19_GO:0002376 immune system process	-2.7	4	4	30242	427	124	7	5.6	2.1	3725|3965|6469|8809|8876|9935|64919	JUN|LGALS9|SHH|IL18R1|VNN1|MAFB|BCL11B	-0.28	MyList
GO Biological Processes	19	GO:0042476	odontogenesis	19_GO:0032502 developmental process	-2.7	7.5	4.8	30242	130	124	4	3.2	1.6	362|6469|8626|64919	AQP5|SHH|TP63|BCL11B	-0.27	MyList
GO Biological Processes	19	GO:0007423	sensory organ development	19_GO:0032502 developmental process	-2.7	3.5	3.8	30242	554	124	8	6.5	2.2	182|362|2048|3784|6469|9935|27443|64919	JAG1|AQP5|EPHB2|KCNQ1|SHH|MAFB|CECR2|BCL11B	-0.27	MyList
GO Biological Processes	19	GO:0007596	blood coagulation	19_GO:0032501 multicellular organismal process	-2.7	5.6	4.4	30242	218	124	5	4	1.8	725|2048|5345|6469|6484	C4BPB|EPHB2|SERPINF2|SHH|ST3GAL4	-0.27	MyList
GO Biological Processes	19	GO:0060113	inner ear receptor cell differentiation	19_GO:0032502 developmental process	-2.7	12	5.5	30242	62	124	3	2.4	1.4	182|3784|27443	JAG1|KCNQ1|CECR2	-0.27	MyList
GO Biological Processes	19	GO:0009311	oligosaccharide metabolic process	19_GO:0008152 metabolic process	-2.7	12	5.5	30242	62	124	3	2.4	1.4	6484|27090|124872	ST3GAL4|ST6GALNAC4|B4GALNT2	-0.27	MyList
GO Biological Processes	19	GO:0007599	hemostasis	19_GO:0065007 biological regulation	-2.6	5.5	4.3	30242	223	124	5	4	1.8	725|2048|5345|6469|6484	C4BPB|EPHB2|SERPINF2|SHH|ST3GAL4	-0.25	MyList
GO Biological Processes	19	GO:0050817	coagulation	19_GO:0032501 multicellular organismal process	-2.6	5.5	4.3	30242	223	124	5	4	1.8	725|2048|5345|6469|6484	C4BPB|EPHB2|SERPINF2|SHH|ST3GAL4	-0.25	MyList
GO Biological Processes	19	GO:0010001	glial cell differentiation	19_GO:0032502 developmental process	-2.6	5.4	4.3	30242	225	124	5	4	1.8	274|745|6469|10810|25825	BIN1|MYRF|SHH|WASF3|BACE2	-0.25	MyList
GO Biological Processes	19	GO:0002064	epithelial cell development	19_GO:0032502 developmental process	-2.6	5.4	4.3	30242	225	124	5	4	1.8	182|3784|8626|64919|168002	JAG1|KCNQ1|TP63|BCL11B|DACT2	-0.25	MyList
GO Biological Processes	19	GO:0071677	positive regulation of mononuclear cell migration	19_GO:0040011 locomotion	-2.6	11	5.3	30242	65	124	3	2.4	1.4	3965|6364|65125	LGALS9|CCL20|WNK1	-0.25	MyList
GO Biological Processes	19	GO:0051495	positive regulation of cytoskeleton organization	19_GO:0048518 positive regulation of biological process	-2.6	5.4	4.3	30242	226	124	5	4	1.8	274|5345|10810|85477|148170	BIN1|SERPINF2|WASF3|SCIN|CDC42EP5	-0.25	MyList
GO Biological Processes	19	GO:0030193	regulation of blood coagulation	19_GO:0032501 multicellular organismal process	-2.6	11	5.3	30242	66	124	3	2.4	1.4	2048|5345|6484	EPHB2|SERPINF2|ST3GAL4	-0.25	MyList
GO Biological Processes	19	GO:0032273	positive regulation of protein polymerization	19_GO:0048518 positive regulation of biological process	-2.6	7.1	4.6	30242	138	124	4	3.2	1.6	274|10810|85477|148170	BIN1|WASF3|SCIN|CDC42EP5	-0.25	MyList
GO Biological Processes	19	GO:0045444	fat cell differentiation	19_GO:0032502 developmental process	-2.6	5.3	4.2	30242	230	124	5	4	1.8	182|6783|9935|51316|116844	JAG1|SULT1E1|MAFB|PLAC8|LRG1	-0.24	MyList
GO Biological Processes	19	GO:0042490	mechanoreceptor differentiation	19_GO:0032502 developmental process	-2.6	11	5.2	30242	67	124	3	2.4	1.4	182|3784|27443	JAG1|KCNQ1|CECR2	-0.24	MyList
GO Biological Processes	19	GO:1900046	regulation of hemostasis	19_GO:0050789 regulation of biological process	-2.6	11	5.2	30242	68	124	3	2.4	1.4	2048|5345|6484	EPHB2|SERPINF2|ST3GAL4	-0.23	MyList
GO Biological Processes	19	GO:0062197	cellular response to chemical stress	19_GO:0050896 response to stimulus	-2.6	4.3	3.9	30242	339	124	6	4.8	1.9	221|362|1789|3725|3934|8876	ALDH3B1|AQP5|DNMT3B|JUN|LCN2|VNN1	-0.23	MyList
GO Biological Processes	19	GO:1901224	positive regulation of NIK/NF-kappaB signaling	19_GO:0048518 positive regulation of biological process	-2.5	11	5.1	30242	69	124	3	2.4	1.4	3430|3965|8809	IFI35|LGALS9|IL18R1	-0.22	MyList
GO Biological Processes	19	GO:0031334	positive regulation of protein-containing complex assembly	19_GO:0048518 positive regulation of biological process	-2.5	5.1	4.1	30242	238	124	5	4	1.8	274|638|10810|85477|148170	BIN1|BIK|WASF3|SCIN|CDC42EP5	-0.21	MyList
GO Biological Processes	19	GO:0050818	regulation of coagulation	19_GO:0032501 multicellular organismal process	-2.5	10	5	30242	71	124	3	2.4	1.4	2048|5345|6484	EPHB2|SERPINF2|ST3GAL4	-0.2	MyList
GO Biological Processes	19	GO:0016331	morphogenesis of embryonic epithelium	19_GO:0032502 developmental process	-2.5	6.6	4.4	30242	147	124	4	3.2	1.6	6469|8626|27443|153572	SHH|TP63|CECR2|IRX2	-0.2	MyList
GO Biological Processes	19	GO:0003208	cardiac ventricle morphogenesis	19_GO:0032502 developmental process	-2.5	10	5	30242	72	124	3	2.4	1.4	182|4061|7134	JAG1|LY6E|TNNC1	-0.2	MyList
GO Biological Processes	19	GO:0043903	regulation of biological process involved in symbiotic interaction	19_GO:0044419 biological process involved in interspecies interaction between organisms	-2.5	10	5	30242	72	124	3	2.4	1.4	3965|4061|89870	LGALS9|LY6E|TRIM15	-0.2	MyList
GO Biological Processes	19	GO:1903900	regulation of viral life cycle	19_GO:0016032 viral process	-2.5	6.6	4.4	30242	148	124	4	3.2	1.6	3669|3965|4061|89870	ISG20|LGALS9|LY6E|TRIM15	-0.2	MyList
GO Biological Processes	19	GO:0014074	response to purine-containing compound	19_GO:0050896 response to stimulus	-2.5	6.5	4.4	30242	149	124	4	3.2	1.6	218|1789|3725|3784	ALDH3A1|DNMT3B|JUN|KCNQ1	-0.2	MyList
GO Biological Processes	19	GO:0051051	negative regulation of transport	19_GO:0048519 negative regulation of biological process	-2.5	3.6	3.7	30242	473	124	7	5.6	2.1	274|2048|3965|6469|6690|65125|89870	BIN1|EPHB2|LGALS9|SHH|SPINK1|WNK1|TRIM15	-0.19	MyList
GO Biological Processes	19	GO:1904064	positive regulation of cation transmembrane transport	19_GO:0048518 positive regulation of biological process	-2.5	6.5	4.3	30242	151	124	4	3.2	1.6	2048|3784|3934|65125	EPHB2|KCNQ1|LCN2|WNK1	-0.19	MyList
GO Biological Processes	19	GO:0009166	nucleotide catabolic process	19_GO:0008152 metabolic process	-2.5	9.9	4.9	30242	74	124	3	2.4	1.4	5143|5152|9615	PDE4C|PDE9A|GDA	-0.19	MyList
GO Biological Processes	19	GO:0032956	regulation of actin cytoskeleton organization	19_GO:0050789 regulation of biological process	-2.4	4.1	3.8	30242	359	124	6	4.8	1.9	274|5345|10810|23221|85477|148170	BIN1|SERPINF2|WASF3|RHOBTB2|SCIN|CDC42EP5	-0.17	MyList
GO Biological Processes	19	GO:0046631	alpha-beta T cell activation	19_GO:0002376 immune system process	-2.4	6.3	4.2	30242	156	124	4	3.2	1.6	3965|6469|8809|64919	LGALS9|SHH|IL18R1|BCL11B	-0.15	MyList
GO Biological Processes	19	GO:0090596	sensory organ morphogenesis	19_GO:0032502 developmental process	-2.4	4.8	3.9	30242	256	124	5	4	1.8	182|362|2048|3784|9935	JAG1|AQP5|EPHB2|KCNQ1|MAFB	-0.14	MyList
GO Biological Processes	19	GO:1902107	positive regulation of leukocyte differentiation	19_GO:0002376 immune system process	-2.4	6.1	4.2	30242	159	124	4	3.2	1.6	3725|3965|6469|8876	JUN|LGALS9|SHH|VNN1	-0.14	MyList
GO Biological Processes	19	GO:1903708	positive regulation of hemopoiesis	19_GO:0002376 immune system process	-2.4	6.1	4.2	30242	159	124	4	3.2	1.6	3725|3965|6469|8876	JUN|LGALS9|SHH|VNN1	-0.14	MyList
GO Biological Processes	19	GO:0007159	leukocyte cell-cell adhesion	19_GO:0022610 biological adhesion	-2.4	3.9	3.7	30242	371	124	6	4.8	1.9	3965|6469|6484|8876|64116|65125	LGALS9|SHH|ST3GAL4|VNN1|SLC39A8|WNK1	-0.13	MyList
GO Biological Processes	19	GO:0043271	negative regulation of ion transport	19_GO:0048519 negative regulation of biological process	-2.4	6.1	4.1	30242	161	124	4	3.2	1.6	274|2048|6690|65125	BIN1|EPHB2|SPINK1|WNK1	-0.13	MyList
GO Biological Processes	19	GO:0030098	lymphocyte differentiation	19_GO:0002376 immune system process	-2.3	3.9	3.6	30242	374	124	6	4.8	1.9	3965|6469|8809|8876|9935|64919	LGALS9|SHH|IL18R1|VNN1|MAFB|BCL11B	-0.12	MyList
GO Biological Processes	19	GO:0048708	astrocyte differentiation	19_GO:0032502 developmental process	-2.3	9	4.6	30242	81	124	3	2.4	1.4	274|6469|25825	BIN1|SHH|BACE2	-0.12	MyList
GO Biological Processes	19	GO:0043588	skin development	19_GO:0032502 developmental process	-2.3	4.6	3.8	30242	263	124	5	4	1.8	182|6469|8626|64919|168002	JAG1|SHH|TP63|BCL11B|DACT2	-0.12	MyList
GO Biological Processes	19	GO:0050792	regulation of viral process	19_GO:0016032 viral process	-2.3	5.9	4.1	30242	164	124	4	3.2	1.6	3669|3965|4061|89870	ISG20|LGALS9|LY6E|TRIM15	-0.12	MyList
GO Biological Processes	19	GO:0006897	endocytosis	19_GO:0051179 localization	-2.3	3.1	3.4	30242	636	124	8	6.5	2.2	274|725|1755|6469|23221|64284|64699|84171	BIN1|C4BPB|DMBT1|SHH|RHOBTB2|RAB17|TMPRSS3|LOXL4	-0.12	MyList
GO Biological Processes	19	GO:0010817	regulation of hormone levels	19_GO:0065007 biological regulation	-2.3	3.4	3.5	30242	506	124	7	5.6	2.1	1562|3784|6469|6783|7364|10948|25825	CYP2C18|KCNQ1|SHH|SULT1E1|UGT2B7|STARD3|BACE2	-0.11	MyList
GO Biological Processes	19	GO:1901292	nucleoside phosphate catabolic process	19_GO:0008152 metabolic process	-2.3	8.7	4.5	30242	84	124	3	2.4	1.4	5143|5152|9615	PDE4C|PDE9A|GDA	-0.11	MyList
GO Biological Processes	19	GO:0034767	positive regulation of ion transmembrane transport	19_GO:0048518 positive regulation of biological process	-2.3	5.8	4	30242	167	124	4	3.2	1.6	2048|3784|3934|65125	EPHB2|KCNQ1|LCN2|WNK1	-0.11	MyList
GO Biological Processes	19	GO:0001894	tissue homeostasis	19_GO:0032501 multicellular organismal process	-2.3	4.6	3.7	30242	268	124	5	4	1.8	24|4583|5284|7031|64116	ABCA4|MUC2|PIGR|TFF1|SLC39A8	-0.11	MyList
GO Biological Processes	19	GO:0030833	regulation of actin filament polymerization	19_GO:0050789 regulation of biological process	-2.3	5.7	3.9	30242	172	124	4	3.2	1.6	274|10810|85477|148170	BIN1|WASF3|SCIN|CDC42EP5	-0.07	MyList
GO Biological Processes	19	GO:0070098	chemokine-mediated signaling pathway	19_GO:0023052 signaling	-2.2	8.3	4.4	30242	88	124	3	2.4	1.4	2921|6364|65125	CXCL3|CCL20|WNK1	-0.066	MyList
GO Biological Processes	19	GO:0030029	actin filament-based process	19_GO:0009987 cellular process	-2.2	2.7	3.2	30242	799	124	9	7.3	2.3	274|3784|5345|7134|10810|23221|85477|92521|148170	BIN1|KCNQ1|SERPINF2|TNNC1|WASF3|RHOBTB2|SCIN|SPECC1|CDC42EP5	-0.066	MyList
GO Biological Processes	19	GO:0002252	immune effector process	19_GO:0002376 immune system process	-2.2	3	3.3	30242	658	124	8	6.5	2.2	182|629|725|2048|3430|3965|6284|8809	JAG1|CFB|C4BPB|EPHB2|IFI35|LGALS9|S100A13|IL18R1	-0.065	MyList
GO Biological Processes	19	GO:0110053	regulation of actin filament organization	19_GO:0050789 regulation of biological process	-2.2	4.4	3.6	30242	278	124	5	4	1.8	274|5345|10810|85477|148170	BIN1|SERPINF2|WASF3|SCIN|CDC42EP5	-0.065	MyList
GO Biological Processes	19	GO:0002221	pattern recognition receptor signaling pathway	19_GO:0002376 immune system process	-2.2	5.5	3.9	30242	176	124	4	3.2	1.6	3430|3965|89870|92747	IFI35|LGALS9|TRIM15|BPIFB1	-0.058	MyList
GO Biological Processes	19	GO:0042475	odontogenesis of dentin-containing tooth	19_GO:0032502 developmental process	-2.2	8.1	4.3	30242	90	124	3	2.4	1.4	6469|8626|64919	SHH|TP63|BCL11B	-0.058	MyList
GO Biological Processes	19	GO:1902105	regulation of leukocyte differentiation	19_GO:0002376 immune system process	-2.2	4.3	3.6	30242	281	124	5	4	1.8	3725|3965|6469|8876|9935	JUN|LGALS9|SHH|VNN1|MAFB	-0.058	MyList
GO Biological Processes	19	GO:0072080	nephron tubule development	19_GO:0032502 developmental process	-2.2	8	4.3	30242	91	124	3	2.4	1.4	182|6469|153572	JAG1|SHH|IRX2	-0.058	MyList
GO Biological Processes	19	GO:0045582	positive regulation of T cell differentiation	19_GO:0022610 biological adhesion	-2.2	8	4.3	30242	91	124	3	2.4	1.4	3965|6469|8876	LGALS9|SHH|VNN1	-0.058	MyList
GO Biological Processes	19	GO:0098739	import across plasma membrane	19_GO:0051179 localization	-2.2	5.5	3.8	30242	178	124	4	3.2	1.6	3784|3934|64116|65125	KCNQ1|LCN2|SLC39A8|WNK1	-0.058	MyList
GO Biological Processes	19	GO:0022409	positive regulation of cell-cell adhesion	19_GO:0022610 biological adhesion	-2.2	4.3	3.6	30242	284	124	5	4	1.8	3965|5345|6469|6484|8876	LGALS9|SERPINF2|SHH|ST3GAL4|VNN1	-0.054	MyList
GO Biological Processes	19	GO:0048525	negative regulation of viral process	19_GO:0016032 viral process	-2.2	8	4.3	30242	92	124	3	2.4	1.4	3669|4061|89870	ISG20|LY6E|TRIM15	-0.053	MyList
GO Biological Processes	19	GO:0002275	myeloid cell activation involved in immune response	19_GO:0002376 immune system process	-2.2	7.9	4.3	30242	93	124	3	2.4	1.4	3430|3965|6284	IFI35|LGALS9|S100A13	-0.046	MyList
GO Biological Processes	19	GO:0060993	kidney morphogenesis	19_GO:0032502 developmental process	-2.2	7.8	4.2	30242	94	124	3	2.4	1.4	6469|9245|153572	SHH|GCNT3|IRX2	-0.046	MyList
GO Biological Processes	19	GO:0061326	renal tubule development	19_GO:0032502 developmental process	-2.2	7.8	4.2	30242	94	124	3	2.4	1.4	182|6469|153572	JAG1|SHH|IRX2	-0.046	MyList
GO Biological Processes	19	GO:0019080	viral gene expression	19_GO:0016032 viral process	-2.2	7.8	4.2	30242	94	124	3	2.4	1.4	3725|6484|27090	JUN|ST3GAL4|ST6GALNAC4	-0.046	MyList
GO Biological Processes	19	GO:0051591	response to cAMP	19_GO:0050896 response to stimulus	-2.2	7.8	4.2	30242	94	124	3	2.4	1.4	218|3725|3784	ALDH3A1|JUN|KCNQ1	-0.046	MyList
GO Biological Processes	19	GO:1901379	regulation of potassium ion transmembrane transport	19_GO:0051179 localization	-2.2	7.7	4.2	30242	95	124	3	2.4	1.4	274|3784|65125	BIN1|KCNQ1|WNK1	-0.04	MyList
GO Biological Processes	19	GO:0048709	oligodendrocyte differentiation	19_GO:0032502 developmental process	-2.2	7.7	4.2	30242	95	124	3	2.4	1.4	745|6469|10810	MYRF|SHH|WASF3	-0.04	MyList
GO Biological Processes	19	GO:0002521	leukocyte differentiation	19_GO:0002376 immune system process	-2.1	3.1	3.2	30242	543	124	7	5.6	2.1	3725|3965|6469|8809|8876|9935|64919	JUN|LGALS9|SHH|IL18R1|VNN1|MAFB|BCL11B	-0.04	MyList
GO Biological Processes	19	GO:0042472	inner ear morphogenesis	19_GO:0032502 developmental process	-2.1	7.6	4.2	30242	96	124	3	2.4	1.4	2048|3784|9935	EPHB2|KCNQ1|MAFB	-0.04	MyList
GO Biological Processes	19	GO:0001822	kidney development	19_GO:0032502 developmental process	-2.1	4.1	3.5	30242	294	124	5	4	1.8	182|6469|9245|153572|168002	JAG1|SHH|GCNT3|IRX2|DACT2	-0.04	MyList
GO Biological Processes	19	GO:0048514	blood vessel morphogenesis	19_GO:0032502 developmental process	-2.1	2.8	3.1	30242	687	124	8	6.5	2.2	182|1870|2048|3725|5345|6469|57343|116844	JAG1|E2F2|EPHB2|JUN|SERPINF2|SHH|ZNF304|LRG1	-0.04	MyList
GO Biological Processes	19	GO:1990868	response to chemokine	19_GO:0050896 response to stimulus	-2.1	7.5	4.1	30242	97	124	3	2.4	1.4	2921|6364|65125	CXCL3|CCL20|WNK1	-0.04	MyList
GO Biological Processes	19	GO:1990869	cellular response to chemokine	19_GO:0050896 response to stimulus	-2.1	7.5	4.1	30242	97	124	3	2.4	1.4	2921|6364|65125	CXCL3|CCL20|WNK1	-0.04	MyList
GO Biological Processes	19	GO:0070252	actin-mediated cell contraction	19_GO:0009987 cellular process	-2.1	7.5	4.1	30242	97	124	3	2.4	1.4	274|3784|7134	BIN1|KCNQ1|TNNC1	-0.04	MyList
GO Biological Processes	19	GO:0051604	protein maturation	19_GO:0008152 metabolic process	-2.1	4.1	3.5	30242	296	124	5	4	1.8	745|5345|6469|25825|284106	MYRF|SERPINF2|SHH|BACE2|CISD3	-0.04	MyList
GO Biological Processes	19	GO:0008064	regulation of actin polymerization or depolymerization	19_GO:0050789 regulation of biological process	-2.1	5.2	3.7	30242	188	124	4	3.2	1.6	274|10810|85477|148170	BIN1|WASF3|SCIN|CDC42EP5	-0.04	MyList
GO Biological Processes	19	GO:0030832	regulation of actin filament length	19_GO:0050789 regulation of biological process	-2.1	5.2	3.7	30242	189	124	4	3.2	1.6	274|10810|85477|148170	BIN1|WASF3|SCIN|CDC42EP5	-0.036	MyList
GO Biological Processes	19	GO:0030041	actin filament polymerization	19_GO:0009987 cellular process	-2.1	5.1	3.7	30242	191	124	4	3.2	1.6	274|10810|85477|148170	BIN1|WASF3|SCIN|CDC42EP5	-0.023	MyList
GO Biological Processes	19	GO:0042063	gliogenesis	19_GO:0032502 developmental process	-2.1	4.1	3.4	30242	301	124	5	4	1.8	274|745|6469|10810|25825	BIN1|MYRF|SHH|WASF3|BACE2	-0.021	MyList
GO Biological Processes	19	GO:0034308	primary alcohol metabolic process	19_GO:0008152 metabolic process	-2.1	7.2	4	30242	102	124	3	2.4	1.4	221|1562|6783	ALDH3B1|CYP2C18|SULT1E1	0	MyList
GO Biological Processes	19	GO:0030148	sphingolipid biosynthetic process	19_GO:0008152 metabolic process	-2.1	7.1	4	30242	103	124	3	2.4	1.4	221|7368|27090	ALDH3B1|UGT8|ST6GALNAC4	0	MyList
GO Biological Processes	19	GO:0071248	cellular response to metal ion	19_GO:0050896 response to stimulus	-2	5	3.6	30242	197	124	4	3.2	1.6	3725|4493|6469|65125	JUN|MT1E|SHH|WNK1	0	MyList
GO Biological Processes	19	GO:0045621	positive regulation of lymphocyte differentiation	19_GO:0002376 immune system process	-2	7	4	30242	104	124	3	2.4	1.4	3965|6469|8876	LGALS9|SHH|VNN1	0	MyList
GO Biological Processes	19	GO:0045639	positive regulation of myeloid cell differentiation	19_GO:0002376 immune system process	-2	7	4	30242	104	124	3	2.4	1.4	182|3725|85477	JAG1|JUN|SCIN	0	MyList
GO Biological Processes	19	GO:0055086	nucleobase-containing small molecule metabolic process	19_GO:0008152 metabolic process	-2	3	3.1	30242	570	124	7	5.6	2.1	2762|2766|5143|5152|6783|9615|124872	GMDS|GMPR|PDE4C|PDE9A|SULT1E1|GDA|B4GALNT2	0	MyList
GO Biological Processes	19	GO:0040029	regulation of gene expression, epigenetic	19_GO:0050789 regulation of biological process	-2	7	3.9	30242	105	124	3	2.4	1.4	3784|7022|57343	KCNQ1|TFAP2C|ZNF304	0	MyList
GO Biological Processes	19	GO:0062207	regulation of pattern recognition receptor signaling pathway	19_GO:0002376 immune system process	-2	6.9	3.9	30242	106	124	3	2.4	1.4	3430|89870|92747	IFI35|TRIM15|BPIFB1	0	MyList
GO Biological Processes	19	GO:0010035	response to inorganic substance	19_GO:0050896 response to stimulus	-2	3	3.1	30242	574	124	7	5.6	2.1	3725|3934|4493|6469|7031|7134|65125	JUN|LCN2|MT1E|SHH|TFF1|TNNC1|WNK1	0	MyList
GO Biological Processes	19	GO:0060249	anatomical structure homeostasis	19_GO:0065007 biological regulation	-2	3.9	3.3	30242	314	124	5	4	1.8	24|4583|5284|7031|64116	ABCA4|MUC2|PIGR|TFF1|SLC39A8	0	MyList
GO Biological Processes	19	GO:0009913	epidermal cell differentiation	19_GO:0032502 developmental process	-2	4.8	3.5	30242	202	124	4	3.2	1.6	182|3784|8626|64919	JAG1|KCNQ1|TP63|BCL11B	0	MyList
GO Biological Processes	19	GO:0042303	molting cycle	19_GO:0032501 multicellular organismal process	-2	6.8	3.9	30242	107	124	3	2.4	1.4	6469|8626|79574	SHH|TP63|EPS8L3	0	MyList
GO Biological Processes	19	GO:0042633	hair cycle	19_GO:0032501 multicellular organismal process	-2	6.8	3.9	30242	107	124	3	2.4	1.4	6469|8626|79574	SHH|TP63|EPS8L3	0	MyList
