# Supplementary material for: Bioinformatic Analyzes of the Association Between Upregulated Expression of JUN Gene via APOBEC-Induced FLG Gene Mutation and Prognosis of Cervical Cancer
Source: Front Med (Lausanne). 2022 Apr 18;9:815450. doi: 10.3389/fmed.2022.815450 (PMC9058067; doi:10.3389/fmed.2022.815450)
Supplement: Supplementary file 1 [file Data_Sheet_1.ZIP › Enrichment_GO/GONetwork.xgmml]

<?xml version="1.0" encoding="UTF-8" standalone="yes"?>
<graph label="GONetwork" xmlns:dc="http://purl.org/dc/elements/1.1/" xmlns:xlink="http://www.w3.org/1999/xlink" xmlns:rdf="http://www.w3.org/1999/02/22-rdf-syntax-ns#" xmlns:cy="http://www.cytoscape.org" xmlns="http://www.cs.rpi.edu/XGMML" >
  <att name="documentVersion" value="1.1"/>
  <att name="networkMetadata">
    <rdf:RDF>
      <rdf:Description rdf:about="http://www.cytoscape.org/">
        <dc:type>Protein-Protein Interaction</dc:type>
        <dc:description>N/A</dc:description>
        <dc:identifier>N/A</dc:identifier>
        <dc:date>2021-11-11 06:38:57</dc:date>
        <dc:title>Cytoscape Network</dc:title>
        <dc:source>http://www.cytoscape.org/</dc:source>
        <dc:format>Cytoscape-XGMML</dc:format>
      </rdf:Description>
    </rdf:RDF>
  </att>
  <att type="string" name="backgroundColor" value="#ffffff"/>
  <att type="real" name="GRAPH_VIEW_ZOOM" value="1.0"/>
  <att type="real" name="GRAPH_VIEW_CENTER_X" value="300.0"/>
  <att type="real" name="GRAPH_VIEW_CENTER_Y" value="300.0"/>
  <node label="GO:0007586" id="1">
    <att type="string" name="canonicalName" value="GO:0007586"/>
    <att type="string" name="Description" value="digestion"/>
    <att type="string" name="Category" value="GO Biological Processes"/>
    <att type="real" name="LogP" value="-4.651549854802969"/>
    <att type="real" name="Log(q-value)" value="-0.9364958193017392"/>
    <att type="integer" name="GROUP_ID" value="1"/>
    <att type="string" name="Hits" value="AQP5|KCNQ1|MUC2|TFF1|GCNT3|WNK1"/>
    <att type="real" name="Enrichment" value="10.681186720037672"/>
    <att type="real" name="Z-score" value="7.287279322185901"/>
    <att type="integer" name="#GeneInGOAndHitList" value="6"/>
    <att type="integer" name="#GeneInGO" value="137"/>
    <att type="integer" name="#GeneInHitList" value="124"/>
    <att type="integer" name="#TotalGeneInLibrary" value="30242"/>
    <att type="real" name="%InGO" value="4.838709677419355"/>
    <att type="real" name="STDV %InGO" value="1.927010588884779"/>
    <att type="real" name="BestLogPInGroup" value="-5.337466273392774"/>
    <att type="real" name="BestEnrichmentInGroup" value="14.070409429280396"/>
    <att type="integer" name="FirstInGroupByEnrichment" value="0"/>
    <att type="integer" name="FirstInGroupByLogP" value="0"/>
    <att type="string" name="GeneID" value="362|3784|4583|7031|9245|65125"/>
    <att type="integer" name="_RANK_" value="1"/>
    <att type="string" name="_PATTERN_" value="M1"/>
    <att type="string" name="CLUSTER_LABEL" value=" "/>
    <att type="integer" name="#COUNT_001" value="6"/>
    <att type="integer" name="_MEMBER_MyList" value="1"/>
    <att type="real" name="_LogP_MyList" value="-4.651549854802969"/>
    <att type="string" name="Gene" value="GO:0007586"/>
    <att type="integer" name="GiniIndex" value="0"/>
    <att type="integer" name="CategoryID" value="19"/>
    <att type="string" name="PARENT_GO" value="19_GO:0032501 multicellular organismal process"/>
    <att type="integer" name="EvidenceCutoff" value="0"/>
    <graphics type="CIRCLE" x="435.1790200289924" y="163.36455687606912"/>
  </node>
  <node label="GO:0098659" id="2">
    <att type="string" name="canonicalName" value="GO:0098659"/>
    <att type="string" name="Description" value="inorganic cation import across plasma membrane"/>
    <att type="string" name="Category" value="GO Biological Processes"/>
    <att type="real" name="LogP" value="-2.9836094859096294"/>
    <att type="real" name="Log(q-value)" value="-0.4235746676306415"/>
    <att type="integer" name="GROUP_ID" value="1"/>
    <att type="string" name="Hits" value="KCNQ1|LCN2|SLC39A8|WNK1"/>
    <att type="real" name="Enrichment" value="9.032855436081242"/>
    <att type="real" name="Z-score" value="5.365982959738862"/>
    <att type="integer" name="#GeneInGOAndHitList" value="4"/>
    <att type="integer" name="#GeneInGO" value="108"/>
    <att type="integer" name="#GeneInHitList" value="124"/>
    <att type="integer" name="#TotalGeneInLibrary" value="30242"/>
    <att type="real" name="%InGO" value="3.225806451612903"/>
    <att type="real" name="STDV %InGO" value="1.5866754091547248"/>
    <att type="real" name="BestLogPInGroup" value="-5.337466273392774"/>
    <att type="real" name="BestEnrichmentInGroup" value="14.070409429280396"/>
    <att type="integer" name="FirstInGroupByEnrichment" value="0"/>
    <att type="integer" name="FirstInGroupByLogP" value="0"/>
    <att type="string" name="GeneID" value="3784|3934|64116|65125"/>
    <att type="integer" name="_RANK_" value="1"/>
    <att type="string" name="_PATTERN_" value="M1"/>
    <att type="string" name="CLUSTER_LABEL" value=" "/>
    <att type="integer" name="#COUNT_001" value="4"/>
    <att type="integer" name="_MEMBER_MyList" value="1"/>
    <att type="real" name="_LogP_MyList" value="-2.9836094859096294"/>
    <att type="string" name="Gene" value="GO:0098659"/>
    <att type="integer" name="GiniIndex" value="0"/>
    <att type="integer" name="CategoryID" value="19"/>
    <att type="string" name="PARENT_GO" value="19_GO:0051179 localization"/>
    <att type="integer" name="EvidenceCutoff" value="0"/>
    <graphics type="CIRCLE" x="162.21839269988214" y="174.1904709271301"/>
  </node>
  <node label="GO:0099587" id="3">
    <att type="string" name="canonicalName" value="GO:0099587"/>
    <att type="string" name="Description" value="inorganic ion import across plasma membrane"/>
    <att type="string" name="Category" value="GO Biological Processes"/>
    <att type="real" name="LogP" value="-2.9836094859096294"/>
    <att type="real" name="Log(q-value)" value="-0.4235746676306415"/>
    <att type="integer" name="GROUP_ID" value="1"/>
    <att type="string" name="Hits" value="KCNQ1|LCN2|SLC39A8|WNK1"/>
    <att type="real" name="Enrichment" value="9.032855436081242"/>
    <att type="real" name="Z-score" value="5.365982959738862"/>
    <att type="integer" name="#GeneInGOAndHitList" value="4"/>
    <att type="integer" name="#GeneInGO" value="108"/>
    <att type="integer" name="#GeneInHitList" value="124"/>
    <att type="integer" name="#TotalGeneInLibrary" value="30242"/>
    <att type="real" name="%InGO" value="3.225806451612903"/>
    <att type="real" name="STDV %InGO" value="1.5866754091547248"/>
    <att type="real" name="BestLogPInGroup" value="-5.337466273392774"/>
    <att type="real" name="BestEnrichmentInGroup" value="14.070409429280396"/>
    <att type="integer" name="FirstInGroupByEnrichment" value="0"/>
    <att type="integer" name="FirstInGroupByLogP" value="0"/>
    <att type="string" name="GeneID" value="3784|3934|64116|65125"/>
    <att type="integer" name="_RANK_" value="1"/>
    <att type="string" name="_PATTERN_" value="M1"/>
    <att type="string" name="CLUSTER_LABEL" value=" "/>
    <att type="integer" name="#COUNT_001" value="4"/>
    <att type="integer" name="_MEMBER_MyList" value="1"/>
    <att type="real" name="_LogP_MyList" value="-2.9836094859096294"/>
    <att type="string" name="Gene" value="GO:0099587"/>
    <att type="integer" name="GiniIndex" value="0"/>
    <att type="integer" name="CategoryID" value="19"/>
    <att type="string" name="PARENT_GO" value="19_GO:0051179 localization"/>
    <att type="integer" name="EvidenceCutoff" value="0"/>
    <graphics type="CIRCLE" x="418.4296348920115" y="347.7937316291153"/>
  </node>
  <node label="GO:1904064" id="4">
    <att type="string" name="canonicalName" value="GO:1904064"/>
    <att type="string" name="Description" value="positive regulation of cation transmembrane transport"/>
    <att type="string" name="Category" value="GO Biological Processes"/>
    <att type="real" name="LogP" value="-2.452945669866662"/>
    <att type="real" name="Log(q-value)" value="-0.19098134198951064"/>
    <att type="integer" name="GROUP_ID" value="1"/>
    <att type="string" name="Hits" value="EPHB2|KCNQ1|LCN2|WNK1"/>
    <att type="real" name="Enrichment" value="6.460585345011749"/>
    <att type="real" name="Z-score" value="4.316236318087715"/>
    <att type="integer" name="#GeneInGOAndHitList" value="4"/>
    <att type="integer" name="#GeneInGO" value="151"/>
    <att type="integer" name="#GeneInHitList" value="124"/>
    <att type="integer" name="#TotalGeneInLibrary" value="30242"/>
    <att type="real" name="%InGO" value="3.225806451612903"/>
    <att type="real" name="STDV %InGO" value="1.5866754091547248"/>
    <att type="real" name="BestLogPInGroup" value="-5.337466273392774"/>
    <att type="real" name="BestEnrichmentInGroup" value="14.070409429280396"/>
    <att type="integer" name="FirstInGroupByEnrichment" value="0"/>
    <att type="integer" name="FirstInGroupByLogP" value="0"/>
    <att type="string" name="GeneID" value="2048|3784|3934|65125"/>
    <att type="integer" name="_RANK_" value="1"/>
    <att type="string" name="_PATTERN_" value="M1"/>
    <att type="string" name="CLUSTER_LABEL" value=" "/>
    <att type="integer" name="#COUNT_001" value="4"/>
    <att type="integer" name="_MEMBER_MyList" value="1"/>
    <att type="real" name="_LogP_MyList" value="-2.452945669866662"/>
    <att type="string" name="Gene" value="GO:1904064"/>
    <att type="integer" name="GiniIndex" value="0"/>
    <att type="integer" name="CategoryID" value="19"/>
    <att type="string" name="PARENT_GO" value="19_GO:0048518 positive regulation of biological process"/>
    <att type="integer" name="EvidenceCutoff" value="0"/>
    <graphics type="CIRCLE" x="320.82815848784855" y="280.87242262144343"/>
  </node>
  <node label="GO:0034767" id="5">
    <att type="string" name="canonicalName" value="GO:0034767"/>
    <att type="string" name="Description" value="positive regulation of ion transmembrane transport"/>
    <att type="string" name="Category" value="GO Biological Processes"/>
    <att type="real" name="LogP" value="-2.2980167749980525"/>
    <att type="real" name="Log(q-value)" value="-0.11032585098260492"/>
    <att type="integer" name="GROUP_ID" value="1"/>
    <att type="string" name="Hits" value="EPHB2|KCNQ1|LCN2|WNK1"/>
    <att type="real" name="Enrichment" value="5.841607108363917"/>
    <att type="real" name="Z-score" value="4.025694494995004"/>
    <att type="integer" name="#GeneInGOAndHitList" value="4"/>
    <att type="integer" name="#GeneInGO" value="167"/>
    <att type="integer" name="#GeneInHitList" value="124"/>
    <att type="integer" name="#TotalGeneInLibrary" value="30242"/>
    <att type="real" name="%InGO" value="3.225806451612903"/>
    <att type="real" name="STDV %InGO" value="1.5866754091547248"/>
    <att type="real" name="BestLogPInGroup" value="-5.337466273392774"/>
    <att type="real" name="BestEnrichmentInGroup" value="14.070409429280396"/>
    <att type="integer" name="FirstInGroupByEnrichment" value="0"/>
    <att type="integer" name="FirstInGroupByLogP" value="0"/>
    <att type="string" name="GeneID" value="2048|3784|3934|65125"/>
    <att type="integer" name="_RANK_" value="1"/>
    <att type="string" name="_PATTERN_" value="M1"/>
    <att type="string" name="CLUSTER_LABEL" value=" "/>
    <att type="integer" name="#COUNT_001" value="4"/>
    <att type="integer" name="_MEMBER_MyList" value="1"/>
    <att type="real" name="_LogP_MyList" value="-2.2980167749980525"/>
    <att type="string" name="Gene" value="GO:0034767"/>
    <att type="integer" name="GiniIndex" value="0"/>
    <att type="integer" name="CategoryID" value="19"/>
    <att type="string" name="PARENT_GO" value="19_GO:0048518 positive regulation of biological process"/>
    <att type="integer" name="EvidenceCutoff" value="0"/>
    <graphics type="CIRCLE" x="429.2709153811504" y="404.81953953728146"/>
  </node>
  <node label="GO:0098739" id="6">
    <att type="string" name="canonicalName" value="GO:0098739"/>
    <att type="string" name="Description" value="import across plasma membrane"/>
    <att type="string" name="Category" value="GO Biological Processes"/>
    <att type="real" name="LogP" value="-2.2011235825936746"/>
    <att type="real" name="Log(q-value)" value="-0.05821939538873611"/>
    <att type="integer" name="GROUP_ID" value="1"/>
    <att type="string" name="Hits" value="KCNQ1|LCN2|SLC39A8|WNK1"/>
    <att type="real" name="Enrichment" value="5.480608916274012"/>
    <att type="real" name="Z-score" value="3.8469762998417116"/>
    <att type="integer" name="#GeneInGOAndHitList" value="4"/>
    <att type="integer" name="#GeneInGO" value="178"/>
    <att type="integer" name="#GeneInHitList" value="124"/>
    <att type="integer" name="#TotalGeneInLibrary" value="30242"/>
    <att type="real" name="%InGO" value="3.225806451612903"/>
    <att type="real" name="STDV %InGO" value="1.5866754091547248"/>
    <att type="real" name="BestLogPInGroup" value="-5.337466273392774"/>
    <att type="real" name="BestEnrichmentInGroup" value="14.070409429280396"/>
    <att type="integer" name="FirstInGroupByEnrichment" value="0"/>
    <att type="integer" name="FirstInGroupByLogP" value="0"/>
    <att type="string" name="GeneID" value="3784|3934|64116|65125"/>
    <att type="integer" name="_RANK_" value="1"/>
    <att type="string" name="_PATTERN_" value="M1"/>
    <att type="string" name="CLUSTER_LABEL" value=" "/>
    <att type="integer" name="#COUNT_001" value="4"/>
    <att type="integer" name="_MEMBER_MyList" value="1"/>
    <att type="real" name="_LogP_MyList" value="-2.2011235825936746"/>
    <att type="string" name="Gene" value="GO:0098739"/>
    <att type="integer" name="GiniIndex" value="0"/>
    <att type="integer" name="CategoryID" value="19"/>
    <att type="string" name="PARENT_GO" value="19_GO:0051179 localization"/>
    <att type="integer" name="EvidenceCutoff" value="0"/>
    <graphics type="CIRCLE" x="340.9664093266589" y="302.88634651786083"/>
  </node>
  <node label="GO:1901379" id="7">
    <att type="string" name="canonicalName" value="GO:1901379"/>
    <att type="string" name="Description" value="regulation of potassium ion transmembrane transport"/>
    <att type="string" name="Category" value="GO Biological Processes"/>
    <att type="real" name="LogP" value="-2.1500280711422133"/>
    <att type="real" name="Log(q-value)" value="-0.040405271128603315"/>
    <att type="integer" name="GROUP_ID" value="1"/>
    <att type="string" name="Hits" value="BIN1|KCNQ1|WNK1"/>
    <att type="real" name="Enrichment" value="7.70169779286927"/>
    <att type="real" name="Z-score" value="4.197787443866889"/>
    <att type="integer" name="#GeneInGOAndHitList" value="3"/>
    <att type="integer" name="#GeneInGO" value="95"/>
    <att type="integer" name="#GeneInHitList" value="124"/>
    <att type="integer" name="#TotalGeneInLibrary" value="30242"/>
    <att type="real" name="%InGO" value="2.4193548387096775"/>
    <att type="real" name="STDV %InGO" value="1.37981475508484"/>
    <att type="real" name="BestLogPInGroup" value="-5.337466273392774"/>
    <att type="real" name="BestEnrichmentInGroup" value="14.070409429280396"/>
    <att type="integer" name="FirstInGroupByEnrichment" value="0"/>
    <att type="integer" name="FirstInGroupByLogP" value="0"/>
    <att type="string" name="GeneID" value="274|3784|65125"/>
    <att type="integer" name="_RANK_" value="1"/>
    <att type="string" name="_PATTERN_" value="M1"/>
    <att type="string" name="CLUSTER_LABEL" value=" "/>
    <att type="integer" name="#COUNT_001" value="3"/>
    <att type="integer" name="_MEMBER_MyList" value="1"/>
    <att type="real" name="_LogP_MyList" value="-2.1500280711422133"/>
    <att type="string" name="Gene" value="GO:1901379"/>
    <att type="integer" name="GiniIndex" value="0"/>
    <att type="integer" name="CategoryID" value="19"/>
    <att type="string" name="PARENT_GO" value="19_GO:0051179 localization"/>
    <att type="integer" name="EvidenceCutoff" value="0"/>
    <graphics type="CIRCLE" x="190.4306342552989" y="201.3853400091212"/>
  </node>
  <node label="GO:0070252" id="8">
    <att type="string" name="canonicalName" value="GO:0070252"/>
    <att type="string" name="Description" value="actin-mediated cell contraction"/>
    <att type="string" name="Category" value="GO Biological Processes"/>
    <att type="real" name="LogP" value="-2.125162627924544"/>
    <att type="real" name="Log(q-value)" value="-0.04019804020446162"/>
    <att type="integer" name="GROUP_ID" value="1"/>
    <att type="string" name="Hits" value="BIN1|KCNQ1|TNNC1"/>
    <att type="real" name="Enrichment" value="7.54289990023279"/>
    <att type="real" name="Z-score" value="4.1413730338740935"/>
    <att type="integer" name="#GeneInGOAndHitList" value="3"/>
    <att type="integer" name="#GeneInGO" value="97"/>
    <att type="integer" name="#GeneInHitList" value="124"/>
    <att type="integer" name="#TotalGeneInLibrary" value="30242"/>
    <att type="real" name="%InGO" value="2.4193548387096775"/>
    <att type="real" name="STDV %InGO" value="1.37981475508484"/>
    <att type="real" name="BestLogPInGroup" value="-5.337466273392774"/>
    <att type="real" name="BestEnrichmentInGroup" value="14.070409429280396"/>
    <att type="integer" name="FirstInGroupByEnrichment" value="0"/>
    <att type="integer" name="FirstInGroupByLogP" value="0"/>
    <att type="string" name="GeneID" value="274|3784|7134"/>
    <att type="integer" name="_RANK_" value="1"/>
    <att type="string" name="_PATTERN_" value="M1"/>
    <att type="string" name="CLUSTER_LABEL" value=" "/>
    <att type="integer" name="#COUNT_001" value="3"/>
    <att type="integer" name="_MEMBER_MyList" value="1"/>
    <att type="real" name="_LogP_MyList" value="-2.125162627924544"/>
    <att type="string" name="Gene" value="GO:0070252"/>
    <att type="integer" name="GiniIndex" value="0"/>
    <att type="integer" name="CategoryID" value="19"/>
    <att type="string" name="PARENT_GO" value="19_GO:0009987 cellular process"/>
    <att type="integer" name="EvidenceCutoff" value="0"/>
    <graphics type="CIRCLE" x="305.01410972569107" y="386.5930631363591"/>
  </node>
  <node label="GO:0009247" id="9">
    <att type="string" name="canonicalName" value="GO:0009247"/>
    <att type="string" name="Description" value="glycolipid biosynthetic process"/>
    <att type="string" name="Category" value="GO Biological Processes"/>
    <att type="real" name="LogP" value="-3.7471384043219738"/>
    <att type="real" name="Log(q-value)" value="-0.6194892238063243"/>
    <att type="integer" name="GROUP_ID" value="2"/>
    <att type="string" name="Hits" value="ST3GAL4|UGT8|ST6GALNAC4|PGAP3"/>
    <att type="real" name="Enrichment" value="14.346299810246679"/>
    <att type="real" name="Z-score" value="7.06959837446443"/>
    <att type="integer" name="#GeneInGOAndHitList" value="4"/>
    <att type="integer" name="#GeneInGO" value="68"/>
    <att type="integer" name="#GeneInHitList" value="124"/>
    <att type="integer" name="#TotalGeneInLibrary" value="30242"/>
    <att type="real" name="%InGO" value="3.225806451612903"/>
    <att type="real" name="STDV %InGO" value="1.5866754091547248"/>
    <att type="real" name="BestLogPInGroup" value="-4.5322832505485655"/>
    <att type="real" name="BestEnrichmentInGroup" value="22.687171792948234"/>
    <att type="integer" name="FirstInGroupByEnrichment" value="0"/>
    <att type="integer" name="FirstInGroupByLogP" value="0"/>
    <att type="string" name="GeneID" value="6484|7368|27090|93210"/>
    <att type="integer" name="_RANK_" value="1"/>
    <att type="string" name="_PATTERN_" value="M1"/>
    <att type="string" name="CLUSTER_LABEL" value=" "/>
    <att type="integer" name="#COUNT_001" value="4"/>
    <att type="integer" name="_MEMBER_MyList" value="1"/>
    <att type="real" name="_LogP_MyList" value="-3.7471384043219738"/>
    <att type="string" name="Gene" value="GO:0009247"/>
    <att type="integer" name="GiniIndex" value="0"/>
    <att type="integer" name="CategoryID" value="19"/>
    <att type="string" name="PARENT_GO" value="19_GO:0008152 metabolic process"/>
    <att type="integer" name="EvidenceCutoff" value="0"/>
    <graphics type="CIRCLE" x="294.7465454701961" y="351.0141289393804"/>
  </node>
  <node label="GO:1901137" id="10">
    <att type="string" name="canonicalName" value="GO:1901137"/>
    <att type="string" name="Description" value="carbohydrate derivative biosynthetic process"/>
    <att type="string" name="Category" value="GO Biological Processes"/>
    <att type="real" name="LogP" value="-3.6208426319961453"/>
    <att type="real" name="Log(q-value)" value="-0.6194892238063243"/>
    <att type="integer" name="GROUP_ID" value="2"/>
    <att type="string" name="Hits" value="GMDS|ST3GAL4|UGT8|GCNT3|GALNT5|BACE2|ST6GALNAC4|SLC39A8|PGAP3|B4GALNT2"/>
    <att type="real" name="Enrichment" value="3.94639315168598"/>
    <att type="real" name="Z-score" value="4.748527272245118"/>
    <att type="integer" name="#GeneInGOAndHitList" value="10"/>
    <att type="integer" name="#GeneInGO" value="618"/>
    <att type="integer" name="#GeneInHitList" value="124"/>
    <att type="integer" name="#TotalGeneInLibrary" value="30242"/>
    <att type="real" name="%InGO" value="8.064516129032258"/>
    <att type="real" name="STDV %InGO" value="2.445231027589979"/>
    <att type="real" name="BestLogPInGroup" value="-4.5322832505485655"/>
    <att type="real" name="BestEnrichmentInGroup" value="22.687171792948234"/>
    <att type="integer" name="FirstInGroupByEnrichment" value="0"/>
    <att type="integer" name="FirstInGroupByLogP" value="0"/>
    <att type="string" name="GeneID" value="2762|6484|7368|9245|11227|25825|27090|64116|93210|124872"/>
    <att type="integer" name="_RANK_" value="1"/>
    <att type="string" name="_PATTERN_" value="M1"/>
    <att type="string" name="CLUSTER_LABEL" value=" "/>
    <att type="integer" name="#COUNT_001" value="10"/>
    <att type="integer" name="_MEMBER_MyList" value="1"/>
    <att type="real" name="_LogP_MyList" value="-3.6208426319961453"/>
    <att type="string" name="Gene" value="GO:1901137"/>
    <att type="integer" name="GiniIndex" value="0"/>
    <att type="integer" name="CategoryID" value="19"/>
    <att type="string" name="PARENT_GO" value="19_GO:0008152 metabolic process"/>
    <att type="integer" name="EvidenceCutoff" value="0"/>
    <graphics type="CIRCLE" x="261.7556344409832" y="411.8908088724998"/>
  </node>
  <node label="GO:0046467" id="11">
    <att type="string" name="canonicalName" value="GO:0046467"/>
    <att type="string" name="Description" value="membrane lipid biosynthetic process"/>
    <att type="string" name="Category" value="GO Biological Processes"/>
    <att type="real" name="LogP" value="-3.5144418588307014"/>
    <att type="real" name="Log(q-value)" value="-0.6194892238063243"/>
    <att type="integer" name="GROUP_ID" value="2"/>
    <att type="string" name="Hits" value="ALDH3B1|ST3GAL4|UGT8|ST6GALNAC4|PGAP3"/>
    <att type="real" name="Enrichment" value="8.587573830077238"/>
    <att type="real" name="Z-score" value="5.815133729277361"/>
    <att type="integer" name="#GeneInGOAndHitList" value="5"/>
    <att type="integer" name="#GeneInGO" value="142"/>
    <att type="integer" name="#GeneInHitList" value="124"/>
    <att type="integer" name="#TotalGeneInLibrary" value="30242"/>
    <att type="real" name="%InGO" value="4.032258064516129"/>
    <att type="real" name="STDV %InGO" value="1.7665500854653744"/>
    <att type="real" name="BestLogPInGroup" value="-4.5322832505485655"/>
    <att type="real" name="BestEnrichmentInGroup" value="22.687171792948234"/>
    <att type="integer" name="FirstInGroupByEnrichment" value="0"/>
    <att type="integer" name="FirstInGroupByLogP" value="0"/>
    <att type="string" name="GeneID" value="221|6484|7368|27090|93210"/>
    <att type="integer" name="_RANK_" value="1"/>
    <att type="string" name="_PATTERN_" value="M1"/>
    <att type="string" name="CLUSTER_LABEL" value=" "/>
    <att type="integer" name="#COUNT_001" value="5"/>
    <att type="integer" name="_MEMBER_MyList" value="1"/>
    <att type="real" name="_LogP_MyList" value="-3.5144418588307014"/>
    <att type="string" name="Gene" value="GO:0046467"/>
    <att type="integer" name="GiniIndex" value="0"/>
    <att type="integer" name="CategoryID" value="19"/>
    <att type="string" name="PARENT_GO" value="19_GO:0008152 metabolic process"/>
    <att type="integer" name="EvidenceCutoff" value="0"/>
    <graphics type="CIRCLE" x="183.21726679735036" y="154.28318883320046"/>
  </node>
  <node label="GO:0009101" id="12">
    <att type="string" name="canonicalName" value="GO:0009101"/>
    <att type="string" name="Description" value="glycoprotein biosynthetic process"/>
    <att type="string" name="Category" value="GO Biological Processes"/>
    <att type="real" name="LogP" value="-3.4389454975655234"/>
    <att type="real" name="Log(q-value)" value="-0.610358011785251"/>
    <att type="integer" name="GROUP_ID" value="2"/>
    <att type="string" name="Hits" value="ST3GAL4|GCNT3|GALNT5|BACE2|ST6GALNAC4|SLC39A8|B4GALNT2"/>
    <att type="real" name="Enrichment" value="5.335030241935485"/>
    <att type="real" name="Z-score" value="5.002276154195206"/>
    <att type="integer" name="#GeneInGOAndHitList" value="7"/>
    <att type="integer" name="#GeneInGO" value="320"/>
    <att type="integer" name="#GeneInHitList" value="124"/>
    <att type="integer" name="#TotalGeneInLibrary" value="30242"/>
    <att type="real" name="%InGO" value="5.645161290322581"/>
    <att type="real" name="STDV %InGO" value="2.072571028858923"/>
    <att type="real" name="BestLogPInGroup" value="-4.5322832505485655"/>
    <att type="real" name="BestEnrichmentInGroup" value="22.687171792948234"/>
    <att type="integer" name="FirstInGroupByEnrichment" value="0"/>
    <att type="integer" name="FirstInGroupByLogP" value="0"/>
    <att type="string" name="GeneID" value="6484|9245|11227|25825|27090|64116|124872"/>
    <att type="integer" name="_RANK_" value="1"/>
    <att type="string" name="_PATTERN_" value="M1"/>
    <att type="string" name="CLUSTER_LABEL" value=" "/>
    <att type="integer" name="#COUNT_001" value="7"/>
    <att type="integer" name="_MEMBER_MyList" value="1"/>
    <att type="real" name="_LogP_MyList" value="-3.4389454975655234"/>
    <att type="string" name="Gene" value="GO:0009101"/>
    <att type="integer" name="GiniIndex" value="0"/>
    <att type="integer" name="CategoryID" value="19"/>
    <att type="string" name="PARENT_GO" value="19_GO:0008152 metabolic process"/>
    <att type="integer" name="EvidenceCutoff" value="0"/>
    <graphics type="CIRCLE" x="418.5323536904226" y="208.5603259770999"/>
  </node>
  <node label="GO:0006486" id="13">
    <att type="string" name="canonicalName" value="GO:0006486"/>
    <att type="string" name="Description" value="protein glycosylation"/>
    <att type="string" name="Category" value="GO Biological Processes"/>
    <att type="real" name="LogP" value="-3.426129400762003"/>
    <att type="real" name="Log(q-value)" value="-0.610358011785251"/>
    <att type="integer" name="GROUP_ID" value="2"/>
    <att type="string" name="Hits" value="ST3GAL4|GCNT3|GALNT5|ST6GALNAC4|SLC39A8|B4GALNT2"/>
    <att type="real" name="Enrichment" value="6.3900549373151145"/>
    <att type="real" name="Z-score" value="5.25354045545368"/>
    <att type="integer" name="#GeneInGOAndHitList" value="6"/>
    <att type="integer" name="#GeneInGO" value="229"/>
    <att type="integer" name="#GeneInHitList" value="124"/>
    <att type="integer" name="#TotalGeneInLibrary" value="30242"/>
    <att type="real" name="%InGO" value="4.838709677419355"/>
    <att type="real" name="STDV %InGO" value="1.927010588884779"/>
    <att type="real" name="BestLogPInGroup" value="-4.5322832505485655"/>
    <att type="real" name="BestEnrichmentInGroup" value="22.687171792948234"/>
    <att type="integer" name="FirstInGroupByEnrichment" value="0"/>
    <att type="integer" name="FirstInGroupByLogP" value="0"/>
    <att type="string" name="GeneID" value="6484|9245|11227|27090|64116|124872"/>
    <att type="integer" name="_RANK_" value="1"/>
    <att type="string" name="_PATTERN_" value="M1"/>
    <att type="string" name="CLUSTER_LABEL" value=" "/>
    <att type="integer" name="#COUNT_001" value="6"/>
    <att type="integer" name="_MEMBER_MyList" value="1"/>
    <att type="real" name="_LogP_MyList" value="-3.426129400762003"/>
    <att type="string" name="Gene" value="GO:0006486"/>
    <att type="integer" name="GiniIndex" value="0"/>
    <att type="integer" name="CategoryID" value="19"/>
    <att type="string" name="PARENT_GO" value="19_GO:0008152 metabolic process"/>
    <att type="integer" name="EvidenceCutoff" value="0"/>
    <graphics type="CIRCLE" x="412.9859879655352" y="205.25253108754202"/>
  </node>
  <node label="GO:0043413" id="14">
    <att type="string" name="canonicalName" value="GO:0043413"/>
    <att type="string" name="Description" value="macromolecule glycosylation"/>
    <att type="string" name="Category" value="GO Biological Processes"/>
    <att type="real" name="LogP" value="-3.426129400762003"/>
    <att type="real" name="Log(q-value)" value="-0.610358011785251"/>
    <att type="integer" name="GROUP_ID" value="2"/>
    <att type="string" name="Hits" value="ST3GAL4|GCNT3|GALNT5|ST6GALNAC4|SLC39A8|B4GALNT2"/>
    <att type="real" name="Enrichment" value="6.3900549373151145"/>
    <att type="real" name="Z-score" value="5.25354045545368"/>
    <att type="integer" name="#GeneInGOAndHitList" value="6"/>
    <att type="integer" name="#GeneInGO" value="229"/>
    <att type="integer" name="#GeneInHitList" value="124"/>
    <att type="integer" name="#TotalGeneInLibrary" value="30242"/>
    <att type="real" name="%InGO" value="4.838709677419355"/>
    <att type="real" name="STDV %InGO" value="1.927010588884779"/>
    <att type="real" name="BestLogPInGroup" value="-4.5322832505485655"/>
    <att type="real" name="BestEnrichmentInGroup" value="22.687171792948234"/>
    <att type="integer" name="FirstInGroupByEnrichment" value="0"/>
    <att type="integer" name="FirstInGroupByLogP" value="0"/>
    <att type="string" name="GeneID" value="6484|9245|11227|27090|64116|124872"/>
    <att type="integer" name="_RANK_" value="1"/>
    <att type="string" name="_PATTERN_" value="M1"/>
    <att type="string" name="CLUSTER_LABEL" value=" "/>
    <att type="integer" name="#COUNT_001" value="6"/>
    <att type="integer" name="_MEMBER_MyList" value="1"/>
    <att type="real" name="_LogP_MyList" value="-3.426129400762003"/>
    <att type="string" name="Gene" value="GO:0043413"/>
    <att type="integer" name="GiniIndex" value="0"/>
    <att type="integer" name="CategoryID" value="19"/>
    <att type="string" name="PARENT_GO" value="19_GO:0008152 metabolic process"/>
    <att type="integer" name="EvidenceCutoff" value="0"/>
    <graphics type="CIRCLE" x="442.06493852626306" y="197.31729563787144"/>
  </node>
  <node label="GO:0006493" id="15">
    <att type="string" name="canonicalName" value="GO:0006493"/>
    <att type="string" name="Description" value="protein O-linked glycosylation"/>
    <att type="string" name="Category" value="GO Biological Processes"/>
    <att type="real" name="LogP" value="-3.317658120140862"/>
    <att type="real" name="Log(q-value)" value="-0.5253719165248913"/>
    <att type="integer" name="GROUP_ID" value="2"/>
    <att type="string" name="Hits" value="ST3GAL4|GCNT3|GALNT5|ST6GALNAC4"/>
    <att type="real" name="Enrichment" value="11.085777126099707"/>
    <att type="real" name="Z-score" value="6.079587172246703"/>
    <att type="integer" name="#GeneInGOAndHitList" value="4"/>
    <att type="integer" name="#GeneInGO" value="88"/>
    <att type="integer" name="#GeneInHitList" value="124"/>
    <att type="integer" name="#TotalGeneInLibrary" value="30242"/>
    <att type="real" name="%InGO" value="3.225806451612903"/>
    <att type="real" name="STDV %InGO" value="1.5866754091547248"/>
    <att type="real" name="BestLogPInGroup" value="-4.5322832505485655"/>
    <att type="real" name="BestEnrichmentInGroup" value="22.687171792948234"/>
    <att type="integer" name="FirstInGroupByEnrichment" value="0"/>
    <att type="integer" name="FirstInGroupByLogP" value="0"/>
    <att type="string" name="GeneID" value="6484|9245|11227|27090"/>
    <att type="integer" name="_RANK_" value="1"/>
    <att type="string" name="_PATTERN_" value="M1"/>
    <att type="string" name="CLUSTER_LABEL" value=" "/>
    <att type="integer" name="#COUNT_001" value="4"/>
    <att type="integer" name="_MEMBER_MyList" value="1"/>
    <att type="real" name="_LogP_MyList" value="-3.317658120140862"/>
    <att type="string" name="Gene" value="GO:0006493"/>
    <att type="integer" name="GiniIndex" value="0"/>
    <att type="integer" name="CategoryID" value="19"/>
    <att type="string" name="PARENT_GO" value="19_GO:0008152 metabolic process"/>
    <att type="integer" name="EvidenceCutoff" value="0"/>
    <graphics type="CIRCLE" x="243.05292272440425" y="221.97972136091062"/>
  </node>
  <node label="GO:0070085" id="16">
    <att type="string" name="canonicalName" value="GO:0070085"/>
    <att type="string" name="Description" value="glycosylation"/>
    <att type="string" name="Category" value="GO Biological Processes"/>
    <att type="real" name="LogP" value="-3.2899907830542623"/>
    <att type="real" name="Log(q-value)" value="-0.5253719165248913"/>
    <att type="integer" name="GROUP_ID" value="2"/>
    <att type="string" name="Hits" value="ST3GAL4|GCNT3|GALNT5|ST6GALNAC4|SLC39A8|B4GALNT2"/>
    <att type="real" name="Enrichment" value="6.021903624054161"/>
    <att type="real" name="Z-score" value="5.0432903729193725"/>
    <att type="integer" name="#GeneInGOAndHitList" value="6"/>
    <att type="integer" name="#GeneInGO" value="243"/>
    <att type="integer" name="#GeneInHitList" value="124"/>
    <att type="integer" name="#TotalGeneInLibrary" value="30242"/>
    <att type="real" name="%InGO" value="4.838709677419355"/>
    <att type="real" name="STDV %InGO" value="1.927010588884779"/>
    <att type="real" name="BestLogPInGroup" value="-4.5322832505485655"/>
    <att type="real" name="BestEnrichmentInGroup" value="22.687171792948234"/>
    <att type="integer" name="FirstInGroupByEnrichment" value="0"/>
    <att type="integer" name="FirstInGroupByLogP" value="0"/>
    <att type="string" name="GeneID" value="6484|9245|11227|27090|64116|124872"/>
    <att type="integer" name="_RANK_" value="1"/>
    <att type="string" name="_PATTERN_" value="M1"/>
    <att type="string" name="CLUSTER_LABEL" value=" "/>
    <att type="integer" name="#COUNT_001" value="6"/>
    <att type="integer" name="_MEMBER_MyList" value="1"/>
    <att type="real" name="_LogP_MyList" value="-3.2899907830542623"/>
    <att type="string" name="Gene" value="GO:0070085"/>
    <att type="integer" name="GiniIndex" value="0"/>
    <att type="integer" name="CategoryID" value="19"/>
    <att type="string" name="PARENT_GO" value="19_GO:0008152 metabolic process"/>
    <att type="integer" name="EvidenceCutoff" value="0"/>
    <graphics type="CIRCLE" x="408.4169713867551" y="310.3935341719878"/>
  </node>
  <node label="GO:0006664" id="17">
    <att type="string" name="canonicalName" value="GO:0006664"/>
    <att type="string" name="Description" value="glycolipid metabolic process"/>
    <att type="string" name="Category" value="GO Biological Processes"/>
    <att type="real" name="LogP" value="-3.108352943965366"/>
    <att type="real" name="Log(q-value)" value="-0.45854518703013997"/>
    <att type="integer" name="GROUP_ID" value="2"/>
    <att type="string" name="Hits" value="ST3GAL4|UGT8|ST6GALNAC4|PGAP3"/>
    <att type="real" name="Enrichment" value="9.755483870967742"/>
    <att type="real" name="Z-score" value="5.627169172475145"/>
    <att type="integer" name="#GeneInGOAndHitList" value="4"/>
    <att type="integer" name="#GeneInGO" value="100"/>
    <att type="integer" name="#GeneInHitList" value="124"/>
    <att type="integer" name="#TotalGeneInLibrary" value="30242"/>
    <att type="real" name="%InGO" value="3.225806451612903"/>
    <att type="real" name="STDV %InGO" value="1.5866754091547248"/>
    <att type="real" name="BestLogPInGroup" value="-4.5322832505485655"/>
    <att type="real" name="BestEnrichmentInGroup" value="22.687171792948234"/>
    <att type="integer" name="FirstInGroupByEnrichment" value="0"/>
    <att type="integer" name="FirstInGroupByLogP" value="0"/>
    <att type="string" name="GeneID" value="6484|7368|27090|93210"/>
    <att type="integer" name="_RANK_" value="1"/>
    <att type="string" name="_PATTERN_" value="M1"/>
    <att type="string" name="CLUSTER_LABEL" value=" "/>
    <att type="integer" name="#COUNT_001" value="4"/>
    <att type="integer" name="_MEMBER_MyList" value="1"/>
    <att type="real" name="_LogP_MyList" value="-3.108352943965366"/>
    <att type="string" name="Gene" value="GO:0006664"/>
    <att type="integer" name="GiniIndex" value="0"/>
    <att type="integer" name="CategoryID" value="19"/>
    <att type="string" name="PARENT_GO" value="19_GO:0008152 metabolic process"/>
    <att type="integer" name="EvidenceCutoff" value="0"/>
    <graphics type="CIRCLE" x="374.3208107867885" y="332.6753619891557"/>
  </node>
  <node label="GO:0007596" id="18">
    <att type="string" name="canonicalName" value="GO:0007596"/>
    <att type="string" name="Description" value="blood coagulation"/>
    <att type="string" name="Category" value="GO Biological Processes"/>
    <att type="real" name="LogP" value="-2.6798022952655574"/>
    <att type="real" name="Log(q-value)" value="-0.2743553929971086"/>
    <att type="integer" name="GROUP_ID" value="3"/>
    <att type="string" name="Hits" value="C4BPB|EPHB2|SERPINF2|SHH|ST3GAL4"/>
    <att type="real" name="Enrichment" value="5.593740751701687"/>
    <att type="real" name="Z-score" value="4.367735246205253"/>
    <att type="integer" name="#GeneInGOAndHitList" value="5"/>
    <att type="integer" name="#GeneInGO" value="218"/>
    <att type="integer" name="#GeneInHitList" value="124"/>
    <att type="integer" name="#TotalGeneInLibrary" value="30242"/>
    <att type="real" name="%InGO" value="4.032258064516129"/>
    <att type="real" name="STDV %InGO" value="1.7665500854653744"/>
    <att type="real" name="BestLogPInGroup" value="-4.530418458662135"/>
    <att type="real" name="BestEnrichmentInGroup" value="11.085777126099707"/>
    <att type="integer" name="FirstInGroupByEnrichment" value="0"/>
    <att type="integer" name="FirstInGroupByLogP" value="0"/>
    <att type="string" name="GeneID" value="725|2048|5345|6469|6484"/>
    <att type="integer" name="_RANK_" value="1"/>
    <att type="string" name="_PATTERN_" value="M1"/>
    <att type="string" name="CLUSTER_LABEL" value=" "/>
    <att type="integer" name="#COUNT_001" value="5"/>
    <att type="integer" name="_MEMBER_MyList" value="1"/>
    <att type="real" name="_LogP_MyList" value="-2.6798022952655574"/>
    <att type="string" name="Gene" value="GO:0007596"/>
    <att type="integer" name="GiniIndex" value="0"/>
    <att type="integer" name="CategoryID" value="19"/>
    <att type="string" name="PARENT_GO" value="19_GO:0032501 multicellular organismal process"/>
    <att type="integer" name="EvidenceCutoff" value="0"/>
    <graphics type="CIRCLE" x="250.05639215668268" y="424.10004918454405"/>
  </node>
  <node label="GO:0007599" id="19">
    <att type="string" name="canonicalName" value="GO:0007599"/>
    <att type="string" name="Description" value="hemostasis"/>
    <att type="string" name="Category" value="GO Biological Processes"/>
    <att type="real" name="LogP" value="-2.637127258711003"/>
    <att type="real" name="Log(q-value)" value="-0.2549241851423429"/>
    <att type="integer" name="GROUP_ID" value="3"/>
    <att type="string" name="Hits" value="C4BPB|EPHB2|SERPINF2|SHH|ST3GAL4"/>
    <att type="real" name="Enrichment" value="5.468320555475192"/>
    <att type="real" name="Z-score" value="4.297288339646154"/>
    <att type="integer" name="#GeneInGOAndHitList" value="5"/>
    <att type="integer" name="#GeneInGO" value="223"/>
    <att type="integer" name="#GeneInHitList" value="124"/>
    <att type="integer" name="#TotalGeneInLibrary" value="30242"/>
    <att type="real" name="%InGO" value="4.032258064516129"/>
    <att type="real" name="STDV %InGO" value="1.7665500854653744"/>
    <att type="real" name="BestLogPInGroup" value="-4.530418458662135"/>
    <att type="real" name="BestEnrichmentInGroup" value="11.085777126099707"/>
    <att type="integer" name="FirstInGroupByEnrichment" value="0"/>
    <att type="integer" name="FirstInGroupByLogP" value="0"/>
    <att type="string" name="GeneID" value="725|2048|5345|6469|6484"/>
    <att type="integer" name="_RANK_" value="1"/>
    <att type="string" name="_PATTERN_" value="M1"/>
    <att type="string" name="CLUSTER_LABEL" value=" "/>
    <att type="integer" name="#COUNT_001" value="5"/>
    <att type="integer" name="_MEMBER_MyList" value="1"/>
    <att type="real" name="_LogP_MyList" value="-2.637127258711003"/>
    <att type="string" name="Gene" value="GO:0007599"/>
    <att type="integer" name="GiniIndex" value="0"/>
    <att type="integer" name="CategoryID" value="19"/>
    <att type="string" name="PARENT_GO" value="19_GO:0065007 biological regulation"/>
    <att type="integer" name="EvidenceCutoff" value="0"/>
    <graphics type="CIRCLE" x="215.47110818294166" y="150.76525572594252"/>
  </node>
  <node label="GO:0050817" id="20">
    <att type="string" name="canonicalName" value="GO:0050817"/>
    <att type="string" name="Description" value="coagulation"/>
    <att type="string" name="Category" value="GO Biological Processes"/>
    <att type="real" name="LogP" value="-2.637127258711003"/>
    <att type="real" name="Log(q-value)" value="-0.2549241851423429"/>
    <att type="integer" name="GROUP_ID" value="3"/>
    <att type="string" name="Hits" value="C4BPB|EPHB2|SERPINF2|SHH|ST3GAL4"/>
    <att type="real" name="Enrichment" value="5.468320555475192"/>
    <att type="real" name="Z-score" value="4.297288339646154"/>
    <att type="integer" name="#GeneInGOAndHitList" value="5"/>
    <att type="integer" name="#GeneInGO" value="223"/>
    <att type="integer" name="#GeneInHitList" value="124"/>
    <att type="integer" name="#TotalGeneInLibrary" value="30242"/>
    <att type="real" name="%InGO" value="4.032258064516129"/>
    <att type="real" name="STDV %InGO" value="1.7665500854653744"/>
    <att type="real" name="BestLogPInGroup" value="-4.530418458662135"/>
    <att type="real" name="BestEnrichmentInGroup" value="11.085777126099707"/>
    <att type="integer" name="FirstInGroupByEnrichment" value="0"/>
    <att type="integer" name="FirstInGroupByLogP" value="0"/>
    <att type="string" name="GeneID" value="725|2048|5345|6469|6484"/>
    <att type="integer" name="_RANK_" value="1"/>
    <att type="string" name="_PATTERN_" value="M1"/>
    <att type="string" name="CLUSTER_LABEL" value=" "/>
    <att type="integer" name="#COUNT_001" value="5"/>
    <att type="integer" name="_MEMBER_MyList" value="1"/>
    <att type="real" name="_LogP_MyList" value="-2.637127258711003"/>
    <att type="string" name="Gene" value="GO:0050817"/>
    <att type="integer" name="GiniIndex" value="0"/>
    <att type="integer" name="CategoryID" value="19"/>
    <att type="string" name="PARENT_GO" value="19_GO:0032501 multicellular organismal process"/>
    <att type="integer" name="EvidenceCutoff" value="0"/>
    <graphics type="CIRCLE" x="376.517255521776" y="373.4623098286174"/>
  </node>
  <node label="GO:0030193" id="21">
    <att type="string" name="canonicalName" value="GO:0030193"/>
    <att type="string" name="Description" value="regulation of blood coagulation"/>
    <att type="string" name="Category" value="GO Biological Processes"/>
    <att type="real" name="LogP" value="-2.5933976225798885"/>
    <att type="real" name="Log(q-value)" value="-0.24859637833057432"/>
    <att type="integer" name="GROUP_ID" value="3"/>
    <att type="string" name="Hits" value="EPHB2|SERPINF2|ST3GAL4"/>
    <att type="real" name="Enrichment" value="11.085777126099707"/>
    <att type="real" name="Z-score" value="5.263157317245206"/>
    <att type="integer" name="#GeneInGOAndHitList" value="3"/>
    <att type="integer" name="#GeneInGO" value="66"/>
    <att type="integer" name="#GeneInHitList" value="124"/>
    <att type="integer" name="#TotalGeneInLibrary" value="30242"/>
    <att type="real" name="%InGO" value="2.4193548387096775"/>
    <att type="real" name="STDV %InGO" value="1.37981475508484"/>
    <att type="real" name="BestLogPInGroup" value="-4.530418458662135"/>
    <att type="real" name="BestEnrichmentInGroup" value="11.085777126099707"/>
    <att type="integer" name="FirstInGroupByEnrichment" value="0"/>
    <att type="integer" name="FirstInGroupByLogP" value="0"/>
    <att type="string" name="GeneID" value="2048|5345|6484"/>
    <att type="integer" name="_RANK_" value="1"/>
    <att type="string" name="_PATTERN_" value="M1"/>
    <att type="string" name="CLUSTER_LABEL" value=" "/>
    <att type="integer" name="#COUNT_001" value="3"/>
    <att type="integer" name="_MEMBER_MyList" value="1"/>
    <att type="real" name="_LogP_MyList" value="-2.5933976225798885"/>
    <att type="string" name="Gene" value="GO:0030193"/>
    <att type="integer" name="GiniIndex" value="0"/>
    <att type="integer" name="CategoryID" value="19"/>
    <att type="string" name="PARENT_GO" value="19_GO:0032501 multicellular organismal process"/>
    <att type="integer" name="EvidenceCutoff" value="0"/>
    <graphics type="CIRCLE" x="277.8201850385376" y="152.5546168307315"/>
  </node>
  <node label="GO:1900046" id="22">
    <att type="string" name="canonicalName" value="GO:1900046"/>
    <att type="string" name="Description" value="regulation of hemostasis"/>
    <att type="string" name="Category" value="GO Biological Processes"/>
    <att type="real" name="LogP" value="-2.5564881138596323"/>
    <att type="real" name="Log(q-value)" value="-0.2315625906776609"/>
    <att type="integer" name="GROUP_ID" value="3"/>
    <att type="string" name="Hits" value="EPHB2|SERPINF2|ST3GAL4"/>
    <att type="real" name="Enrichment" value="10.75972485768501"/>
    <att type="real" name="Z-score" value="5.16977259390929"/>
    <att type="integer" name="#GeneInGOAndHitList" value="3"/>
    <att type="integer" name="#GeneInGO" value="68"/>
    <att type="integer" name="#GeneInHitList" value="124"/>
    <att type="integer" name="#TotalGeneInLibrary" value="30242"/>
    <att type="real" name="%InGO" value="2.4193548387096775"/>
    <att type="real" name="STDV %InGO" value="1.37981475508484"/>
    <att type="real" name="BestLogPInGroup" value="-4.530418458662135"/>
    <att type="real" name="BestEnrichmentInGroup" value="11.085777126099707"/>
    <att type="integer" name="FirstInGroupByEnrichment" value="0"/>
    <att type="integer" name="FirstInGroupByLogP" value="0"/>
    <att type="string" name="GeneID" value="2048|5345|6484"/>
    <att type="integer" name="_RANK_" value="1"/>
    <att type="string" name="_PATTERN_" value="M1"/>
    <att type="string" name="CLUSTER_LABEL" value=" "/>
    <att type="integer" name="#COUNT_001" value="3"/>
    <att type="integer" name="_MEMBER_MyList" value="1"/>
    <att type="real" name="_LogP_MyList" value="-2.5564881138596323"/>
    <att type="string" name="Gene" value="GO:1900046"/>
    <att type="integer" name="GiniIndex" value="0"/>
    <att type="integer" name="CategoryID" value="19"/>
    <att type="string" name="PARENT_GO" value="19_GO:0050789 regulation of biological process"/>
    <att type="integer" name="EvidenceCutoff" value="0"/>
    <graphics type="CIRCLE" x="221.68335058924947" y="336.7780177790977"/>
  </node>
  <node label="GO:0050818" id="23">
    <att type="string" name="canonicalName" value="GO:0050818"/>
    <att type="string" name="Description" value="regulation of coagulation"/>
    <att type="string" name="Category" value="GO Biological Processes"/>
    <att type="real" name="LogP" value="-2.5032797899913395"/>
    <att type="real" name="Log(q-value)" value="-0.20191825065020638"/>
    <att type="integer" name="GROUP_ID" value="3"/>
    <att type="string" name="Hits" value="EPHB2|SERPINF2|ST3GAL4"/>
    <att type="real" name="Enrichment" value="10.305088596092684"/>
    <att type="real" name="Z-score" value="5.036753381100745"/>
    <att type="integer" name="#GeneInGOAndHitList" value="3"/>
    <att type="integer" name="#GeneInGO" value="71"/>
    <att type="integer" name="#GeneInHitList" value="124"/>
    <att type="integer" name="#TotalGeneInLibrary" value="30242"/>
    <att type="real" name="%InGO" value="2.4193548387096775"/>
    <att type="real" name="STDV %InGO" value="1.37981475508484"/>
    <att type="real" name="BestLogPInGroup" value="-4.530418458662135"/>
    <att type="real" name="BestEnrichmentInGroup" value="11.085777126099707"/>
    <att type="integer" name="FirstInGroupByEnrichment" value="0"/>
    <att type="integer" name="FirstInGroupByLogP" value="0"/>
    <att type="string" name="GeneID" value="2048|5345|6484"/>
    <att type="integer" name="_RANK_" value="1"/>
    <att type="string" name="_PATTERN_" value="M1"/>
    <att type="string" name="CLUSTER_LABEL" value=" "/>
    <att type="integer" name="#COUNT_001" value="3"/>
    <att type="integer" name="_MEMBER_MyList" value="1"/>
    <att type="real" name="_LogP_MyList" value="-2.5032797899913395"/>
    <att type="string" name="Gene" value="GO:0050818"/>
    <att type="integer" name="GiniIndex" value="0"/>
    <att type="integer" name="CategoryID" value="19"/>
    <att type="string" name="PARENT_GO" value="19_GO:0032501 multicellular organismal process"/>
    <att type="integer" name="EvidenceCutoff" value="0"/>
    <graphics type="CIRCLE" x="419.95124076835634" y="186.9491613595689"/>
  </node>
  <node label="GO:0048514" id="24">
    <att type="string" name="canonicalName" value="GO:0048514"/>
    <att type="string" name="Description" value="blood vessel morphogenesis"/>
    <att type="string" name="Category" value="GO Biological Processes"/>
    <att type="real" name="LogP" value="-2.1252895588098424"/>
    <att type="real" name="Log(q-value)" value="-0.04019804020446162"/>
    <att type="integer" name="GROUP_ID" value="3"/>
    <att type="string" name="Hits" value="JAG1|E2F2|EPHB2|JUN|SERPINF2|SHH|ZNF304|LRG1"/>
    <att type="real" name="Enrichment" value="2.8400244165844954"/>
    <att type="real" name="Z-score" value="3.1302737902244617"/>
    <att type="integer" name="#GeneInGOAndHitList" value="8"/>
    <att type="integer" name="#GeneInGO" value="687"/>
    <att type="integer" name="#GeneInHitList" value="124"/>
    <att type="integer" name="#TotalGeneInLibrary" value="30242"/>
    <att type="real" name="%InGO" value="6.451612903225806"/>
    <att type="real" name="STDV %InGO" value="2.2061826271710916"/>
    <att type="real" name="BestLogPInGroup" value="-4.530418458662135"/>
    <att type="real" name="BestEnrichmentInGroup" value="11.085777126099707"/>
    <att type="integer" name="FirstInGroupByEnrichment" value="0"/>
    <att type="integer" name="FirstInGroupByLogP" value="0"/>
    <att type="string" name="GeneID" value="182|1870|2048|3725|5345|6469|57343|116844"/>
    <att type="integer" name="_RANK_" value="1"/>
    <att type="string" name="_PATTERN_" value="M1"/>
    <att type="string" name="CLUSTER_LABEL" value=" "/>
    <att type="integer" name="#COUNT_001" value="8"/>
    <att type="integer" name="_MEMBER_MyList" value="1"/>
    <att type="real" name="_LogP_MyList" value="-2.1252895588098424"/>
    <att type="string" name="Gene" value="GO:0048514"/>
    <att type="integer" name="GiniIndex" value="0"/>
    <att type="integer" name="CategoryID" value="19"/>
    <att type="string" name="PARENT_GO" value="19_GO:0032502 developmental process"/>
    <att type="integer" name="EvidenceCutoff" value="0"/>
    <graphics type="CIRCLE" x="265.01844246776255" y="302.1678171249881"/>
  </node>
  <node label="GO:0001894" id="25">
    <att type="string" name="canonicalName" value="GO:0001894"/>
    <att type="string" name="Description" value="tissue homeostasis"/>
    <att type="string" name="Category" value="GO Biological Processes"/>
    <att type="real" name="LogP" value="-2.2977083099090456"/>
    <att type="real" name="Log(q-value)" value="-0.11032585098260492"/>
    <att type="integer" name="GROUP_ID" value="4"/>
    <att type="string" name="Hits" value="ABCA4|MUC2|PIGR|TFF1|SLC39A8"/>
    <att type="real" name="Enrichment" value="4.550132402503611"/>
    <att type="real" name="Z-score" value="3.745721192400002"/>
    <att type="integer" name="#GeneInGOAndHitList" value="5"/>
    <att type="integer" name="#GeneInGO" value="268"/>
    <att type="integer" name="#GeneInHitList" value="124"/>
    <att type="integer" name="#TotalGeneInLibrary" value="30242"/>
    <att type="real" name="%InGO" value="4.032258064516129"/>
    <att type="real" name="STDV %InGO" value="1.7665500854653744"/>
    <att type="real" name="BestLogPInGroup" value="-4.293969641287557"/>
    <att type="real" name="BestEnrichmentInGroup" value="4.772741619847232"/>
    <att type="integer" name="FirstInGroupByEnrichment" value="0"/>
    <att type="integer" name="FirstInGroupByLogP" value="0"/>
    <att type="string" name="GeneID" value="24|4583|5284|7031|64116"/>
    <att type="integer" name="_RANK_" value="1"/>
    <att type="string" name="_PATTERN_" value="M1"/>
    <att type="string" name="CLUSTER_LABEL" value=" "/>
    <att type="integer" name="#COUNT_001" value="5"/>
    <att type="integer" name="_MEMBER_MyList" value="1"/>
    <att type="real" name="_LogP_MyList" value="-2.2977083099090456"/>
    <att type="string" name="Gene" value="GO:0001894"/>
    <att type="integer" name="GiniIndex" value="0"/>
    <att type="integer" name="CategoryID" value="19"/>
    <att type="string" name="PARENT_GO" value="19_GO:0032501 multicellular organismal process"/>
    <att type="integer" name="EvidenceCutoff" value="0"/>
    <graphics type="CIRCLE" x="178.4262775714305" y="169.9725393900225"/>
  </node>
  <node label="GO:0060249" id="26">
    <att type="string" name="canonicalName" value="GO:0060249"/>
    <att type="string" name="Description" value="anatomical structure homeostasis"/>
    <att type="string" name="Category" value="GO Biological Processes"/>
    <att type="real" name="LogP" value="-2.015517670241803"/>
    <att type="real" name="Log(q-value)" value="0.0"/>
    <att type="integer" name="GROUP_ID" value="4"/>
    <att type="string" name="Hits" value="ABCA4|MUC2|PIGR|TFF1|SLC39A8"/>
    <att type="real" name="Enrichment" value="3.883552496404356"/>
    <att type="real" name="Z-score" value="3.2957153214074997"/>
    <att type="integer" name="#GeneInGOAndHitList" value="5"/>
    <att type="integer" name="#GeneInGO" value="314"/>
    <att type="integer" name="#GeneInHitList" value="124"/>
    <att type="integer" name="#TotalGeneInLibrary" value="30242"/>
    <att type="real" name="%InGO" value="4.032258064516129"/>
    <att type="real" name="STDV %InGO" value="1.7665500854653744"/>
    <att type="real" name="BestLogPInGroup" value="-4.293969641287557"/>
    <att type="real" name="BestEnrichmentInGroup" value="4.772741619847232"/>
    <att type="integer" name="FirstInGroupByEnrichment" value="0"/>
    <att type="integer" name="FirstInGroupByLogP" value="0"/>
    <att type="string" name="GeneID" value="24|4583|5284|7031|64116"/>
    <att type="integer" name="_RANK_" value="1"/>
    <att type="string" name="_PATTERN_" value="M1"/>
    <att type="string" name="CLUSTER_LABEL" value=" "/>
    <att type="integer" name="#COUNT_001" value="5"/>
    <att type="integer" name="_MEMBER_MyList" value="1"/>
    <att type="real" name="_LogP_MyList" value="-2.015517670241803"/>
    <att type="string" name="Gene" value="GO:0060249"/>
    <att type="integer" name="GiniIndex" value="0"/>
    <att type="integer" name="CategoryID" value="19"/>
    <att type="string" name="PARENT_GO" value="19_GO:0065007 biological regulation"/>
    <att type="integer" name="EvidenceCutoff" value="0"/>
    <graphics type="CIRCLE" x="424.77219057678593" y="447.91187601431795"/>
  </node>
  <node label="GO:0060571" id="27">
    <att type="string" name="canonicalName" value="GO:0060571"/>
    <att type="string" name="Description" value="morphogenesis of an epithelial fold"/>
    <att type="string" name="Category" value="GO Biological Processes"/>
    <att type="real" name="LogP" value="-3.8932548548722106"/>
    <att type="real" name="Log(q-value)" value="-0.6194892238063243"/>
    <att type="integer" name="GROUP_ID" value="5"/>
    <att type="string" name="Hits" value="SHH|TP63|CECR2"/>
    <att type="real" name="Enrichment" value="30.485887096774192"/>
    <att type="real" name="Z-score" value="9.272200473060046"/>
    <att type="integer" name="#GeneInGOAndHitList" value="3"/>
    <att type="integer" name="#GeneInGO" value="24"/>
    <att type="integer" name="#GeneInHitList" value="124"/>
    <att type="integer" name="#TotalGeneInLibrary" value="30242"/>
    <att type="real" name="%InGO" value="2.4193548387096775"/>
    <att type="real" name="STDV %InGO" value="1.37981475508484"/>
    <att type="real" name="BestLogPInGroup" value="-4.087041360872947"/>
    <att type="real" name="BestEnrichmentInGroup" value="30.485887096774192"/>
    <att type="integer" name="FirstInGroupByEnrichment" value="0"/>
    <att type="integer" name="FirstInGroupByLogP" value="0"/>
    <att type="string" name="GeneID" value="6469|8626|27443"/>
    <att type="integer" name="_RANK_" value="1"/>
    <att type="string" name="_PATTERN_" value="M1"/>
    <att type="string" name="CLUSTER_LABEL" value=" "/>
    <att type="integer" name="#COUNT_001" value="3"/>
    <att type="integer" name="_MEMBER_MyList" value="1"/>
    <att type="real" name="_LogP_MyList" value="-3.8932548548722106"/>
    <att type="string" name="Gene" value="GO:0060571"/>
    <att type="integer" name="GiniIndex" value="0"/>
    <att type="integer" name="CategoryID" value="19"/>
    <att type="string" name="PARENT_GO" value="19_GO:0032502 developmental process"/>
    <att type="integer" name="EvidenceCutoff" value="0"/>
    <graphics type="CIRCLE" x="314.91042306774204" y="407.6186778970358"/>
  </node>
  <node label="GO:0048729" id="28">
    <att type="string" name="canonicalName" value="GO:0048729"/>
    <att type="string" name="Description" value="tissue morphogenesis"/>
    <att type="string" name="Category" value="GO Biological Processes"/>
    <att type="real" name="LogP" value="-3.6433018312939627"/>
    <att type="real" name="Log(q-value)" value="-0.6194892238063243"/>
    <att type="integer" name="GROUP_ID" value="5"/>
    <att type="string" name="Hits" value="JAG1|LCN2|LY6E|SHH|TNNC1|TP63|GCNT3|CECR2|TRIM15|IRX2"/>
    <att type="real" name="Enrichment" value="3.972102553325628"/>
    <att type="real" name="Z-score" value="4.774112630000195"/>
    <att type="integer" name="#GeneInGOAndHitList" value="10"/>
    <att type="integer" name="#GeneInGO" value="614"/>
    <att type="integer" name="#GeneInHitList" value="124"/>
    <att type="integer" name="#TotalGeneInLibrary" value="30242"/>
    <att type="real" name="%InGO" value="8.064516129032258"/>
    <att type="real" name="STDV %InGO" value="2.445231027589979"/>
    <att type="real" name="BestLogPInGroup" value="-4.087041360872947"/>
    <att type="real" name="BestEnrichmentInGroup" value="30.485887096774192"/>
    <att type="integer" name="FirstInGroupByEnrichment" value="0"/>
    <att type="integer" name="FirstInGroupByLogP" value="0"/>
    <att type="string" name="GeneID" value="182|3934|4061|6469|7134|8626|9245|27443|89870|153572"/>
    <att type="integer" name="_RANK_" value="1"/>
    <att type="string" name="_PATTERN_" value="M1"/>
    <att type="string" name="CLUSTER_LABEL" value=" "/>
    <att type="integer" name="#COUNT_001" value="10"/>
    <att type="integer" name="_MEMBER_MyList" value="1"/>
    <att type="real" name="_LogP_MyList" value="-3.6433018312939627"/>
    <att type="string" name="Gene" value="GO:0048729"/>
    <att type="integer" name="GiniIndex" value="0"/>
    <att type="integer" name="CategoryID" value="19"/>
    <att type="string" name="PARENT_GO" value="19_GO:0032502 developmental process"/>
    <att type="integer" name="EvidenceCutoff" value="0"/>
    <graphics type="CIRCLE" x="322.7287009563194" y="345.94318987672295"/>
  </node>
  <node label="GO:0045664" id="29">
    <att type="string" name="canonicalName" value="GO:0045664"/>
    <att type="string" name="Description" value="regulation of neuron differentiation"/>
    <att type="string" name="Category" value="GO Biological Processes"/>
    <att type="real" name="LogP" value="-2.8821522155501698"/>
    <att type="real" name="Log(q-value)" value="-0.39567964451221144"/>
    <att type="integer" name="GROUP_ID" value="5"/>
    <att type="string" name="Hits" value="JAG1|BIN1|DNMT3B|SHH|BCL11B"/>
    <att type="real" name="Enrichment" value="6.221609611586571"/>
    <att type="real" name="Z-score" value="4.705816146364597"/>
    <att type="integer" name="#GeneInGOAndHitList" value="5"/>
    <att type="integer" name="#GeneInGO" value="196"/>
    <att type="integer" name="#GeneInHitList" value="124"/>
    <att type="integer" name="#TotalGeneInLibrary" value="30242"/>
    <att type="real" name="%InGO" value="4.032258064516129"/>
    <att type="real" name="STDV %InGO" value="1.7665500854653744"/>
    <att type="real" name="BestLogPInGroup" value="-4.087041360872947"/>
    <att type="real" name="BestEnrichmentInGroup" value="30.485887096774192"/>
    <att type="integer" name="FirstInGroupByEnrichment" value="0"/>
    <att type="integer" name="FirstInGroupByLogP" value="0"/>
    <att type="string" name="GeneID" value="182|274|1789|6469|64919"/>
    <att type="integer" name="_RANK_" value="1"/>
    <att type="string" name="_PATTERN_" value="M1"/>
    <att type="string" name="CLUSTER_LABEL" value=" "/>
    <att type="integer" name="#COUNT_001" value="5"/>
    <att type="integer" name="_MEMBER_MyList" value="1"/>
    <att type="real" name="_LogP_MyList" value="-2.8821522155501698"/>
    <att type="string" name="Gene" value="GO:0045664"/>
    <att type="integer" name="GiniIndex" value="0"/>
    <att type="integer" name="CategoryID" value="19"/>
    <att type="string" name="PARENT_GO" value="19_GO:0032502 developmental process"/>
    <att type="integer" name="EvidenceCutoff" value="0"/>
    <graphics type="CIRCLE" x="310.6943103700188" y="437.4647875907682"/>
  </node>
  <node label="GO:0072001" id="30">
    <att type="string" name="canonicalName" value="GO:0072001"/>
    <att type="string" name="Description" value="renal system development"/>
    <att type="string" name="Category" value="GO Biological Processes"/>
    <att type="real" name="LogP" value="-2.7957726261766913"/>
    <att type="real" name="Log(q-value)" value="-0.34015268498257695"/>
    <att type="integer" name="GROUP_ID" value="5"/>
    <att type="string" name="Hits" value="JAG1|NFIA|SHH|GCNT3|IRX2|DACT2"/>
    <att type="real" name="Enrichment" value="4.8294474608751194"/>
    <att type="real" name="Z-score" value="4.29867524877663"/>
    <att type="integer" name="#GeneInGOAndHitList" value="6"/>
    <att type="integer" name="#GeneInGO" value="303"/>
    <att type="integer" name="#GeneInHitList" value="124"/>
    <att type="integer" name="#TotalGeneInLibrary" value="30242"/>
    <att type="real" name="%InGO" value="4.838709677419355"/>
    <att type="real" name="STDV %InGO" value="1.927010588884779"/>
    <att type="real" name="BestLogPInGroup" value="-4.087041360872947"/>
    <att type="real" name="BestEnrichmentInGroup" value="30.485887096774192"/>
    <att type="integer" name="FirstInGroupByEnrichment" value="0"/>
    <att type="integer" name="FirstInGroupByLogP" value="0"/>
    <att type="string" name="GeneID" value="182|4774|6469|9245|153572|168002"/>
    <att type="integer" name="_RANK_" value="1"/>
    <att type="string" name="_PATTERN_" value="M1"/>
    <att type="string" name="CLUSTER_LABEL" value=" "/>
    <att type="integer" name="#COUNT_001" value="6"/>
    <att type="integer" name="_MEMBER_MyList" value="1"/>
    <att type="real" name="_LogP_MyList" value="-2.7957726261766913"/>
    <att type="string" name="Gene" value="GO:0072001"/>
    <att type="integer" name="GiniIndex" value="0"/>
    <att type="integer" name="CategoryID" value="19"/>
    <att type="string" name="PARENT_GO" value="19_GO:0032502 developmental process"/>
    <att type="integer" name="EvidenceCutoff" value="0"/>
    <graphics type="CIRCLE" x="411.127061478036" y="330.137362201822"/>
  </node>
  <node label="GO:0042476" id="31">
    <att type="string" name="canonicalName" value="GO:0042476"/>
    <att type="string" name="Description" value="odontogenesis"/>
    <att type="string" name="Category" value="GO Biological Processes"/>
    <att type="real" name="LogP" value="-2.68735912020153"/>
    <att type="real" name="Log(q-value)" value="-0.2743553929971086"/>
    <att type="integer" name="GROUP_ID" value="5"/>
    <att type="string" name="Hits" value="AQP5|SHH|TP63|BCL11B"/>
    <att type="real" name="Enrichment" value="7.504218362282878"/>
    <att type="real" name="Z-score" value="4.768621369221003"/>
    <att type="integer" name="#GeneInGOAndHitList" value="4"/>
    <att type="integer" name="#GeneInGO" value="130"/>
    <att type="integer" name="#GeneInHitList" value="124"/>
    <att type="integer" name="#TotalGeneInLibrary" value="30242"/>
    <att type="real" name="%InGO" value="3.225806451612903"/>
    <att type="real" name="STDV %InGO" value="1.5866754091547248"/>
    <att type="real" name="BestLogPInGroup" value="-4.087041360872947"/>
    <att type="real" name="BestEnrichmentInGroup" value="30.485887096774192"/>
    <att type="integer" name="FirstInGroupByEnrichment" value="0"/>
    <att type="integer" name="FirstInGroupByLogP" value="0"/>
    <att type="string" name="GeneID" value="362|6469|8626|64919"/>
    <att type="integer" name="_RANK_" value="1"/>
    <att type="string" name="_PATTERN_" value="M1"/>
    <att type="string" name="CLUSTER_LABEL" value=" "/>
    <att type="integer" name="#COUNT_001" value="4"/>
    <att type="integer" name="_MEMBER_MyList" value="1"/>
    <att type="real" name="_LogP_MyList" value="-2.68735912020153"/>
    <att type="string" name="Gene" value="GO:0042476"/>
    <att type="integer" name="GiniIndex" value="0"/>
    <att type="integer" name="CategoryID" value="19"/>
    <att type="string" name="PARENT_GO" value="19_GO:0032502 developmental process"/>
    <att type="integer" name="EvidenceCutoff" value="0"/>
    <graphics type="CIRCLE" x="160.91746992396716" y="314.30446693079955"/>
  </node>
  <node label="GO:0002064" id="32">
    <att type="string" name="canonicalName" value="GO:0002064"/>
    <att type="string" name="Description" value="epithelial cell development"/>
    <att type="string" name="Category" value="GO Biological Processes"/>
    <att type="real" name="LogP" value="-2.6203705518228797"/>
    <att type="real" name="Log(q-value)" value="-0.2549241851423429"/>
    <att type="integer" name="GROUP_ID" value="5"/>
    <att type="string" name="Hits" value="JAG1|KCNQ1|TP63|BCL11B|DACT2"/>
    <att type="real" name="Enrichment" value="5.419713261648746"/>
    <att type="real" name="Z-score" value="4.2697019825597735"/>
    <att type="integer" name="#GeneInGOAndHitList" value="5"/>
    <att type="integer" name="#GeneInGO" value="225"/>
    <att type="integer" name="#GeneInHitList" value="124"/>
    <att type="integer" name="#TotalGeneInLibrary" value="30242"/>
    <att type="real" name="%InGO" value="4.032258064516129"/>
    <att type="real" name="STDV %InGO" value="1.7665500854653744"/>
    <att type="real" name="BestLogPInGroup" value="-4.087041360872947"/>
    <att type="real" name="BestEnrichmentInGroup" value="30.485887096774192"/>
    <att type="integer" name="FirstInGroupByEnrichment" value="0"/>
    <att type="integer" name="FirstInGroupByLogP" value="0"/>
    <att type="string" name="GeneID" value="182|3784|8626|64919|168002"/>
    <att type="integer" name="_RANK_" value="1"/>
    <att type="string" name="_PATTERN_" value="M1"/>
    <att type="string" name="CLUSTER_LABEL" value=" "/>
    <att type="integer" name="#COUNT_001" value="5"/>
    <att type="integer" name="_MEMBER_MyList" value="1"/>
    <att type="real" name="_LogP_MyList" value="-2.6203705518228797"/>
    <att type="string" name="Gene" value="GO:0002064"/>
    <att type="integer" name="GiniIndex" value="0"/>
    <att type="integer" name="CategoryID" value="19"/>
    <att type="string" name="PARENT_GO" value="19_GO:0032502 developmental process"/>
    <att type="integer" name="EvidenceCutoff" value="0"/>
    <graphics type="CIRCLE" x="248.1199676531902" y="334.54442063356987"/>
  </node>
  <node label="GO:0016331" id="33">
    <att type="string" name="canonicalName" value="GO:0016331"/>
    <att type="string" name="Description" value="morphogenesis of embryonic epithelium"/>
    <att type="string" name="Category" value="GO Biological Processes"/>
    <att type="real" name="LogP" value="-2.494627609199227"/>
    <att type="real" name="Log(q-value)" value="-0.20191825065020638"/>
    <att type="integer" name="GROUP_ID" value="5"/>
    <att type="string" name="Hits" value="SHH|TP63|CECR2|IRX2"/>
    <att type="real" name="Enrichment" value="6.636383585692341"/>
    <att type="real" name="Z-score" value="4.395495980188946"/>
    <att type="integer" name="#GeneInGOAndHitList" value="4"/>
    <att type="integer" name="#GeneInGO" value="147"/>
    <att type="integer" name="#GeneInHitList" value="124"/>
    <att type="integer" name="#TotalGeneInLibrary" value="30242"/>
    <att type="real" name="%InGO" value="3.225806451612903"/>
    <att type="real" name="STDV %InGO" value="1.5866754091547248"/>
    <att type="real" name="BestLogPInGroup" value="-4.087041360872947"/>
    <att type="real" name="BestEnrichmentInGroup" value="30.485887096774192"/>
    <att type="integer" name="FirstInGroupByEnrichment" value="0"/>
    <att type="integer" name="FirstInGroupByLogP" value="0"/>
    <att type="string" name="GeneID" value="6469|8626|27443|153572"/>
    <att type="integer" name="_RANK_" value="1"/>
    <att type="string" name="_PATTERN_" value="M1"/>
    <att type="string" name="CLUSTER_LABEL" value=" "/>
    <att type="integer" name="#COUNT_001" value="4"/>
    <att type="integer" name="_MEMBER_MyList" value="1"/>
    <att type="real" name="_LogP_MyList" value="-2.494627609199227"/>
    <att type="string" name="Gene" value="GO:0016331"/>
    <att type="integer" name="GiniIndex" value="0"/>
    <att type="integer" name="CategoryID" value="19"/>
    <att type="string" name="PARENT_GO" value="19_GO:0032502 developmental process"/>
    <att type="integer" name="EvidenceCutoff" value="0"/>
    <graphics type="CIRCLE" x="308.5031165591496" y="349.8011358850274"/>
  </node>
  <node label="GO:0043588" id="34">
    <att type="string" name="canonicalName" value="GO:0043588"/>
    <att type="string" name="Description" value="skin development"/>
    <att type="string" name="Category" value="GO Biological Processes"/>
    <att type="real" name="LogP" value="-2.3319227281412522"/>
    <att type="real" name="Log(q-value)" value="-0.11821133049246245"/>
    <att type="integer" name="GROUP_ID" value="5"/>
    <att type="string" name="Hits" value="JAG1|SHH|TP63|BCL11B|DACT2"/>
    <att type="real" name="Enrichment" value="4.636636820802159"/>
    <att type="real" name="Z-score" value="3.8007130933897426"/>
    <att type="integer" name="#GeneInGOAndHitList" value="5"/>
    <att type="integer" name="#GeneInGO" value="263"/>
    <att type="integer" name="#GeneInHitList" value="124"/>
    <att type="integer" name="#TotalGeneInLibrary" value="30242"/>
    <att type="real" name="%InGO" value="4.032258064516129"/>
    <att type="real" name="STDV %InGO" value="1.7665500854653744"/>
    <att type="real" name="BestLogPInGroup" value="-4.087041360872947"/>
    <att type="real" name="BestEnrichmentInGroup" value="30.485887096774192"/>
    <att type="integer" name="FirstInGroupByEnrichment" value="0"/>
    <att type="integer" name="FirstInGroupByLogP" value="0"/>
    <att type="string" name="GeneID" value="182|6469|8626|64919|168002"/>
    <att type="integer" name="_RANK_" value="1"/>
    <att type="string" name="_PATTERN_" value="M1"/>
    <att type="string" name="CLUSTER_LABEL" value=" "/>
    <att type="integer" name="#COUNT_001" value="5"/>
    <att type="integer" name="_MEMBER_MyList" value="1"/>
    <att type="real" name="_LogP_MyList" value="-2.3319227281412522"/>
    <att type="string" name="Gene" value="GO:0043588"/>
    <att type="integer" name="GiniIndex" value="0"/>
    <att type="integer" name="CategoryID" value="19"/>
    <att type="string" name="PARENT_GO" value="19_GO:0032502 developmental process"/>
    <att type="integer" name="EvidenceCutoff" value="0"/>
    <graphics type="CIRCLE" x="420.5222097874362" y="389.0389592714341"/>
  </node>
  <node label="GO:0042475" id="35">
    <att type="string" name="canonicalName" value="GO:0042475"/>
    <att type="string" name="Description" value="odontogenesis of dentin-containing tooth"/>
    <att type="string" name="Category" value="GO Biological Processes"/>
    <att type="real" name="LogP" value="-2.214826168495242"/>
    <att type="real" name="Log(q-value)" value="-0.05821939538873611"/>
    <att type="integer" name="GROUP_ID" value="5"/>
    <att type="string" name="Hits" value="SHH|TP63|BCL11B"/>
    <att type="real" name="Enrichment" value="8.129569892473118"/>
    <att type="real" name="Z-score" value="4.3463267774716305"/>
    <att type="integer" name="#GeneInGOAndHitList" value="3"/>
    <att type="integer" name="#GeneInGO" value="90"/>
    <att type="integer" name="#GeneInHitList" value="124"/>
    <att type="integer" name="#TotalGeneInLibrary" value="30242"/>
    <att type="real" name="%InGO" value="2.4193548387096775"/>
    <att type="real" name="STDV %InGO" value="1.37981475508484"/>
    <att type="real" name="BestLogPInGroup" value="-4.087041360872947"/>
    <att type="real" name="BestEnrichmentInGroup" value="30.485887096774192"/>
    <att type="integer" name="FirstInGroupByEnrichment" value="0"/>
    <att type="integer" name="FirstInGroupByLogP" value="0"/>
    <att type="string" name="GeneID" value="6469|8626|64919"/>
    <att type="integer" name="_RANK_" value="1"/>
    <att type="string" name="_PATTERN_" value="M1"/>
    <att type="string" name="CLUSTER_LABEL" value=" "/>
    <att type="integer" name="#COUNT_001" value="3"/>
    <att type="integer" name="_MEMBER_MyList" value="1"/>
    <att type="real" name="_LogP_MyList" value="-2.214826168495242"/>
    <att type="string" name="Gene" value="GO:0042475"/>
    <att type="integer" name="GiniIndex" value="0"/>
    <att type="integer" name="CategoryID" value="19"/>
    <att type="string" name="PARENT_GO" value="19_GO:0032502 developmental process"/>
    <att type="integer" name="EvidenceCutoff" value="0"/>
    <graphics type="CIRCLE" x="400.06622392958695" y="380.1914969411639"/>
  </node>
  <node label="GO:0043583" id="36">
    <att type="string" name="canonicalName" value="GO:0043583"/>
    <att type="string" name="Description" value="ear development"/>
    <att type="string" name="Category" value="GO Biological Processes"/>
    <att type="real" name="LogP" value="-3.5939892500923256"/>
    <att type="real" name="Log(q-value)" value="-0.6194892238063243"/>
    <att type="integer" name="GROUP_ID" value="6"/>
    <att type="string" name="Hits" value="JAG1|EPHB2|KCNQ1|SHH|MAFB|CECR2"/>
    <att type="real" name="Enrichment" value="6.87005906406179"/>
    <att type="real" name="Z-score" value="5.516424645101706"/>
    <att type="integer" name="#GeneInGOAndHitList" value="6"/>
    <att type="integer" name="#GeneInGO" value="213"/>
    <att type="integer" name="#GeneInHitList" value="124"/>
    <att type="integer" name="#TotalGeneInLibrary" value="30242"/>
    <att type="real" name="%InGO" value="4.838709677419355"/>
    <att type="real" name="STDV %InGO" value="1.927010588884779"/>
    <att type="real" name="BestLogPInGroup" value="-3.887410575684629"/>
    <att type="real" name="BestEnrichmentInGroup" value="11.80098855359001"/>
    <att type="integer" name="FirstInGroupByEnrichment" value="0"/>
    <att type="integer" name="FirstInGroupByLogP" value="0"/>
    <att type="string" name="GeneID" value="182|2048|3784|6469|9935|27443"/>
    <att type="integer" name="_RANK_" value="1"/>
    <att type="string" name="_PATTERN_" value="M1"/>
    <att type="string" name="CLUSTER_LABEL" value=" "/>
    <att type="integer" name="#COUNT_001" value="6"/>
    <att type="integer" name="_MEMBER_MyList" value="1"/>
    <att type="real" name="_LogP_MyList" value="-3.5939892500923256"/>
    <att type="string" name="Gene" value="GO:0043583"/>
    <att type="integer" name="GiniIndex" value="0"/>
    <att type="integer" name="CategoryID" value="19"/>
    <att type="string" name="PARENT_GO" value="19_GO:0032502 developmental process"/>
    <att type="integer" name="EvidenceCutoff" value="0"/>
    <graphics type="CIRCLE" x="348.6950561223764" y="438.9849507228308"/>
  </node>
  <node label="GO:0048598" id="37">
    <att type="string" name="canonicalName" value="GO:0048598"/>
    <att type="string" name="Description" value="embryonic morphogenesis"/>
    <att type="string" name="Category" value="GO Biological Processes"/>
    <att type="real" name="LogP" value="-3.1197432763760715"/>
    <att type="real" name="Log(q-value)" value="-0.45854518703013997"/>
    <att type="integer" name="GROUP_ID" value="6"/>
    <att type="string" name="Hits" value="EPHB2|KCNQ1|SHH|TP63|MAFB|CECR2|WNK1|TRIM15|IRX2"/>
    <att type="real" name="Enrichment" value="3.7140167021450785"/>
    <att type="real" name="Z-score" value="4.275455949586396"/>
    <att type="integer" name="#GeneInGOAndHitList" value="9"/>
    <att type="integer" name="#GeneInGO" value="591"/>
    <att type="integer" name="#GeneInHitList" value="124"/>
    <att type="integer" name="#TotalGeneInLibrary" value="30242"/>
    <att type="real" name="%InGO" value="7.258064516129032"/>
    <att type="real" name="STDV %InGO" value="2.3299019623092896"/>
    <att type="real" name="BestLogPInGroup" value="-3.887410575684629"/>
    <att type="real" name="BestEnrichmentInGroup" value="11.80098855359001"/>
    <att type="integer" name="FirstInGroupByEnrichment" value="0"/>
    <att type="integer" name="FirstInGroupByLogP" value="0"/>
    <att type="string" name="GeneID" value="2048|3784|6469|8626|9935|27443|65125|89870|153572"/>
    <att type="integer" name="_RANK_" value="1"/>
    <att type="string" name="_PATTERN_" value="M1"/>
    <att type="string" name="CLUSTER_LABEL" value=" "/>
    <att type="integer" name="#COUNT_001" value="9"/>
    <att type="integer" name="_MEMBER_MyList" value="1"/>
    <att type="real" name="_LogP_MyList" value="-3.1197432763760715"/>
    <att type="string" name="Gene" value="GO:0048598"/>
    <att type="integer" name="GiniIndex" value="0"/>
    <att type="integer" name="CategoryID" value="19"/>
    <att type="string" name="PARENT_GO" value="19_GO:0032502 developmental process"/>
    <att type="integer" name="EvidenceCutoff" value="0"/>
    <graphics type="CIRCLE" x="408.48106154457304" y="308.0423950776459"/>
  </node>
  <node label="GO:0007423" id="38">
    <att type="string" name="canonicalName" value="GO:0007423"/>
    <att type="string" name="Description" value="sensory organ development"/>
    <att type="string" name="Category" value="GO Biological Processes"/>
    <att type="real" name="LogP" value="-2.6826380792753204"/>
    <att type="real" name="Log(q-value)" value="-0.2743553929971086"/>
    <att type="integer" name="GROUP_ID" value="6"/>
    <att type="string" name="Hits" value="JAG1|AQP5|EPHB2|KCNQ1|SHH|MAFB|CECR2|BCL11B"/>
    <att type="real" name="Enrichment" value="3.5218353324793292"/>
    <att type="real" name="Z-score" value="3.8439434421666245"/>
    <att type="integer" name="#GeneInGOAndHitList" value="8"/>
    <att type="integer" name="#GeneInGO" value="554"/>
    <att type="integer" name="#GeneInHitList" value="124"/>
    <att type="integer" name="#TotalGeneInLibrary" value="30242"/>
    <att type="real" name="%InGO" value="6.451612903225806"/>
    <att type="real" name="STDV %InGO" value="2.2061826271710916"/>
    <att type="real" name="BestLogPInGroup" value="-3.887410575684629"/>
    <att type="real" name="BestEnrichmentInGroup" value="11.80098855359001"/>
    <att type="integer" name="FirstInGroupByEnrichment" value="0"/>
    <att type="integer" name="FirstInGroupByLogP" value="0"/>
    <att type="string" name="GeneID" value="182|362|2048|3784|6469|9935|27443|64919"/>
    <att type="integer" name="_RANK_" value="1"/>
    <att type="string" name="_PATTERN_" value="M1"/>
    <att type="string" name="CLUSTER_LABEL" value=" "/>
    <att type="integer" name="#COUNT_001" value="8"/>
    <att type="integer" name="_MEMBER_MyList" value="1"/>
    <att type="real" name="_LogP_MyList" value="-2.6826380792753204"/>
    <att type="string" name="Gene" value="GO:0007423"/>
    <att type="integer" name="GiniIndex" value="0"/>
    <att type="integer" name="CategoryID" value="19"/>
    <att type="string" name="PARENT_GO" value="19_GO:0032502 developmental process"/>
    <att type="integer" name="EvidenceCutoff" value="0"/>
    <graphics type="CIRCLE" x="448.25841717281077" y="401.3397944642329"/>
  </node>
  <node label="GO:0060113" id="39">
    <att type="string" name="canonicalName" value="GO:0060113"/>
    <att type="string" name="Description" value="inner ear receptor cell differentiation"/>
    <att type="string" name="Category" value="GO Biological Processes"/>
    <att type="real" name="LogP" value="-2.670997474231885"/>
    <att type="real" name="Log(q-value)" value="-0.2743553929971086"/>
    <att type="integer" name="GROUP_ID" value="6"/>
    <att type="string" name="Hits" value="JAG1|KCNQ1|CECR2"/>
    <att type="real" name="Enrichment" value="11.80098855359001"/>
    <att type="real" name="Z-score" value="5.4625520107042815"/>
    <att type="integer" name="#GeneInGOAndHitList" value="3"/>
    <att type="integer" name="#GeneInGO" value="62"/>
    <att type="integer" name="#GeneInHitList" value="124"/>
    <att type="integer" name="#TotalGeneInLibrary" value="30242"/>
    <att type="real" name="%InGO" value="2.4193548387096775"/>
    <att type="real" name="STDV %InGO" value="1.37981475508484"/>
    <att type="real" name="BestLogPInGroup" value="-3.887410575684629"/>
    <att type="real" name="BestEnrichmentInGroup" value="11.80098855359001"/>
    <att type="integer" name="FirstInGroupByEnrichment" value="0"/>
    <att type="integer" name="FirstInGroupByLogP" value="0"/>
    <att type="string" name="GeneID" value="182|3784|27443"/>
    <att type="integer" name="_RANK_" value="1"/>
    <att type="string" name="_PATTERN_" value="M1"/>
    <att type="string" name="CLUSTER_LABEL" value=" "/>
    <att type="integer" name="#COUNT_001" value="3"/>
    <att type="integer" name="_MEMBER_MyList" value="1"/>
    <att type="real" name="_LogP_MyList" value="-2.670997474231885"/>
    <att type="string" name="Gene" value="GO:0060113"/>
    <att type="integer" name="GiniIndex" value="0"/>
    <att type="integer" name="CategoryID" value="19"/>
    <att type="string" name="PARENT_GO" value="19_GO:0032502 developmental process"/>
    <att type="integer" name="EvidenceCutoff" value="0"/>
    <graphics type="CIRCLE" x="443.9260648042975" y="377.07723133513923"/>
  </node>
  <node label="GO:0042490" id="40">
    <att type="string" name="canonicalName" value="GO:0042490"/>
    <att type="string" name="Description" value="mechanoreceptor differentiation"/>
    <att type="string" name="Category" value="GO Biological Processes"/>
    <att type="real" name="LogP" value="-2.574793352395983"/>
    <att type="real" name="Log(q-value)" value="-0.2421335818280809"/>
    <att type="integer" name="GROUP_ID" value="6"/>
    <att type="string" name="Hits" value="JAG1|KCNQ1|CECR2"/>
    <att type="real" name="Enrichment" value="10.920317766008665"/>
    <att type="real" name="Z-score" value="5.215971356309323"/>
    <att type="integer" name="#GeneInGOAndHitList" value="3"/>
    <att type="integer" name="#GeneInGO" value="67"/>
    <att type="integer" name="#GeneInHitList" value="124"/>
    <att type="integer" name="#TotalGeneInLibrary" value="30242"/>
    <att type="real" name="%InGO" value="2.4193548387096775"/>
    <att type="real" name="STDV %InGO" value="1.37981475508484"/>
    <att type="real" name="BestLogPInGroup" value="-3.887410575684629"/>
    <att type="real" name="BestEnrichmentInGroup" value="11.80098855359001"/>
    <att type="integer" name="FirstInGroupByEnrichment" value="0"/>
    <att type="integer" name="FirstInGroupByLogP" value="0"/>
    <att type="string" name="GeneID" value="182|3784|27443"/>
    <att type="integer" name="_RANK_" value="1"/>
    <att type="string" name="_PATTERN_" value="M1"/>
    <att type="string" name="CLUSTER_LABEL" value=" "/>
    <att type="integer" name="#COUNT_001" value="3"/>
    <att type="integer" name="_MEMBER_MyList" value="1"/>
    <att type="real" name="_LogP_MyList" value="-2.574793352395983"/>
    <att type="string" name="Gene" value="GO:0042490"/>
    <att type="integer" name="GiniIndex" value="0"/>
    <att type="integer" name="CategoryID" value="19"/>
    <att type="string" name="PARENT_GO" value="19_GO:0032502 developmental process"/>
    <att type="integer" name="EvidenceCutoff" value="0"/>
    <graphics type="CIRCLE" x="209.49160191017194" y="248.34017012847215"/>
  </node>
  <node label="GO:0090596" id="41">
    <att type="string" name="canonicalName" value="GO:0090596"/>
    <att type="string" name="Description" value="sensory organ morphogenesis"/>
    <att type="string" name="Category" value="GO Biological Processes"/>
    <att type="real" name="LogP" value="-2.3811638955130205"/>
    <att type="real" name="Log(q-value)" value="-0.1363012128332966"/>
    <att type="integer" name="GROUP_ID" value="6"/>
    <att type="string" name="Hits" value="JAG1|AQP5|EPHB2|KCNQ1|MAFB"/>
    <att type="real" name="Enrichment" value="4.763419858870968"/>
    <att type="real" name="Z-score" value="3.880067123721929"/>
    <att type="integer" name="#GeneInGOAndHitList" value="5"/>
    <att type="integer" name="#GeneInGO" value="256"/>
    <att type="integer" name="#GeneInHitList" value="124"/>
    <att type="integer" name="#TotalGeneInLibrary" value="30242"/>
    <att type="real" name="%InGO" value="4.032258064516129"/>
    <att type="real" name="STDV %InGO" value="1.7665500854653744"/>
    <att type="real" name="BestLogPInGroup" value="-3.887410575684629"/>
    <att type="real" name="BestEnrichmentInGroup" value="11.80098855359001"/>
    <att type="integer" name="FirstInGroupByEnrichment" value="0"/>
    <att type="integer" name="FirstInGroupByLogP" value="0"/>
    <att type="string" name="GeneID" value="182|362|2048|3784|9935"/>
    <att type="integer" name="_RANK_" value="1"/>
    <att type="string" name="_PATTERN_" value="M1"/>
    <att type="string" name="CLUSTER_LABEL" value=" "/>
    <att type="integer" name="#COUNT_001" value="5"/>
    <att type="integer" name="_MEMBER_MyList" value="1"/>
    <att type="real" name="_LogP_MyList" value="-2.3811638955130205"/>
    <att type="string" name="Gene" value="GO:0090596"/>
    <att type="integer" name="GiniIndex" value="0"/>
    <att type="integer" name="CategoryID" value="19"/>
    <att type="string" name="PARENT_GO" value="19_GO:0032502 developmental process"/>
    <att type="integer" name="EvidenceCutoff" value="0"/>
    <graphics type="CIRCLE" x="207.83053146949507" y="222.33825203294995"/>
  </node>
  <node label="GO:0042472" id="42">
    <att type="string" name="canonicalName" value="GO:0042472"/>
    <att type="string" name="Description" value="inner ear morphogenesis"/>
    <att type="string" name="Category" value="GO Biological Processes"/>
    <att type="real" name="LogP" value="-2.1375232711926113"/>
    <att type="real" name="Log(q-value)" value="-0.04019804020446162"/>
    <att type="integer" name="GROUP_ID" value="6"/>
    <att type="string" name="Hits" value="EPHB2|KCNQ1|MAFB"/>
    <att type="real" name="Enrichment" value="7.621471774193548"/>
    <att type="real" name="Z-score" value="4.169376875951302"/>
    <att type="integer" name="#GeneInGOAndHitList" value="3"/>
    <att type="integer" name="#GeneInGO" value="96"/>
    <att type="integer" name="#GeneInHitList" value="124"/>
    <att type="integer" name="#TotalGeneInLibrary" value="30242"/>
    <att type="real" name="%InGO" value="2.4193548387096775"/>
    <att type="real" name="STDV %InGO" value="1.37981475508484"/>
    <att type="real" name="BestLogPInGroup" value="-3.887410575684629"/>
    <att type="real" name="BestEnrichmentInGroup" value="11.80098855359001"/>
    <att type="integer" name="FirstInGroupByEnrichment" value="0"/>
    <att type="integer" name="FirstInGroupByLogP" value="0"/>
    <att type="string" name="GeneID" value="2048|3784|9935"/>
    <att type="integer" name="_RANK_" value="1"/>
    <att type="string" name="_PATTERN_" value="M1"/>
    <att type="string" name="CLUSTER_LABEL" value=" "/>
    <att type="integer" name="#COUNT_001" value="3"/>
    <att type="integer" name="_MEMBER_MyList" value="1"/>
    <att type="real" name="_LogP_MyList" value="-2.1375232711926113"/>
    <att type="string" name="Gene" value="GO:0042472"/>
    <att type="integer" name="GiniIndex" value="0"/>
    <att type="integer" name="CategoryID" value="19"/>
    <att type="string" name="PARENT_GO" value="19_GO:0032502 developmental process"/>
    <att type="integer" name="EvidenceCutoff" value="0"/>
    <graphics type="CIRCLE" x="154.7983785332929" y="371.4198740411337"/>
  </node>
  <node label="GO:0033077" id="43">
    <att type="string" name="canonicalName" value="GO:0033077"/>
    <att type="string" name="Description" value="T cell differentiation in thymus"/>
    <att type="string" name="Category" value="GO Biological Processes"/>
    <att type="real" name="LogP" value="-3.58282749238663"/>
    <att type="real" name="Log(q-value)" value="-0.6194892238063243"/>
    <att type="integer" name="GROUP_ID" value="7"/>
    <att type="string" name="Hits" value="SHH|VNN1|MAFB|BCL11B"/>
    <att type="real" name="Enrichment" value="13.007311827956988"/>
    <att type="real" name="Z-score" value="6.680457594652278"/>
    <att type="integer" name="#GeneInGOAndHitList" value="4"/>
    <att type="integer" name="#GeneInGO" value="75"/>
    <att type="integer" name="#GeneInHitList" value="124"/>
    <att type="integer" name="#TotalGeneInLibrary" value="30242"/>
    <att type="real" name="%InGO" value="3.225806451612903"/>
    <att type="real" name="STDV %InGO" value="1.5866754091547248"/>
    <att type="real" name="BestLogPInGroup" value="-3.8256769860360365"/>
    <att type="real" name="BestEnrichmentInGroup" value="16.259139784946235"/>
    <att type="integer" name="FirstInGroupByEnrichment" value="0"/>
    <att type="integer" name="FirstInGroupByLogP" value="0"/>
    <att type="string" name="GeneID" value="6469|8876|9935|64919"/>
    <att type="integer" name="_RANK_" value="1"/>
    <att type="string" name="_PATTERN_" value="M1"/>
    <att type="string" name="CLUSTER_LABEL" value=" "/>
    <att type="integer" name="#COUNT_001" value="4"/>
    <att type="integer" name="_MEMBER_MyList" value="1"/>
    <att type="real" name="_LogP_MyList" value="-3.58282749238663"/>
    <att type="string" name="Gene" value="GO:0033077"/>
    <att type="integer" name="GiniIndex" value="0"/>
    <att type="integer" name="CategoryID" value="19"/>
    <att type="string" name="PARENT_GO" value="19_GO:0002376 immune system process"/>
    <att type="integer" name="EvidenceCutoff" value="0"/>
    <graphics type="CIRCLE" x="398.05228990686214" y="291.0715656921411"/>
  </node>
  <node label="GO:0007162" id="44">
    <att type="string" name="canonicalName" value="GO:0007162"/>
    <att type="string" name="Description" value="negative regulation of cell adhesion"/>
    <att type="string" name="Category" value="GO Biological Processes"/>
    <att type="real" name="LogP" value="-3.5817124039961135"/>
    <att type="real" name="Log(q-value)" value="-0.6194892238063243"/>
    <att type="integer" name="GROUP_ID" value="7"/>
    <att type="string" name="Hits" value="JAG1|EPHB2|LGALS9|SHH|WNK1|B4GALNT2|DACT2"/>
    <att type="real" name="Enrichment" value="5.634355371020974"/>
    <att type="real" name="Z-score" value="5.202209700218823"/>
    <att type="integer" name="#GeneInGOAndHitList" value="7"/>
    <att type="integer" name="#GeneInGO" value="303"/>
    <att type="integer" name="#GeneInHitList" value="124"/>
    <att type="integer" name="#TotalGeneInLibrary" value="30242"/>
    <att type="real" name="%InGO" value="5.645161290322581"/>
    <att type="real" name="STDV %InGO" value="2.072571028858923"/>
    <att type="real" name="BestLogPInGroup" value="-3.8256769860360365"/>
    <att type="real" name="BestEnrichmentInGroup" value="16.259139784946235"/>
    <att type="integer" name="FirstInGroupByEnrichment" value="0"/>
    <att type="integer" name="FirstInGroupByLogP" value="0"/>
    <att type="string" name="GeneID" value="182|2048|3965|6469|65125|124872|168002"/>
    <att type="integer" name="_RANK_" value="1"/>
    <att type="string" name="_PATTERN_" value="M1"/>
    <att type="string" name="CLUSTER_LABEL" value=" "/>
    <att type="integer" name="#COUNT_001" value="7"/>
    <att type="integer" name="_MEMBER_MyList" value="1"/>
    <att type="real" name="_LogP_MyList" value="-3.5817124039961135"/>
    <att type="string" name="Gene" value="GO:0007162"/>
    <att type="integer" name="GiniIndex" value="0"/>
    <att type="integer" name="CategoryID" value="19"/>
    <att type="string" name="PARENT_GO" value="19_GO:0022610 biological adhesion"/>
    <att type="integer" name="EvidenceCutoff" value="0"/>
    <graphics type="CIRCLE" x="353.6749057224815" y="187.06823988349066"/>
  </node>
  <node label="GO:0022407" id="45">
    <att type="string" name="canonicalName" value="GO:0022407"/>
    <att type="string" name="Description" value="regulation of cell-cell adhesion"/>
    <att type="string" name="Category" value="GO Biological Processes"/>
    <att type="real" name="LogP" value="-3.2574434261980243"/>
    <att type="real" name="Log(q-value)" value="-0.5086188268518853"/>
    <att type="integer" name="GROUP_ID" value="7"/>
    <att type="string" name="Hits" value="JAG1|LGALS9|SERPINF2|SHH|ST3GAL4|VNN1|WNK1|B4GALNT2"/>
    <att type="real" name="Enrichment" value="4.335770609318996"/>
    <att type="real" name="Z-score" value="4.574550827039911"/>
    <att type="integer" name="#GeneInGOAndHitList" value="8"/>
    <att type="integer" name="#GeneInGO" value="450"/>
    <att type="integer" name="#GeneInHitList" value="124"/>
    <att type="integer" name="#TotalGeneInLibrary" value="30242"/>
    <att type="real" name="%InGO" value="6.451612903225806"/>
    <att type="real" name="STDV %InGO" value="2.2061826271710916"/>
    <att type="real" name="BestLogPInGroup" value="-3.8256769860360365"/>
    <att type="real" name="BestEnrichmentInGroup" value="16.259139784946235"/>
    <att type="integer" name="FirstInGroupByEnrichment" value="0"/>
    <att type="integer" name="FirstInGroupByLogP" value="0"/>
    <att type="string" name="GeneID" value="182|3965|5345|6469|6484|8876|65125|124872"/>
    <att type="integer" name="_RANK_" value="1"/>
    <att type="string" name="_PATTERN_" value="M1"/>
    <att type="string" name="CLUSTER_LABEL" value=" "/>
    <att type="integer" name="#COUNT_001" value="8"/>
    <att type="integer" name="_MEMBER_MyList" value="1"/>
    <att type="real" name="_LogP_MyList" value="-3.2574434261980243"/>
    <att type="string" name="Gene" value="GO:0022407"/>
    <att type="integer" name="GiniIndex" value="0"/>
    <att type="integer" name="CategoryID" value="19"/>
    <att type="string" name="PARENT_GO" value="19_GO:0022610 biological adhesion"/>
    <att type="integer" name="EvidenceCutoff" value="0"/>
    <graphics type="CIRCLE" x="336.2310940829764" y="162.01473103624804"/>
  </node>
  <node label="GO:0030217" id="46">
    <att type="string" name="canonicalName" value="GO:0030217"/>
    <att type="string" name="Description" value="T cell differentiation"/>
    <att type="string" name="Category" value="GO Biological Processes"/>
    <att type="real" name="LogP" value="-3.162682938337102"/>
    <att type="real" name="Log(q-value)" value="-0.45854518703013997"/>
    <att type="integer" name="GROUP_ID" value="7"/>
    <att type="string" name="Hits" value="LGALS9|SHH|IL18R1|VNN1|MAFB|BCL11B"/>
    <att type="real" name="Enrichment" value="5.693862181498682"/>
    <att type="real" name="Z-score" value="4.848872015718419"/>
    <att type="integer" name="#GeneInGOAndHitList" value="6"/>
    <att type="integer" name="#GeneInGO" value="257"/>
    <att type="integer" name="#GeneInHitList" value="124"/>
    <att type="integer" name="#TotalGeneInLibrary" value="30242"/>
    <att type="real" name="%InGO" value="4.838709677419355"/>
    <att type="real" name="STDV %InGO" value="1.927010588884779"/>
    <att type="real" name="BestLogPInGroup" value="-3.8256769860360365"/>
    <att type="real" name="BestEnrichmentInGroup" value="16.259139784946235"/>
    <att type="integer" name="FirstInGroupByEnrichment" value="0"/>
    <att type="integer" name="FirstInGroupByLogP" value="0"/>
    <att type="string" name="GeneID" value="3965|6469|8809|8876|9935|64919"/>
    <att type="integer" name="_RANK_" value="1"/>
    <att type="string" name="_PATTERN_" value="M1"/>
    <att type="string" name="CLUSTER_LABEL" value=" "/>
    <att type="integer" name="#COUNT_001" value="6"/>
    <att type="integer" name="_MEMBER_MyList" value="1"/>
    <att type="real" name="_LogP_MyList" value="-3.162682938337102"/>
    <att type="string" name="Gene" value="GO:0030217"/>
    <att type="integer" name="GiniIndex" value="0"/>
    <att type="integer" name="CategoryID" value="19"/>
    <att type="string" name="PARENT_GO" value="19_GO:0002376 immune system process"/>
    <att type="integer" name="EvidenceCutoff" value="0"/>
    <graphics type="CIRCLE" x="290.49228586843446" y="344.7943918073762"/>
  </node>
  <node label="GO:0048538" id="47">
    <att type="string" name="canonicalName" value="GO:0048538"/>
    <att type="string" name="Description" value="thymus development"/>
    <att type="string" name="Category" value="GO Biological Processes"/>
    <att type="real" name="LogP" value="-3.074744221101688"/>
    <att type="real" name="Log(q-value)" value="-0.45854518703013997"/>
    <att type="integer" name="GROUP_ID" value="7"/>
    <att type="string" name="Hits" value="SHH|MAFB|BCL11B"/>
    <att type="real" name="Enrichment" value="16.259139784946235"/>
    <att type="real" name="Z-score" value="6.572797631585448"/>
    <att type="integer" name="#GeneInGOAndHitList" value="3"/>
    <att type="integer" name="#GeneInGO" value="45"/>
    <att type="integer" name="#GeneInHitList" value="124"/>
    <att type="integer" name="#TotalGeneInLibrary" value="30242"/>
    <att type="real" name="%InGO" value="2.4193548387096775"/>
    <att type="real" name="STDV %InGO" value="1.37981475508484"/>
    <att type="real" name="BestLogPInGroup" value="-3.8256769860360365"/>
    <att type="real" name="BestEnrichmentInGroup" value="16.259139784946235"/>
    <att type="integer" name="FirstInGroupByEnrichment" value="0"/>
    <att type="integer" name="FirstInGroupByLogP" value="0"/>
    <att type="string" name="GeneID" value="6469|9935|64919"/>
    <att type="integer" name="_RANK_" value="1"/>
    <att type="string" name="_PATTERN_" value="M1"/>
    <att type="string" name="CLUSTER_LABEL" value=" "/>
    <att type="integer" name="#COUNT_001" value="3"/>
    <att type="integer" name="_MEMBER_MyList" value="1"/>
    <att type="real" name="_LogP_MyList" value="-3.074744221101688"/>
    <att type="string" name="Gene" value="GO:0048538"/>
    <att type="integer" name="GiniIndex" value="0"/>
    <att type="integer" name="CategoryID" value="19"/>
    <att type="string" name="PARENT_GO" value="19_GO:0002376 immune system process"/>
    <att type="integer" name="EvidenceCutoff" value="0"/>
    <graphics type="CIRCLE" x="160.62155592271233" y="305.870890601145"/>
  </node>
  <node label="GO:0030155" id="48">
    <att type="string" name="canonicalName" value="GO:0030155"/>
    <att type="string" name="Description" value="regulation of cell adhesion"/>
    <att type="string" name="Category" value="GO Biological Processes"/>
    <att type="real" name="LogP" value="-2.966344784543656"/>
    <att type="real" name="Log(q-value)" value="-0.4235746676306415"/>
    <att type="integer" name="GROUP_ID" value="7"/>
    <att type="string" name="Hits" value="JAG1|EPHB2|LGALS9|SERPINF2|SHH|ST3GAL4|VNN1|WNK1|B4GALNT2|DACT2"/>
    <att type="real" name="Enrichment" value="3.2474979597096345"/>
    <att type="real" name="Z-score" value="4.001938195615141"/>
    <att type="integer" name="#GeneInGOAndHitList" value="10"/>
    <att type="integer" name="#GeneInGO" value="751"/>
    <att type="integer" name="#GeneInHitList" value="124"/>
    <att type="integer" name="#TotalGeneInLibrary" value="30242"/>
    <att type="real" name="%InGO" value="8.064516129032258"/>
    <att type="real" name="STDV %InGO" value="2.445231027589979"/>
    <att type="real" name="BestLogPInGroup" value="-3.8256769860360365"/>
    <att type="real" name="BestEnrichmentInGroup" value="16.259139784946235"/>
    <att type="integer" name="FirstInGroupByEnrichment" value="0"/>
    <att type="integer" name="FirstInGroupByLogP" value="0"/>
    <att type="string" name="GeneID" value="182|2048|3965|5345|6469|6484|8876|65125|124872|168002"/>
    <att type="integer" name="_RANK_" value="1"/>
    <att type="string" name="_PATTERN_" value="M1"/>
    <att type="string" name="CLUSTER_LABEL" value=" "/>
    <att type="integer" name="#COUNT_001" value="10"/>
    <att type="integer" name="_MEMBER_MyList" value="1"/>
    <att type="real" name="_LogP_MyList" value="-2.966344784543656"/>
    <att type="string" name="Gene" value="GO:0030155"/>
    <att type="integer" name="GiniIndex" value="0"/>
    <att type="integer" name="CategoryID" value="19"/>
    <att type="string" name="PARENT_GO" value="19_GO:0022610 biological adhesion"/>
    <att type="integer" name="EvidenceCutoff" value="0"/>
    <graphics type="CIRCLE" x="438.0106553414805" y="427.5102428799298"/>
  </node>
  <node label="GO:0046632" id="49">
    <att type="string" name="canonicalName" value="GO:0046632"/>
    <att type="string" name="Description" value="alpha-beta T cell differentiation"/>
    <att type="string" name="Category" value="GO Biological Processes"/>
    <att type="real" name="LogP" value="-2.9250112513075113"/>
    <att type="real" name="Log(q-value)" value="-0.41026985799474025"/>
    <att type="integer" name="GROUP_ID" value="7"/>
    <att type="string" name="Hits" value="LGALS9|SHH|IL18R1|BCL11B"/>
    <att type="real" name="Enrichment" value="8.710253456221198"/>
    <att type="real" name="Z-score" value="5.245343722486379"/>
    <att type="integer" name="#GeneInGOAndHitList" value="4"/>
    <att type="integer" name="#GeneInGO" value="112"/>
    <att type="integer" name="#GeneInHitList" value="124"/>
    <att type="integer" name="#TotalGeneInLibrary" value="30242"/>
    <att type="real" name="%InGO" value="3.225806451612903"/>
    <att type="real" name="STDV %InGO" value="1.5866754091547248"/>
    <att type="real" name="BestLogPInGroup" value="-3.8256769860360365"/>
    <att type="real" name="BestEnrichmentInGroup" value="16.259139784946235"/>
    <att type="integer" name="FirstInGroupByEnrichment" value="0"/>
    <att type="integer" name="FirstInGroupByLogP" value="0"/>
    <att type="string" name="GeneID" value="3965|6469|8809|64919"/>
    <att type="integer" name="_RANK_" value="1"/>
    <att type="string" name="_PATTERN_" value="M1"/>
    <att type="string" name="CLUSTER_LABEL" value=" "/>
    <att type="integer" name="#COUNT_001" value="4"/>
    <att type="integer" name="_MEMBER_MyList" value="1"/>
    <att type="real" name="_LogP_MyList" value="-2.9250112513075113"/>
    <att type="string" name="Gene" value="GO:0046632"/>
    <att type="integer" name="GiniIndex" value="0"/>
    <att type="integer" name="CategoryID" value="19"/>
    <att type="string" name="PARENT_GO" value="19_GO:0002376 immune system process"/>
    <att type="integer" name="EvidenceCutoff" value="0"/>
    <graphics type="CIRCLE" x="413.5882119168961" y="206.03845933676655"/>
  </node>
  <node label="GO:0022408" id="50">
    <att type="string" name="canonicalName" value="GO:0022408"/>
    <att type="string" name="Description" value="negative regulation of cell-cell adhesion"/>
    <att type="string" name="Category" value="GO Biological Processes"/>
    <att type="real" name="LogP" value="-2.8821522155501698"/>
    <att type="real" name="Log(q-value)" value="-0.39567964451221144"/>
    <att type="integer" name="GROUP_ID" value="7"/>
    <att type="string" name="Hits" value="JAG1|LGALS9|SHH|WNK1|B4GALNT2"/>
    <att type="real" name="Enrichment" value="6.221609611586571"/>
    <att type="real" name="Z-score" value="4.705816146364597"/>
    <att type="integer" name="#GeneInGOAndHitList" value="5"/>
    <att type="integer" name="#GeneInGO" value="196"/>
    <att type="integer" name="#GeneInHitList" value="124"/>
    <att type="integer" name="#TotalGeneInLibrary" value="30242"/>
    <att type="real" name="%InGO" value="4.032258064516129"/>
    <att type="real" name="STDV %InGO" value="1.7665500854653744"/>
    <att type="real" name="BestLogPInGroup" value="-3.8256769860360365"/>
    <att type="real" name="BestEnrichmentInGroup" value="16.259139784946235"/>
    <att type="integer" name="FirstInGroupByEnrichment" value="0"/>
    <att type="integer" name="FirstInGroupByLogP" value="0"/>
    <att type="string" name="GeneID" value="182|3965|6469|65125|124872"/>
    <att type="integer" name="_RANK_" value="1"/>
    <att type="string" name="_PATTERN_" value="M1"/>
    <att type="string" name="CLUSTER_LABEL" value=" "/>
    <att type="integer" name="#COUNT_001" value="5"/>
    <att type="integer" name="_MEMBER_MyList" value="1"/>
    <att type="real" name="_LogP_MyList" value="-2.8821522155501698"/>
    <att type="string" name="Gene" value="GO:0022408"/>
    <att type="integer" name="GiniIndex" value="0"/>
    <att type="integer" name="CategoryID" value="19"/>
    <att type="string" name="PARENT_GO" value="19_GO:0022610 biological adhesion"/>
    <att type="integer" name="EvidenceCutoff" value="0"/>
    <graphics type="CIRCLE" x="309.6413094671901" y="218.78236960285938"/>
  </node>
  <node label="GO:1903131" id="51">
    <att type="string" name="canonicalName" value="GO:1903131"/>
    <att type="string" name="Description" value="mononuclear cell differentiation"/>
    <att type="string" name="Category" value="GO Biological Processes"/>
    <att type="real" name="LogP" value="-2.710519488640912"/>
    <att type="real" name="Log(q-value)" value="-0.27796485151549083"/>
    <att type="integer" name="GROUP_ID" value="7"/>
    <att type="string" name="Hits" value="JUN|LGALS9|SHH|IL18R1|VNN1|MAFB|BCL11B"/>
    <att type="real" name="Enrichment" value="3.9981491274457963"/>
    <att type="real" name="Z-score" value="4.003553290152954"/>
    <att type="integer" name="#GeneInGOAndHitList" value="7"/>
    <att type="integer" name="#GeneInGO" value="427"/>
    <att type="integer" name="#GeneInHitList" value="124"/>
    <att type="integer" name="#TotalGeneInLibrary" value="30242"/>
    <att type="real" name="%InGO" value="5.645161290322581"/>
    <att type="real" name="STDV %InGO" value="2.072571028858923"/>
    <att type="real" name="BestLogPInGroup" value="-3.8256769860360365"/>
    <att type="real" name="BestEnrichmentInGroup" value="16.259139784946235"/>
    <att type="integer" name="FirstInGroupByEnrichment" value="0"/>
    <att type="integer" name="FirstInGroupByLogP" value="0"/>
    <att type="string" name="GeneID" value="3725|3965|6469|8809|8876|9935|64919"/>
    <att type="integer" name="_RANK_" value="1"/>
    <att type="string" name="_PATTERN_" value="M1"/>
    <att type="string" name="CLUSTER_LABEL" value=" "/>
    <att type="integer" name="#COUNT_001" value="7"/>
    <att type="integer" name="_MEMBER_MyList" value="1"/>
    <att type="real" name="_LogP_MyList" value="-2.710519488640912"/>
    <att type="string" name="Gene" value="GO:1903131"/>
    <att type="integer" name="GiniIndex" value="0"/>
    <att type="integer" name="CategoryID" value="19"/>
    <att type="string" name="PARENT_GO" value="19_GO:0002376 immune system process"/>
    <att type="integer" name="EvidenceCutoff" value="0"/>
    <graphics type="CIRCLE" x="155.22387491576958" y="256.6398432943132"/>
  </node>
  <node label="GO:0042445" id="52">
    <att type="string" name="canonicalName" value="GO:0042445"/>
    <att type="string" name="Description" value="hormone metabolic process"/>
    <att type="string" name="Category" value="GO Biological Processes"/>
    <att type="real" name="LogP" value="-3.540019048517984"/>
    <att type="real" name="Log(q-value)" value="-0.6194892238063243"/>
    <att type="integer" name="GROUP_ID" value="9"/>
    <att type="string" name="Hits" value="CYP2C18|SHH|SULT1E1|UGT2B7|STARD3|BACE2"/>
    <att type="real" name="Enrichment" value="6.712488902042024"/>
    <att type="real" name="Z-score" value="5.431442580159249"/>
    <att type="integer" name="#GeneInGOAndHitList" value="6"/>
    <att type="integer" name="#GeneInGO" value="218"/>
    <att type="integer" name="#GeneInHitList" value="124"/>
    <att type="integer" name="#TotalGeneInLibrary" value="30242"/>
    <att type="real" name="%InGO" value="4.838709677419355"/>
    <att type="real" name="STDV %InGO" value="1.927010588884779"/>
    <att type="real" name="BestLogPInGroup" value="-3.5863559474428883"/>
    <att type="real" name="BestEnrichmentInGroup" value="8.900988933364728"/>
    <att type="integer" name="FirstInGroupByEnrichment" value="0"/>
    <att type="integer" name="FirstInGroupByLogP" value="0"/>
    <att type="string" name="GeneID" value="1562|6469|6783|7364|10948|25825"/>
    <att type="integer" name="_RANK_" value="1"/>
    <att type="string" name="_PATTERN_" value="M1"/>
    <att type="string" name="CLUSTER_LABEL" value=" "/>
    <att type="integer" name="#COUNT_001" value="6"/>
    <att type="integer" name="_MEMBER_MyList" value="1"/>
    <att type="real" name="_LogP_MyList" value="-3.540019048517984"/>
    <att type="string" name="Gene" value="GO:0042445"/>
    <att type="integer" name="GiniIndex" value="0"/>
    <att type="integer" name="CategoryID" value="19"/>
    <att type="string" name="PARENT_GO" value="19_GO:0008152 metabolic process"/>
    <att type="integer" name="EvidenceCutoff" value="0"/>
    <graphics type="CIRCLE" x="399.77592053734844" y="309.48967922464396"/>
  </node>
  <node label="GO:0010817" id="53">
    <att type="string" name="canonicalName" value="GO:0010817"/>
    <att type="string" name="Description" value="regulation of hormone levels"/>
    <att type="string" name="Category" value="GO Biological Processes"/>
    <att type="real" name="LogP" value="-2.305620493150628"/>
    <att type="real" name="Log(q-value)" value="-0.11032585098260492"/>
    <att type="integer" name="GROUP_ID" value="9"/>
    <att type="string" name="Hits" value="CYP2C18|KCNQ1|SHH|SULT1E1|UGT2B7|STARD3|BACE2"/>
    <att type="real" name="Enrichment" value="3.3739321688129547"/>
    <att type="real" name="Z-score" value="3.4553985137968266"/>
    <att type="integer" name="#GeneInGOAndHitList" value="7"/>
    <att type="integer" name="#GeneInGO" value="506"/>
    <att type="integer" name="#GeneInHitList" value="124"/>
    <att type="integer" name="#TotalGeneInLibrary" value="30242"/>
    <att type="real" name="%InGO" value="5.645161290322581"/>
    <att type="real" name="STDV %InGO" value="2.072571028858923"/>
    <att type="real" name="BestLogPInGroup" value="-3.5863559474428883"/>
    <att type="real" name="BestEnrichmentInGroup" value="8.900988933364728"/>
    <att type="integer" name="FirstInGroupByEnrichment" value="0"/>
    <att type="integer" name="FirstInGroupByLogP" value="0"/>
    <att type="string" name="GeneID" value="1562|3784|6469|6783|7364|10948|25825"/>
    <att type="integer" name="_RANK_" value="1"/>
    <att type="string" name="_PATTERN_" value="M1"/>
    <att type="string" name="CLUSTER_LABEL" value=" "/>
    <att type="integer" name="#COUNT_001" value="7"/>
    <att type="integer" name="_MEMBER_MyList" value="1"/>
    <att type="real" name="_LogP_MyList" value="-2.305620493150628"/>
    <att type="string" name="Gene" value="GO:0010817"/>
    <att type="integer" name="GiniIndex" value="0"/>
    <att type="integer" name="CategoryID" value="19"/>
    <att type="string" name="PARENT_GO" value="19_GO:0065007 biological regulation"/>
    <att type="integer" name="EvidenceCutoff" value="0"/>
    <graphics type="CIRCLE" x="328.5006998770821" y="195.97303217520306"/>
  </node>
  <node label="GO:0034308" id="54">
    <att type="string" name="canonicalName" value="GO:0034308"/>
    <att type="string" name="Description" value="primary alcohol metabolic process"/>
    <att type="string" name="Category" value="GO Biological Processes"/>
    <att type="real" name="LogP" value="-2.0654201283280553"/>
    <att type="real" name="Log(q-value)" value="0.0"/>
    <att type="integer" name="GROUP_ID" value="9"/>
    <att type="string" name="Hits" value="ALDH3B1|CYP2C18|SULT1E1"/>
    <att type="real" name="Enrichment" value="7.173149905123339"/>
    <att type="real" name="Z-score" value="4.00710882661875"/>
    <att type="integer" name="#GeneInGOAndHitList" value="3"/>
    <att type="integer" name="#GeneInGO" value="102"/>
    <att type="integer" name="#GeneInHitList" value="124"/>
    <att type="integer" name="#TotalGeneInLibrary" value="30242"/>
    <att type="real" name="%InGO" value="2.4193548387096775"/>
    <att type="real" name="STDV %InGO" value="1.37981475508484"/>
    <att type="real" name="BestLogPInGroup" value="-3.5863559474428883"/>
    <att type="real" name="BestEnrichmentInGroup" value="8.900988933364728"/>
    <att type="integer" name="FirstInGroupByEnrichment" value="0"/>
    <att type="integer" name="FirstInGroupByLogP" value="0"/>
    <att type="string" name="GeneID" value="221|1562|6783"/>
    <att type="integer" name="_RANK_" value="1"/>
    <att type="string" name="_PATTERN_" value="M1"/>
    <att type="string" name="CLUSTER_LABEL" value=" "/>
    <att type="integer" name="#COUNT_001" value="3"/>
    <att type="integer" name="_MEMBER_MyList" value="1"/>
    <att type="real" name="_LogP_MyList" value="-2.0654201283280553"/>
    <att type="string" name="Gene" value="GO:0034308"/>
    <att type="integer" name="GiniIndex" value="0"/>
    <att type="integer" name="CategoryID" value="19"/>
    <att type="string" name="PARENT_GO" value="19_GO:0008152 metabolic process"/>
    <att type="integer" name="EvidenceCutoff" value="0"/>
    <graphics type="CIRCLE" x="411.05228810521623" y="192.19490172561774"/>
  </node>
  <node label="GO:0030838" id="55">
    <att type="string" name="canonicalName" value="GO:0030838"/>
    <att type="string" name="Description" value="positive regulation of actin filament polymerization"/>
    <att type="string" name="Category" value="GO Biological Processes"/>
    <att type="real" name="LogP" value="-3.1247152099497875"/>
    <att type="real" name="Log(q-value)" value="-0.45854518703013997"/>
    <att type="integer" name="GROUP_ID" value="10"/>
    <att type="string" name="Hits" value="BIN1|WASF3|SCIN|CDC42EP5"/>
    <att type="real" name="Enrichment" value="9.854024112088627"/>
    <att type="real" name="Z-score" value="5.6618832924504146"/>
    <att type="integer" name="#GeneInGOAndHitList" value="4"/>
    <att type="integer" name="#GeneInGO" value="99"/>
    <att type="integer" name="#GeneInHitList" value="124"/>
    <att type="integer" name="#TotalGeneInLibrary" value="30242"/>
    <att type="real" name="%InGO" value="3.225806451612903"/>
    <att type="real" name="STDV %InGO" value="1.5866754091547248"/>
    <att type="real" name="BestLogPInGroup" value="-3.5185697730697507"/>
    <att type="real" name="BestEnrichmentInGroup" value="9.854024112088627"/>
    <att type="integer" name="FirstInGroupByEnrichment" value="0"/>
    <att type="integer" name="FirstInGroupByLogP" value="0"/>
    <att type="string" name="GeneID" value="274|10810|85477|148170"/>
    <att type="integer" name="_RANK_" value="1"/>
    <att type="string" name="_PATTERN_" value="M1"/>
    <att type="string" name="CLUSTER_LABEL" value=" "/>
    <att type="integer" name="#COUNT_001" value="4"/>
    <att type="integer" name="_MEMBER_MyList" value="1"/>
    <att type="real" name="_LogP_MyList" value="-3.1247152099497875"/>
    <att type="string" name="Gene" value="GO:0030838"/>
    <att type="integer" name="GiniIndex" value="0"/>
    <att type="integer" name="CategoryID" value="19"/>
    <att type="string" name="PARENT_GO" value="19_GO:0048518 positive regulation of biological process"/>
    <att type="integer" name="EvidenceCutoff" value="0"/>
    <graphics type="CIRCLE" x="225.119373129788" y="436.33951290190566"/>
  </node>
  <node label="GO:0010638" id="56">
    <att type="string" name="canonicalName" value="GO:0010638"/>
    <att type="string" name="Description" value="positive regulation of organelle organization"/>
    <att type="string" name="Category" value="GO Biological Processes"/>
    <att type="real" name="LogP" value="-2.9346516787425188"/>
    <att type="real" name="Log(q-value)" value="-0.41044750673976926"/>
    <att type="integer" name="GROUP_ID" value="10"/>
    <att type="string" name="Hits" value="BIN1|BIK|BTC|SERPINF2|WASF3|ZNF304|SCIN|CDC42EP5"/>
    <att type="real" name="Enrichment" value="3.863557968700096"/>
    <att type="real" name="Z-score" value="4.163887086079382"/>
    <att type="integer" name="#GeneInGOAndHitList" value="8"/>
    <att type="integer" name="#GeneInGO" value="505"/>
    <att type="integer" name="#GeneInHitList" value="124"/>
    <att type="integer" name="#TotalGeneInLibrary" value="30242"/>
    <att type="real" name="%InGO" value="6.451612903225806"/>
    <att type="real" name="STDV %InGO" value="2.2061826271710916"/>
    <att type="real" name="BestLogPInGroup" value="-3.5185697730697507"/>
    <att type="real" name="BestEnrichmentInGroup" value="9.854024112088627"/>
    <att type="integer" name="FirstInGroupByEnrichment" value="0"/>
    <att type="integer" name="FirstInGroupByLogP" value="0"/>
    <att type="string" name="GeneID" value="274|638|685|5345|10810|57343|85477|148170"/>
    <att type="integer" name="_RANK_" value="1"/>
    <att type="string" name="_PATTERN_" value="M1"/>
    <att type="string" name="CLUSTER_LABEL" value=" "/>
    <att type="integer" name="#COUNT_001" value="8"/>
    <att type="integer" name="_MEMBER_MyList" value="1"/>
    <att type="real" name="_LogP_MyList" value="-2.9346516787425188"/>
    <att type="string" name="Gene" value="GO:0010638"/>
    <att type="integer" name="GiniIndex" value="0"/>
    <att type="integer" name="CategoryID" value="19"/>
    <att type="string" name="PARENT_GO" value="19_GO:0048518 positive regulation of biological process"/>
    <att type="integer" name="EvidenceCutoff" value="0"/>
    <graphics type="CIRCLE" x="153.47290414764635" y="251.58080503242002"/>
  </node>
  <node label="GO:0032970" id="57">
    <att type="string" name="canonicalName" value="GO:0032970"/>
    <att type="string" name="Description" value="regulation of actin filament-based process"/>
    <att type="string" name="Category" value="GO Biological Processes"/>
    <att type="real" name="LogP" value="-2.883762687520594"/>
    <att type="real" name="Log(q-value)" value="-0.39567964451221144"/>
    <att type="integer" name="GROUP_ID" value="10"/>
    <att type="string" name="Hits" value="BIN1|SERPINF2|TNNC1|WASF3|RHOBTB2|SCIN|CDC42EP5"/>
    <att type="real" name="Enrichment" value="4.289471551304913"/>
    <att type="real" name="Z-score" value="4.238722716547844"/>
    <att type="integer" name="#GeneInGOAndHitList" value="7"/>
    <att type="integer" name="#GeneInGO" value="398"/>
    <att type="integer" name="#GeneInHitList" value="124"/>
    <att type="integer" name="#TotalGeneInLibrary" value="30242"/>
    <att type="real" name="%InGO" value="5.645161290322581"/>
    <att type="real" name="STDV %InGO" value="2.072571028858923"/>
    <att type="real" name="BestLogPInGroup" value="-3.5185697730697507"/>
    <att type="real" name="BestEnrichmentInGroup" value="9.854024112088627"/>
    <att type="integer" name="FirstInGroupByEnrichment" value="0"/>
    <att type="integer" name="FirstInGroupByLogP" value="0"/>
    <att type="string" name="GeneID" value="274|5345|7134|10810|23221|85477|148170"/>
    <att type="integer" name="_RANK_" value="1"/>
    <att type="string" name="_PATTERN_" value="M1"/>
    <att type="string" name="CLUSTER_LABEL" value=" "/>
    <att type="integer" name="#COUNT_001" value="7"/>
    <att type="integer" name="_MEMBER_MyList" value="1"/>
    <att type="real" name="_LogP_MyList" value="-2.883762687520594"/>
    <att type="string" name="Gene" value="GO:0032970"/>
    <att type="integer" name="GiniIndex" value="0"/>
    <att type="integer" name="CategoryID" value="19"/>
    <att type="string" name="PARENT_GO" value="19_GO:0050789 regulation of biological process"/>
    <att type="integer" name="EvidenceCutoff" value="0"/>
    <graphics type="CIRCLE" x="328.015257242315" y="434.98492118129104"/>
  </node>
  <node label="GO:1902905" id="58">
    <att type="string" name="canonicalName" value="GO:1902905"/>
    <att type="string" name="Description" value="positive regulation of supramolecular fiber organization"/>
    <att type="string" name="Category" value="GO Biological Processes"/>
    <att type="real" name="LogP" value="-2.759580649701841"/>
    <att type="real" name="Log(q-value)" value="-0.3117860460196831"/>
    <att type="integer" name="GROUP_ID" value="10"/>
    <att type="string" name="Hits" value="BIN1|SERPINF2|WASF3|SCIN|CDC42EP5"/>
    <att type="real" name="Enrichment" value="5.834619540052477"/>
    <att type="real" name="Z-score" value="4.500201293994477"/>
    <att type="integer" name="#GeneInGOAndHitList" value="5"/>
    <att type="integer" name="#GeneInGO" value="209"/>
    <att type="integer" name="#GeneInHitList" value="124"/>
    <att type="integer" name="#TotalGeneInLibrary" value="30242"/>
    <att type="real" name="%InGO" value="4.032258064516129"/>
    <att type="real" name="STDV %InGO" value="1.7665500854653744"/>
    <att type="real" name="BestLogPInGroup" value="-3.5185697730697507"/>
    <att type="real" name="BestEnrichmentInGroup" value="9.854024112088627"/>
    <att type="integer" name="FirstInGroupByEnrichment" value="0"/>
    <att type="integer" name="FirstInGroupByLogP" value="0"/>
    <att type="string" name="GeneID" value="274|5345|10810|85477|148170"/>
    <att type="integer" name="_RANK_" value="1"/>
    <att type="string" name="_PATTERN_" value="M1"/>
    <att type="string" name="CLUSTER_LABEL" value=" "/>
    <att type="integer" name="#COUNT_001" value="5"/>
    <att type="integer" name="_MEMBER_MyList" value="1"/>
    <att type="real" name="_LogP_MyList" value="-2.759580649701841"/>
    <att type="string" name="Gene" value="GO:1902905"/>
    <att type="integer" name="GiniIndex" value="0"/>
    <att type="integer" name="CategoryID" value="19"/>
    <att type="string" name="PARENT_GO" value="19_GO:0048518 positive regulation of biological process"/>
    <att type="integer" name="EvidenceCutoff" value="0"/>
    <graphics type="CIRCLE" x="397.12529386964405" y="202.63029045406222"/>
  </node>
  <node label="GO:0051495" id="59">
    <att type="string" name="canonicalName" value="GO:0051495"/>
    <att type="string" name="Description" value="positive regulation of cytoskeleton organization"/>
    <att type="string" name="Category" value="GO Biological Processes"/>
    <att type="real" name="LogP" value="-2.612057725093446"/>
    <att type="real" name="Log(q-value)" value="-0.2549241851423429"/>
    <att type="integer" name="GROUP_ID" value="10"/>
    <att type="string" name="Hits" value="BIN1|SERPINF2|WASF3|SCIN|CDC42EP5"/>
    <att type="real" name="Enrichment" value="5.395732229517557"/>
    <att type="real" name="Z-score" value="4.256032076832526"/>
    <att type="integer" name="#GeneInGOAndHitList" value="5"/>
    <att type="integer" name="#GeneInGO" value="226"/>
    <att type="integer" name="#GeneInHitList" value="124"/>
    <att type="integer" name="#TotalGeneInLibrary" value="30242"/>
    <att type="real" name="%InGO" value="4.032258064516129"/>
    <att type="real" name="STDV %InGO" value="1.7665500854653744"/>
    <att type="real" name="BestLogPInGroup" value="-3.5185697730697507"/>
    <att type="real" name="BestEnrichmentInGroup" value="9.854024112088627"/>
    <att type="integer" name="FirstInGroupByEnrichment" value="0"/>
    <att type="integer" name="FirstInGroupByLogP" value="0"/>
    <att type="string" name="GeneID" value="274|5345|10810|85477|148170"/>
    <att type="integer" name="_RANK_" value="1"/>
    <att type="string" name="_PATTERN_" value="M1"/>
    <att type="string" name="CLUSTER_LABEL" value=" "/>
    <att type="integer" name="#COUNT_001" value="5"/>
    <att type="integer" name="_MEMBER_MyList" value="1"/>
    <att type="real" name="_LogP_MyList" value="-2.612057725093446"/>
    <att type="string" name="Gene" value="GO:0051495"/>
    <att type="integer" name="GiniIndex" value="0"/>
    <att type="integer" name="CategoryID" value="19"/>
    <att type="string" name="PARENT_GO" value="19_GO:0048518 positive regulation of biological process"/>
    <att type="integer" name="EvidenceCutoff" value="0"/>
    <graphics type="CIRCLE" x="183.1271381871746" y="364.1450937010323"/>
  </node>
  <node label="GO:0032273" id="60">
    <att type="string" name="canonicalName" value="GO:0032273"/>
    <att type="string" name="Description" value="positive regulation of protein polymerization"/>
    <att type="string" name="Category" value="GO Biological Processes"/>
    <att type="real" name="LogP" value="-2.5933206602998573"/>
    <att type="real" name="Log(q-value)" value="-0.24859637833057432"/>
    <att type="integer" name="GROUP_ID" value="10"/>
    <att type="string" name="Hits" value="BIN1|WASF3|SCIN|CDC42EP5"/>
    <att type="real" name="Enrichment" value="7.069191210846189"/>
    <att type="real" name="Z-score" value="4.58515596596025"/>
    <att type="integer" name="#GeneInGOAndHitList" value="4"/>
    <att type="integer" name="#GeneInGO" value="138"/>
    <att type="integer" name="#GeneInHitList" value="124"/>
    <att type="integer" name="#TotalGeneInLibrary" value="30242"/>
    <att type="real" name="%InGO" value="3.225806451612903"/>
    <att type="real" name="STDV %InGO" value="1.5866754091547248"/>
    <att type="real" name="BestLogPInGroup" value="-3.5185697730697507"/>
    <att type="real" name="BestEnrichmentInGroup" value="9.854024112088627"/>
    <att type="integer" name="FirstInGroupByEnrichment" value="0"/>
    <att type="integer" name="FirstInGroupByLogP" value="0"/>
    <att type="string" name="GeneID" value="274|10810|85477|148170"/>
    <att type="integer" name="_RANK_" value="1"/>
    <att type="string" name="_PATTERN_" value="M1"/>
    <att type="string" name="CLUSTER_LABEL" value=" "/>
    <att type="integer" name="#COUNT_001" value="4"/>
    <att type="integer" name="_MEMBER_MyList" value="1"/>
    <att type="real" name="_LogP_MyList" value="-2.5933206602998573"/>
    <att type="string" name="Gene" value="GO:0032273"/>
    <att type="integer" name="GiniIndex" value="0"/>
    <att type="integer" name="CategoryID" value="19"/>
    <att type="string" name="PARENT_GO" value="19_GO:0048518 positive regulation of biological process"/>
    <att type="integer" name="EvidenceCutoff" value="0"/>
    <graphics type="CIRCLE" x="443.1224571878579" y="191.53629348248168"/>
  </node>
  <node label="GO:0031334" id="61">
    <att type="string" name="canonicalName" value="GO:0031334"/>
    <att type="string" name="Description" value="positive regulation of protein-containing complex assembly"/>
    <att type="string" name="Category" value="GO Biological Processes"/>
    <att type="real" name="LogP" value="-2.515564261222166"/>
    <att type="real" name="Log(q-value)" value="-0.20607235570628965"/>
    <att type="integer" name="GROUP_ID" value="10"/>
    <att type="string" name="Hits" value="BIN1|BIK|WASF3|SCIN|CDC42EP5"/>
    <att type="real" name="Enrichment" value="5.123678503659528"/>
    <att type="real" name="Z-score" value="4.098071686648495"/>
    <att type="integer" name="#GeneInGOAndHitList" value="5"/>
    <att type="integer" name="#GeneInGO" value="238"/>
    <att type="integer" name="#GeneInHitList" value="124"/>
    <att type="integer" name="#TotalGeneInLibrary" value="30242"/>
    <att type="real" name="%InGO" value="4.032258064516129"/>
    <att type="real" name="STDV %InGO" value="1.7665500854653744"/>
    <att type="real" name="BestLogPInGroup" value="-3.5185697730697507"/>
    <att type="real" name="BestEnrichmentInGroup" value="9.854024112088627"/>
    <att type="integer" name="FirstInGroupByEnrichment" value="0"/>
    <att type="integer" name="FirstInGroupByLogP" value="0"/>
    <att type="string" name="GeneID" value="274|638|10810|85477|148170"/>
    <att type="integer" name="_RANK_" value="1"/>
    <att type="string" name="_PATTERN_" value="M1"/>
    <att type="string" name="CLUSTER_LABEL" value=" "/>
    <att type="integer" name="#COUNT_001" value="5"/>
    <att type="integer" name="_MEMBER_MyList" value="1"/>
    <att type="real" name="_LogP_MyList" value="-2.515564261222166"/>
    <att type="string" name="Gene" value="GO:0031334"/>
    <att type="integer" name="GiniIndex" value="0"/>
    <att type="integer" name="CategoryID" value="19"/>
    <att type="string" name="PARENT_GO" value="19_GO:0048518 positive regulation of biological process"/>
    <att type="integer" name="EvidenceCutoff" value="0"/>
    <graphics type="CIRCLE" x="214.8052375795516" y="179.5472516439769"/>
  </node>
  <node label="GO:0032956" id="62">
    <att type="string" name="canonicalName" value="GO:0032956"/>
    <att type="string" name="Description" value="regulation of actin cytoskeleton organization"/>
    <att type="string" name="Category" value="GO Biological Processes"/>
    <att type="real" name="LogP" value="-2.430630568090933"/>
    <att type="real" name="Log(q-value)" value="-0.17416719002119307"/>
    <att type="integer" name="GROUP_ID" value="10"/>
    <att type="string" name="Hits" value="BIN1|SERPINF2|WASF3|RHOBTB2|SCIN|CDC42EP5"/>
    <att type="real" name="Enrichment" value="4.076107466978165"/>
    <att type="real" name="Z-score" value="3.7621186045056727"/>
    <att type="integer" name="#GeneInGOAndHitList" value="6"/>
    <att type="integer" name="#GeneInGO" value="359"/>
    <att type="integer" name="#GeneInHitList" value="124"/>
    <att type="integer" name="#TotalGeneInLibrary" value="30242"/>
    <att type="real" name="%InGO" value="4.838709677419355"/>
    <att type="real" name="STDV %InGO" value="1.927010588884779"/>
    <att type="real" name="BestLogPInGroup" value="-3.5185697730697507"/>
    <att type="real" name="BestEnrichmentInGroup" value="9.854024112088627"/>
    <att type="integer" name="FirstInGroupByEnrichment" value="0"/>
    <att type="integer" name="FirstInGroupByLogP" value="0"/>
    <att type="string" name="GeneID" value="274|5345|10810|23221|85477|148170"/>
    <att type="integer" name="_RANK_" value="1"/>
    <att type="string" name="_PATTERN_" value="M1"/>
    <att type="string" name="CLUSTER_LABEL" value=" "/>
    <att type="integer" name="#COUNT_001" value="6"/>
    <att type="integer" name="_MEMBER_MyList" value="1"/>
    <att type="real" name="_LogP_MyList" value="-2.430630568090933"/>
    <att type="string" name="Gene" value="GO:0032956"/>
    <att type="integer" name="GiniIndex" value="0"/>
    <att type="integer" name="CategoryID" value="19"/>
    <att type="string" name="PARENT_GO" value="19_GO:0050789 regulation of biological process"/>
    <att type="integer" name="EvidenceCutoff" value="0"/>
    <graphics type="CIRCLE" x="353.6811302327659" y="324.1668713910653"/>
  </node>
  <node label="GO:0030833" id="63">
    <att type="string" name="canonicalName" value="GO:0030833"/>
    <att type="string" name="Description" value="regulation of actin filament polymerization"/>
    <att type="string" name="Category" value="GO Biological Processes"/>
    <att type="real" name="LogP" value="-2.2530835348999"/>
    <att type="real" name="Log(q-value)" value="-0.06993812891671411"/>
    <att type="integer" name="GROUP_ID" value="10"/>
    <att type="string" name="Hits" value="BIN1|WASF3|SCIN|CDC42EP5"/>
    <att type="real" name="Enrichment" value="5.671792948237059"/>
    <att type="real" name="Z-score" value="3.942547626720742"/>
    <att type="integer" name="#GeneInGOAndHitList" value="4"/>
    <att type="integer" name="#GeneInGO" value="172"/>
    <att type="integer" name="#GeneInHitList" value="124"/>
    <att type="integer" name="#TotalGeneInLibrary" value="30242"/>
    <att type="real" name="%InGO" value="3.225806451612903"/>
    <att type="real" name="STDV %InGO" value="1.5866754091547248"/>
    <att type="real" name="BestLogPInGroup" value="-3.5185697730697507"/>
    <att type="real" name="BestEnrichmentInGroup" value="9.854024112088627"/>
    <att type="integer" name="FirstInGroupByEnrichment" value="0"/>
    <att type="integer" name="FirstInGroupByLogP" value="0"/>
    <att type="string" name="GeneID" value="274|10810|85477|148170"/>
    <att type="integer" name="_RANK_" value="1"/>
    <att type="string" name="_PATTERN_" value="M1"/>
    <att type="string" name="CLUSTER_LABEL" value=" "/>
    <att type="integer" name="#COUNT_001" value="4"/>
    <att type="integer" name="_MEMBER_MyList" value="1"/>
    <att type="real" name="_LogP_MyList" value="-2.2530835348999"/>
    <att type="string" name="Gene" value="GO:0030833"/>
    <att type="integer" name="GiniIndex" value="0"/>
    <att type="integer" name="CategoryID" value="19"/>
    <att type="string" name="PARENT_GO" value="19_GO:0050789 regulation of biological process"/>
    <att type="integer" name="EvidenceCutoff" value="0"/>
    <graphics type="CIRCLE" x="264.96280913345936" y="370.7006514454448"/>
  </node>
  <node label="GO:0043903" id="64">
    <att type="string" name="canonicalName" value="GO:0043903"/>
    <att type="string" name="Description" value="regulation of biological process involved in symbiotic interaction"/>
    <att type="string" name="Category" value="GO Biological Processes"/>
    <att type="real" name="LogP" value="-2.4860857358070376"/>
    <att type="real" name="Log(q-value)" value="-0.20191825065020638"/>
    <att type="integer" name="GROUP_ID" value="11"/>
    <att type="string" name="Hits" value="LGALS9|LY6E|TRIM15"/>
    <att type="real" name="Enrichment" value="10.161962365591398"/>
    <att type="real" name="Z-score" value="4.994165714211744"/>
    <att type="integer" name="#GeneInGOAndHitList" value="3"/>
    <att type="integer" name="#GeneInGO" value="72"/>
    <att type="integer" name="#GeneInHitList" value="124"/>
    <att type="integer" name="#TotalGeneInLibrary" value="30242"/>
    <att type="real" name="%InGO" value="2.4193548387096775"/>
    <att type="real" name="STDV %InGO" value="1.37981475508484"/>
    <att type="real" name="BestLogPInGroup" value="-3.482610490478073"/>
    <att type="real" name="BestEnrichmentInGroup" value="10.161962365591398"/>
    <att type="integer" name="FirstInGroupByEnrichment" value="0"/>
    <att type="integer" name="FirstInGroupByLogP" value="0"/>
    <att type="string" name="GeneID" value="3965|4061|89870"/>
    <att type="integer" name="_RANK_" value="1"/>
    <att type="string" name="_PATTERN_" value="M1"/>
    <att type="string" name="CLUSTER_LABEL" value=" "/>
    <att type="integer" name="#COUNT_001" value="3"/>
    <att type="integer" name="_MEMBER_MyList" value="1"/>
    <att type="real" name="_LogP_MyList" value="-2.4860857358070376"/>
    <att type="string" name="Gene" value="GO:0043903"/>
    <att type="integer" name="GiniIndex" value="0"/>
    <att type="integer" name="CategoryID" value="19"/>
    <att type="string" name="PARENT_GO" value="19_GO:0044419 biological process involved in interspecies interaction between organisms"/>
    <att type="integer" name="EvidenceCutoff" value="0"/>
    <graphics type="CIRCLE" x="355.87225524887407" y="406.1378181455585"/>
  </node>
  <node label="GO:1903900" id="65">
    <att type="string" name="canonicalName" value="GO:1903900"/>
    <att type="string" name="Description" value="regulation of viral life cycle"/>
    <att type="string" name="Category" value="GO Biological Processes"/>
    <att type="real" name="LogP" value="-2.484087028954848"/>
    <att type="real" name="Log(q-value)" value="-0.20191825065020638"/>
    <att type="integer" name="GROUP_ID" value="11"/>
    <att type="string" name="Hits" value="ISG20|LGALS9|LY6E|TRIM15"/>
    <att type="real" name="Enrichment" value="6.591543156059285"/>
    <att type="real" name="Z-score" value="4.375406752890533"/>
    <att type="integer" name="#GeneInGOAndHitList" value="4"/>
    <att type="integer" name="#GeneInGO" value="148"/>
    <att type="integer" name="#GeneInHitList" value="124"/>
    <att type="integer" name="#TotalGeneInLibrary" value="30242"/>
    <att type="real" name="%InGO" value="3.225806451612903"/>
    <att type="real" name="STDV %InGO" value="1.5866754091547248"/>
    <att type="real" name="BestLogPInGroup" value="-3.482610490478073"/>
    <att type="real" name="BestEnrichmentInGroup" value="10.161962365591398"/>
    <att type="integer" name="FirstInGroupByEnrichment" value="0"/>
    <att type="integer" name="FirstInGroupByLogP" value="0"/>
    <att type="string" name="GeneID" value="3669|3965|4061|89870"/>
    <att type="integer" name="_RANK_" value="1"/>
    <att type="string" name="_PATTERN_" value="M1"/>
    <att type="string" name="CLUSTER_LABEL" value=" "/>
    <att type="integer" name="#COUNT_001" value="4"/>
    <att type="integer" name="_MEMBER_MyList" value="1"/>
    <att type="real" name="_LogP_MyList" value="-2.484087028954848"/>
    <att type="string" name="Gene" value="GO:1903900"/>
    <att type="integer" name="GiniIndex" value="0"/>
    <att type="integer" name="CategoryID" value="19"/>
    <att type="string" name="PARENT_GO" value="19_GO:0016032 viral process"/>
    <att type="integer" name="EvidenceCutoff" value="0"/>
    <graphics type="CIRCLE" x="396.0555932339963" y="398.7617995502161"/>
  </node>
  <node label="GO:0050792" id="66">
    <att type="string" name="canonicalName" value="GO:0050792"/>
    <att type="string" name="Description" value="regulation of viral process"/>
    <att type="string" name="Category" value="GO Biological Processes"/>
    <att type="real" name="LogP" value="-2.3257299790168537"/>
    <att type="real" name="Log(q-value)" value="-0.11651908259474034"/>
    <att type="integer" name="GROUP_ID" value="11"/>
    <att type="string" name="Hits" value="ISG20|LGALS9|LY6E|TRIM15"/>
    <att type="real" name="Enrichment" value="5.94846577498033"/>
    <att type="real" name="Z-score" value="4.077217406369234"/>
    <att type="integer" name="#GeneInGOAndHitList" value="4"/>
    <att type="integer" name="#GeneInGO" value="164"/>
    <att type="integer" name="#GeneInHitList" value="124"/>
    <att type="integer" name="#TotalGeneInLibrary" value="30242"/>
    <att type="real" name="%InGO" value="3.225806451612903"/>
    <att type="real" name="STDV %InGO" value="1.5866754091547248"/>
    <att type="real" name="BestLogPInGroup" value="-3.482610490478073"/>
    <att type="real" name="BestEnrichmentInGroup" value="10.161962365591398"/>
    <att type="integer" name="FirstInGroupByEnrichment" value="0"/>
    <att type="integer" name="FirstInGroupByLogP" value="0"/>
    <att type="string" name="GeneID" value="3669|3965|4061|89870"/>
    <att type="integer" name="_RANK_" value="1"/>
    <att type="string" name="_PATTERN_" value="M1"/>
    <att type="string" name="CLUSTER_LABEL" value=" "/>
    <att type="integer" name="#COUNT_001" value="4"/>
    <att type="integer" name="_MEMBER_MyList" value="1"/>
    <att type="real" name="_LogP_MyList" value="-2.3257299790168537"/>
    <att type="string" name="Gene" value="GO:0050792"/>
    <att type="integer" name="GiniIndex" value="0"/>
    <att type="integer" name="CategoryID" value="19"/>
    <att type="string" name="PARENT_GO" value="19_GO:0016032 viral process"/>
    <att type="integer" name="EvidenceCutoff" value="0"/>
    <graphics type="CIRCLE" x="433.4113156850575" y="432.73331761757805"/>
  </node>
  <node label="GO:0048525" id="67">
    <att type="string" name="canonicalName" value="GO:0048525"/>
    <att type="string" name="Description" value="negative regulation of viral process"/>
    <att type="string" name="Category" value="GO Biological Processes"/>
    <att type="real" name="LogP" value="-2.1884388153246146"/>
    <att type="real" name="Log(q-value)" value="-0.053154024989868084"/>
    <att type="integer" name="GROUP_ID" value="11"/>
    <att type="string" name="Hits" value="ISG20|LY6E|TRIM15"/>
    <att type="real" name="Enrichment" value="7.952840112201963"/>
    <att type="real" name="Z-score" value="4.285567600756333"/>
    <att type="integer" name="#GeneInGOAndHitList" value="3"/>
    <att type="integer" name="#GeneInGO" value="92"/>
    <att type="integer" name="#GeneInHitList" value="124"/>
    <att type="integer" name="#TotalGeneInLibrary" value="30242"/>
    <att type="real" name="%InGO" value="2.4193548387096775"/>
    <att type="real" name="STDV %InGO" value="1.37981475508484"/>
    <att type="real" name="BestLogPInGroup" value="-3.482610490478073"/>
    <att type="real" name="BestEnrichmentInGroup" value="10.161962365591398"/>
    <att type="integer" name="FirstInGroupByEnrichment" value="0"/>
    <att type="integer" name="FirstInGroupByLogP" value="0"/>
    <att type="string" name="GeneID" value="3669|4061|89870"/>
    <att type="integer" name="_RANK_" value="1"/>
    <att type="string" name="_PATTERN_" value="M1"/>
    <att type="string" name="CLUSTER_LABEL" value=" "/>
    <att type="integer" name="#COUNT_001" value="3"/>
    <att type="integer" name="_MEMBER_MyList" value="1"/>
    <att type="real" name="_LogP_MyList" value="-2.1884388153246146"/>
    <att type="string" name="Gene" value="GO:0048525"/>
    <att type="integer" name="GiniIndex" value="0"/>
    <att type="integer" name="CategoryID" value="19"/>
    <att type="string" name="PARENT_GO" value="19_GO:0016032 viral process"/>
    <att type="integer" name="EvidenceCutoff" value="0"/>
    <graphics type="CIRCLE" x="289.2992982556091" y="394.41804021359553"/>
  </node>
  <node label="GO:0002251" id="68">
    <att type="string" name="canonicalName" value="GO:0002251"/>
    <att type="string" name="Description" value="organ or tissue specific immune response"/>
    <att type="string" name="Category" value="GO Biological Processes"/>
    <att type="real" name="LogP" value="-3.1937847687320056"/>
    <att type="real" name="Log(q-value)" value="-0.46020013594260345"/>
    <att type="integer" name="GROUP_ID" value="12"/>
    <att type="string" name="Hits" value="PIGR|RAB17|BPIFB1"/>
    <att type="real" name="Enrichment" value="17.84539732494099"/>
    <att type="real" name="Z-score" value="6.92561552148281"/>
    <att type="integer" name="#GeneInGOAndHitList" value="3"/>
    <att type="integer" name="#GeneInGO" value="41"/>
    <att type="integer" name="#GeneInHitList" value="124"/>
    <att type="integer" name="#TotalGeneInLibrary" value="30242"/>
    <att type="real" name="%InGO" value="2.4193548387096775"/>
    <att type="real" name="STDV %InGO" value="1.37981475508484"/>
    <att type="real" name="BestLogPInGroup" value="-3.29151444635494"/>
    <att type="real" name="BestEnrichmentInGroup" value="19.254244482173174"/>
    <att type="integer" name="FirstInGroupByEnrichment" value="0"/>
    <att type="integer" name="FirstInGroupByLogP" value="0"/>
    <att type="string" name="GeneID" value="5284|64284|92747"/>
    <att type="integer" name="_RANK_" value="1"/>
    <att type="string" name="_PATTERN_" value="M1"/>
    <att type="string" name="CLUSTER_LABEL" value=" "/>
    <att type="integer" name="#COUNT_001" value="3"/>
    <att type="integer" name="_MEMBER_MyList" value="1"/>
    <att type="real" name="_LogP_MyList" value="-3.1937847687320056"/>
    <att type="string" name="Gene" value="GO:0002251"/>
    <att type="integer" name="GiniIndex" value="0"/>
    <att type="integer" name="CategoryID" value="19"/>
    <att type="string" name="PARENT_GO" value="19_GO:0002376 immune system process"/>
    <att type="integer" name="EvidenceCutoff" value="0"/>
    <graphics type="CIRCLE" x="340.545828489059" y="207.03430421108703"/>
  </node>
  <node label="GO:0021782" id="69">
    <att type="string" name="canonicalName" value="GO:0021782"/>
    <att type="string" name="Description" value="glial cell development"/>
    <att type="string" name="Category" value="GO Biological Processes"/>
    <att type="real" name="LogP" value="-2.868688973814228"/>
    <att type="real" name="Log(q-value)" value="-0.39567964451221144"/>
    <att type="integer" name="GROUP_ID" value="13"/>
    <att type="string" name="Hits" value="MYRF|SHH|WASF3|BACE2"/>
    <att type="real" name="Enrichment" value="8.409899888765294"/>
    <att type="real" name="Z-score" value="5.130579853130962"/>
    <att type="integer" name="#GeneInGOAndHitList" value="4"/>
    <att type="integer" name="#GeneInGO" value="116"/>
    <att type="integer" name="#GeneInHitList" value="124"/>
    <att type="integer" name="#TotalGeneInLibrary" value="30242"/>
    <att type="real" name="%InGO" value="3.225806451612903"/>
    <att type="real" name="STDV %InGO" value="1.5866754091547248"/>
    <att type="real" name="BestLogPInGroup" value="-3.1628965999102907"/>
    <att type="real" name="BestEnrichmentInGroup" value="17.420506912442395"/>
    <att type="integer" name="FirstInGroupByEnrichment" value="0"/>
    <att type="integer" name="FirstInGroupByLogP" value="0"/>
    <att type="string" name="GeneID" value="745|6469|10810|25825"/>
    <att type="integer" name="_RANK_" value="1"/>
    <att type="string" name="_PATTERN_" value="M1"/>
    <att type="string" name="CLUSTER_LABEL" value=" "/>
    <att type="integer" name="#COUNT_001" value="4"/>
    <att type="integer" name="_MEMBER_MyList" value="1"/>
    <att type="real" name="_LogP_MyList" value="-2.868688973814228"/>
    <att type="string" name="Gene" value="GO:0021782"/>
    <att type="integer" name="GiniIndex" value="0"/>
    <att type="integer" name="CategoryID" value="19"/>
    <att type="string" name="PARENT_GO" value="19_GO:0032502 developmental process"/>
    <att type="integer" name="EvidenceCutoff" value="0"/>
    <graphics type="CIRCLE" x="354.14868453651786" y="416.6088722543153"/>
  </node>
  <node label="GO:0010001" id="70">
    <att type="string" name="canonicalName" value="GO:0010001"/>
    <att type="string" name="Description" value="glial cell differentiation"/>
    <att type="string" name="Category" value="GO Biological Processes"/>
    <att type="real" name="LogP" value="-2.6203705518228797"/>
    <att type="real" name="Log(q-value)" value="-0.2549241851423429"/>
    <att type="integer" name="GROUP_ID" value="13"/>
    <att type="string" name="Hits" value="BIN1|MYRF|SHH|WASF3|BACE2"/>
    <att type="real" name="Enrichment" value="5.419713261648746"/>
    <att type="real" name="Z-score" value="4.2697019825597735"/>
    <att type="integer" name="#GeneInGOAndHitList" value="5"/>
    <att type="integer" name="#GeneInGO" value="225"/>
    <att type="integer" name="#GeneInHitList" value="124"/>
    <att type="integer" name="#TotalGeneInLibrary" value="30242"/>
    <att type="real" name="%InGO" value="4.032258064516129"/>
    <att type="real" name="STDV %InGO" value="1.7665500854653744"/>
    <att type="real" name="BestLogPInGroup" value="-3.1628965999102907"/>
    <att type="real" name="BestEnrichmentInGroup" value="17.420506912442395"/>
    <att type="integer" name="FirstInGroupByEnrichment" value="0"/>
    <att type="integer" name="FirstInGroupByLogP" value="0"/>
    <att type="string" name="GeneID" value="274|745|6469|10810|25825"/>
    <att type="integer" name="_RANK_" value="1"/>
    <att type="string" name="_PATTERN_" value="M1"/>
    <att type="string" name="CLUSTER_LABEL" value=" "/>
    <att type="integer" name="#COUNT_001" value="5"/>
    <att type="integer" name="_MEMBER_MyList" value="1"/>
    <att type="real" name="_LogP_MyList" value="-2.6203705518228797"/>
    <att type="string" name="Gene" value="GO:0010001"/>
    <att type="integer" name="GiniIndex" value="0"/>
    <att type="integer" name="CategoryID" value="19"/>
    <att type="string" name="PARENT_GO" value="19_GO:0032502 developmental process"/>
    <att type="integer" name="EvidenceCutoff" value="0"/>
    <graphics type="CIRCLE" x="204.95766062699903" y="413.14206362425364"/>
  </node>
  <node label="GO:0048708" id="71">
    <att type="string" name="canonicalName" value="GO:0048708"/>
    <att type="string" name="Description" value="astrocyte differentiation"/>
    <att type="string" name="Category" value="GO Biological Processes"/>
    <att type="real" name="LogP" value="-2.3421657708670733"/>
    <att type="real" name="Log(q-value)" value="-0.12390674546756288"/>
    <att type="integer" name="GROUP_ID" value="13"/>
    <att type="string" name="Hits" value="BIN1|SHH|BACE2"/>
    <att type="real" name="Enrichment" value="9.032855436081242"/>
    <att type="real" name="Z-score" value="4.6449970715766575"/>
    <att type="integer" name="#GeneInGOAndHitList" value="3"/>
    <att type="integer" name="#GeneInGO" value="81"/>
    <att type="integer" name="#GeneInHitList" value="124"/>
    <att type="integer" name="#TotalGeneInLibrary" value="30242"/>
    <att type="real" name="%InGO" value="2.4193548387096775"/>
    <att type="real" name="STDV %InGO" value="1.37981475508484"/>
    <att type="real" name="BestLogPInGroup" value="-3.1628965999102907"/>
    <att type="real" name="BestEnrichmentInGroup" value="17.420506912442395"/>
    <att type="integer" name="FirstInGroupByEnrichment" value="0"/>
    <att type="integer" name="FirstInGroupByLogP" value="0"/>
    <att type="string" name="GeneID" value="274|6469|25825"/>
    <att type="integer" name="_RANK_" value="1"/>
    <att type="string" name="_PATTERN_" value="M1"/>
    <att type="string" name="CLUSTER_LABEL" value=" "/>
    <att type="integer" name="#COUNT_001" value="3"/>
    <att type="integer" name="_MEMBER_MyList" value="1"/>
    <att type="real" name="_LogP_MyList" value="-2.3421657708670733"/>
    <att type="string" name="Gene" value="GO:0048708"/>
    <att type="integer" name="GiniIndex" value="0"/>
    <att type="integer" name="CategoryID" value="19"/>
    <att type="string" name="PARENT_GO" value="19_GO:0032502 developmental process"/>
    <att type="integer" name="EvidenceCutoff" value="0"/>
    <graphics type="CIRCLE" x="355.8830003408265" y="266.03924689680844"/>
  </node>
  <node label="GO:0048709" id="72">
    <att type="string" name="canonicalName" value="GO:0048709"/>
    <att type="string" name="Description" value="oligodendrocyte differentiation"/>
    <att type="string" name="Category" value="GO Biological Processes"/>
    <att type="real" name="LogP" value="-2.1500280711422133"/>
    <att type="real" name="Log(q-value)" value="-0.040405271128603315"/>
    <att type="integer" name="GROUP_ID" value="13"/>
    <att type="string" name="Hits" value="MYRF|SHH|WASF3"/>
    <att type="real" name="Enrichment" value="7.70169779286927"/>
    <att type="real" name="Z-score" value="4.197787443866889"/>
    <att type="integer" name="#GeneInGOAndHitList" value="3"/>
    <att type="integer" name="#GeneInGO" value="95"/>
    <att type="integer" name="#GeneInHitList" value="124"/>
    <att type="integer" name="#TotalGeneInLibrary" value="30242"/>
    <att type="real" name="%InGO" value="2.4193548387096775"/>
    <att type="real" name="STDV %InGO" value="1.37981475508484"/>
    <att type="real" name="BestLogPInGroup" value="-3.1628965999102907"/>
    <att type="real" name="BestEnrichmentInGroup" value="17.420506912442395"/>
    <att type="integer" name="FirstInGroupByEnrichment" value="0"/>
    <att type="integer" name="FirstInGroupByLogP" value="0"/>
    <att type="string" name="GeneID" value="745|6469|10810"/>
    <att type="integer" name="_RANK_" value="1"/>
    <att type="string" name="_PATTERN_" value="M1"/>
    <att type="string" name="CLUSTER_LABEL" value=" "/>
    <att type="integer" name="#COUNT_001" value="3"/>
    <att type="integer" name="_MEMBER_MyList" value="1"/>
    <att type="real" name="_LogP_MyList" value="-2.1500280711422133"/>
    <att type="string" name="Gene" value="GO:0048709"/>
    <att type="integer" name="GiniIndex" value="0"/>
    <att type="integer" name="CategoryID" value="19"/>
    <att type="string" name="PARENT_GO" value="19_GO:0032502 developmental process"/>
    <att type="integer" name="EvidenceCutoff" value="0"/>
    <graphics type="CIRCLE" x="390.7439844809321" y="388.86021831795745"/>
  </node>
  <node label="GO:0051604" id="73">
    <att type="string" name="canonicalName" value="GO:0051604"/>
    <att type="string" name="Description" value="protein maturation"/>
    <att type="string" name="Category" value="GO Biological Processes"/>
    <att type="real" name="LogP" value="-2.1194739802889986"/>
    <att type="real" name="Log(q-value)" value="-0.04019804020446162"/>
    <att type="integer" name="GROUP_ID" value="13"/>
    <att type="string" name="Hits" value="MYRF|SERPINF2|SHH|BACE2|CISD3"/>
    <att type="real" name="Enrichment" value="4.119714472537053"/>
    <att type="real" name="Z-score" value="3.4608848140401505"/>
    <att type="integer" name="#GeneInGOAndHitList" value="5"/>
    <att type="integer" name="#GeneInGO" value="296"/>
    <att type="integer" name="#GeneInHitList" value="124"/>
    <att type="integer" name="#TotalGeneInLibrary" value="30242"/>
    <att type="real" name="%InGO" value="4.032258064516129"/>
    <att type="real" name="STDV %InGO" value="1.7665500854653744"/>
    <att type="real" name="BestLogPInGroup" value="-3.1628965999102907"/>
    <att type="real" name="BestEnrichmentInGroup" value="17.420506912442395"/>
    <att type="integer" name="FirstInGroupByEnrichment" value="0"/>
    <att type="integer" name="FirstInGroupByLogP" value="0"/>
    <att type="string" name="GeneID" value="745|5345|6469|25825|284106"/>
    <att type="integer" name="_RANK_" value="1"/>
    <att type="string" name="_PATTERN_" value="M1"/>
    <att type="string" name="CLUSTER_LABEL" value=" "/>
    <att type="integer" name="#COUNT_001" value="5"/>
    <att type="integer" name="_MEMBER_MyList" value="1"/>
    <att type="real" name="_LogP_MyList" value="-2.1194739802889986"/>
    <att type="string" name="Gene" value="GO:0051604"/>
    <att type="integer" name="GiniIndex" value="0"/>
    <att type="integer" name="CategoryID" value="19"/>
    <att type="string" name="PARENT_GO" value="19_GO:0008152 metabolic process"/>
    <att type="integer" name="EvidenceCutoff" value="0"/>
    <graphics type="CIRCLE" x="333.6908629955799" y="254.75300206589924"/>
  </node>
  <node label="GO:0042063" id="74">
    <att type="string" name="canonicalName" value="GO:0042063"/>
    <att type="string" name="Description" value="gliogenesis"/>
    <att type="string" name="Category" value="GO Biological Processes"/>
    <att type="real" name="LogP" value="-2.089825491175794"/>
    <att type="real" name="Log(q-value)" value="-0.02094765885224346"/>
    <att type="integer" name="GROUP_ID" value="13"/>
    <att type="string" name="Hits" value="BIN1|MYRF|SHH|WASF3|BACE2"/>
    <att type="real" name="Enrichment" value="4.051280677312185"/>
    <att type="real" name="Z-score" value="3.4137216633541123"/>
    <att type="integer" name="#GeneInGOAndHitList" value="5"/>
    <att type="integer" name="#GeneInGO" value="301"/>
    <att type="integer" name="#GeneInHitList" value="124"/>
    <att type="integer" name="#TotalGeneInLibrary" value="30242"/>
    <att type="real" name="%InGO" value="4.032258064516129"/>
    <att type="real" name="STDV %InGO" value="1.7665500854653744"/>
    <att type="real" name="BestLogPInGroup" value="-3.1628965999102907"/>
    <att type="real" name="BestEnrichmentInGroup" value="17.420506912442395"/>
    <att type="integer" name="FirstInGroupByEnrichment" value="0"/>
    <att type="integer" name="FirstInGroupByLogP" value="0"/>
    <att type="string" name="GeneID" value="274|745|6469|10810|25825"/>
    <att type="integer" name="_RANK_" value="1"/>
    <att type="string" name="_PATTERN_" value="M1"/>
    <att type="string" name="CLUSTER_LABEL" value=" "/>
    <att type="integer" name="#COUNT_001" value="5"/>
    <att type="integer" name="_MEMBER_MyList" value="1"/>
    <att type="real" name="_LogP_MyList" value="-2.089825491175794"/>
    <att type="string" name="Gene" value="GO:0042063"/>
    <att type="integer" name="GiniIndex" value="0"/>
    <att type="integer" name="CategoryID" value="19"/>
    <att type="string" name="PARENT_GO" value="19_GO:0032502 developmental process"/>
    <att type="integer" name="EvidenceCutoff" value="0"/>
    <graphics type="CIRCLE" x="442.08537350100676" y="433.33867365701724"/>
  </node>
  <node label="GO:0006195" id="75">
    <att type="string" name="canonicalName" value="GO:0006195"/>
    <att type="string" name="Description" value="purine nucleotide catabolic process"/>
    <att type="string" name="Category" value="GO Biological Processes"/>
    <att type="real" name="LogP" value="-3.0194005678315428"/>
    <att type="real" name="Log(q-value)" value="-0.4254779284711469"/>
    <att type="integer" name="GROUP_ID" value="14"/>
    <att type="string" name="Hits" value="PDE4C|PDE9A|GDA"/>
    <att type="real" name="Enrichment" value="15.56726149622512"/>
    <att type="real" name="Z-score" value="6.412910524153417"/>
    <att type="integer" name="#GeneInGOAndHitList" value="3"/>
    <att type="integer" name="#GeneInGO" value="47"/>
    <att type="integer" name="#GeneInHitList" value="124"/>
    <att type="integer" name="#TotalGeneInLibrary" value="30242"/>
    <att type="real" name="%InGO" value="2.4193548387096775"/>
    <att type="real" name="STDV %InGO" value="1.37981475508484"/>
    <att type="real" name="BestLogPInGroup" value="-3.1327844145281265"/>
    <att type="real" name="BestEnrichmentInGroup" value="17.015378844711176"/>
    <att type="integer" name="FirstInGroupByEnrichment" value="0"/>
    <att type="integer" name="FirstInGroupByLogP" value="0"/>
    <att type="string" name="GeneID" value="5143|5152|9615"/>
    <att type="integer" name="_RANK_" value="1"/>
    <att type="string" name="_PATTERN_" value="M1"/>
    <att type="string" name="CLUSTER_LABEL" value=" "/>
    <att type="integer" name="#COUNT_001" value="3"/>
    <att type="integer" name="_MEMBER_MyList" value="1"/>
    <att type="real" name="_LogP_MyList" value="-3.0194005678315428"/>
    <att type="string" name="Gene" value="GO:0006195"/>
    <att type="integer" name="GiniIndex" value="0"/>
    <att type="integer" name="CategoryID" value="19"/>
    <att type="string" name="PARENT_GO" value="19_GO:0008152 metabolic process"/>
    <att type="integer" name="EvidenceCutoff" value="0"/>
    <graphics type="CIRCLE" x="406.28915796736396" y="407.35128052177"/>
  </node>
  <node label="GO:0009261" id="76">
    <att type="string" name="canonicalName" value="GO:0009261"/>
    <att type="string" name="Description" value="ribonucleotide catabolic process"/>
    <att type="string" name="Category" value="GO Biological Processes"/>
    <att type="real" name="LogP" value="-2.9926669413687748"/>
    <att type="real" name="Log(q-value)" value="-0.4235746676306415"/>
    <att type="integer" name="GROUP_ID" value="14"/>
    <att type="string" name="Hits" value="PDE4C|PDE9A|GDA"/>
    <att type="real" name="Enrichment" value="15.242943548387096"/>
    <att type="real" name="Z-score" value="6.336594243941111"/>
    <att type="integer" name="#GeneInGOAndHitList" value="3"/>
    <att type="integer" name="#GeneInGO" value="48"/>
    <att type="integer" name="#GeneInHitList" value="124"/>
    <att type="integer" name="#TotalGeneInLibrary" value="30242"/>
    <att type="real" name="%InGO" value="2.4193548387096775"/>
    <att type="real" name="STDV %InGO" value="1.37981475508484"/>
    <att type="real" name="BestLogPInGroup" value="-3.1327844145281265"/>
    <att type="real" name="BestEnrichmentInGroup" value="17.015378844711176"/>
    <att type="integer" name="FirstInGroupByEnrichment" value="0"/>
    <att type="integer" name="FirstInGroupByLogP" value="0"/>
    <att type="string" name="GeneID" value="5143|5152|9615"/>
    <att type="integer" name="_RANK_" value="1"/>
    <att type="string" name="_PATTERN_" value="M1"/>
    <att type="string" name="CLUSTER_LABEL" value=" "/>
    <att type="integer" name="#COUNT_001" value="3"/>
    <att type="integer" name="_MEMBER_MyList" value="1"/>
    <att type="real" name="_LogP_MyList" value="-2.9926669413687748"/>
    <att type="string" name="Gene" value="GO:0009261"/>
    <att type="integer" name="GiniIndex" value="0"/>
    <att type="integer" name="CategoryID" value="19"/>
    <att type="string" name="PARENT_GO" value="19_GO:0008152 metabolic process"/>
    <att type="integer" name="EvidenceCutoff" value="0"/>
    <graphics type="CIRCLE" x="236.24325809490276" y="442.02132547988697"/>
  </node>
  <node label="GO:0072523" id="77">
    <att type="string" name="canonicalName" value="GO:0072523"/>
    <att type="string" name="Description" value="purine-containing compound catabolic process"/>
    <att type="string" name="Category" value="GO Biological Processes"/>
    <att type="real" name="LogP" value="-2.8673864055997806"/>
    <att type="real" name="Log(q-value)" value="-0.39567964451221144"/>
    <att type="integer" name="GROUP_ID" value="14"/>
    <att type="string" name="Hits" value="PDE4C|PDE9A|GDA"/>
    <att type="real" name="Enrichment" value="13.804930006086426"/>
    <att type="real" name="Z-score" value="5.986688096042307"/>
    <att type="integer" name="#GeneInGOAndHitList" value="3"/>
    <att type="integer" name="#GeneInGO" value="53"/>
    <att type="integer" name="#GeneInHitList" value="124"/>
    <att type="integer" name="#TotalGeneInLibrary" value="30242"/>
    <att type="real" name="%InGO" value="2.4193548387096775"/>
    <att type="real" name="STDV %InGO" value="1.37981475508484"/>
    <att type="real" name="BestLogPInGroup" value="-3.1327844145281265"/>
    <att type="real" name="BestEnrichmentInGroup" value="17.015378844711176"/>
    <att type="integer" name="FirstInGroupByEnrichment" value="0"/>
    <att type="integer" name="FirstInGroupByLogP" value="0"/>
    <att type="string" name="GeneID" value="5143|5152|9615"/>
    <att type="integer" name="_RANK_" value="1"/>
    <att type="string" name="_PATTERN_" value="M1"/>
    <att type="string" name="CLUSTER_LABEL" value=" "/>
    <att type="integer" name="#COUNT_001" value="3"/>
    <att type="integer" name="_MEMBER_MyList" value="1"/>
    <att type="real" name="_LogP_MyList" value="-2.8673864055997806"/>
    <att type="string" name="Gene" value="GO:0072523"/>
    <att type="integer" name="GiniIndex" value="0"/>
    <att type="integer" name="CategoryID" value="19"/>
    <att type="string" name="PARENT_GO" value="19_GO:0008152 metabolic process"/>
    <att type="integer" name="EvidenceCutoff" value="0"/>
    <graphics type="CIRCLE" x="211.81644176920992" y="169.77864935593487"/>
  </node>
  <node label="GO:0009166" id="78">
    <att type="string" name="canonicalName" value="GO:0009166"/>
    <att type="string" name="Description" value="nucleotide catabolic process"/>
    <att type="string" name="Category" value="GO Biological Processes"/>
    <att type="real" name="LogP" value="-2.452465521434301"/>
    <att type="real" name="Log(q-value)" value="-0.19098134198951064"/>
    <att type="integer" name="GROUP_ID" value="14"/>
    <att type="string" name="Hits" value="PDE4C|PDE9A|GDA"/>
    <att type="real" name="Enrichment" value="9.887314734088926"/>
    <att type="real" name="Z-score" value="4.911441921778186"/>
    <att type="integer" name="#GeneInGOAndHitList" value="3"/>
    <att type="integer" name="#GeneInGO" value="74"/>
    <att type="integer" name="#GeneInHitList" value="124"/>
    <att type="integer" name="#TotalGeneInLibrary" value="30242"/>
    <att type="real" name="%InGO" value="2.4193548387096775"/>
    <att type="real" name="STDV %InGO" value="1.37981475508484"/>
    <att type="real" name="BestLogPInGroup" value="-3.1327844145281265"/>
    <att type="real" name="BestEnrichmentInGroup" value="17.015378844711176"/>
    <att type="integer" name="FirstInGroupByEnrichment" value="0"/>
    <att type="integer" name="FirstInGroupByLogP" value="0"/>
    <att type="string" name="GeneID" value="5143|5152|9615"/>
    <att type="integer" name="_RANK_" value="1"/>
    <att type="string" name="_PATTERN_" value="M1"/>
    <att type="string" name="CLUSTER_LABEL" value=" "/>
    <att type="integer" name="#COUNT_001" value="3"/>
    <att type="integer" name="_MEMBER_MyList" value="1"/>
    <att type="real" name="_LogP_MyList" value="-2.452465521434301"/>
    <att type="string" name="Gene" value="GO:0009166"/>
    <att type="integer" name="GiniIndex" value="0"/>
    <att type="integer" name="CategoryID" value="19"/>
    <att type="string" name="PARENT_GO" value="19_GO:0008152 metabolic process"/>
    <att type="integer" name="EvidenceCutoff" value="0"/>
    <graphics type="CIRCLE" x="286.9793169506208" y="320.9389691568308"/>
  </node>
  <node label="GO:1901292" id="79">
    <att type="string" name="canonicalName" value="GO:1901292"/>
    <att type="string" name="Description" value="nucleoside phosphate catabolic process"/>
    <att type="string" name="Category" value="GO Biological Processes"/>
    <att type="real" name="LogP" value="-2.2980566697353604"/>
    <att type="real" name="Log(q-value)" value="-0.11032585098260492"/>
    <att type="integer" name="GROUP_ID" value="14"/>
    <att type="string" name="Hits" value="PDE4C|PDE9A|GDA"/>
    <att type="real" name="Enrichment" value="8.710253456221198"/>
    <att type="real" name="Z-score" value="4.540491651341391"/>
    <att type="integer" name="#GeneInGOAndHitList" value="3"/>
    <att type="integer" name="#GeneInGO" value="84"/>
    <att type="integer" name="#GeneInHitList" value="124"/>
    <att type="integer" name="#TotalGeneInLibrary" value="30242"/>
    <att type="real" name="%InGO" value="2.4193548387096775"/>
    <att type="real" name="STDV %InGO" value="1.37981475508484"/>
    <att type="real" name="BestLogPInGroup" value="-3.1327844145281265"/>
    <att type="real" name="BestEnrichmentInGroup" value="17.015378844711176"/>
    <att type="integer" name="FirstInGroupByEnrichment" value="0"/>
    <att type="integer" name="FirstInGroupByLogP" value="0"/>
    <att type="string" name="GeneID" value="5143|5152|9615"/>
    <att type="integer" name="_RANK_" value="1"/>
    <att type="string" name="_PATTERN_" value="M1"/>
    <att type="string" name="CLUSTER_LABEL" value=" "/>
    <att type="integer" name="#COUNT_001" value="3"/>
    <att type="integer" name="_MEMBER_MyList" value="1"/>
    <att type="real" name="_LogP_MyList" value="-2.2980566697353604"/>
    <att type="string" name="Gene" value="GO:1901292"/>
    <att type="integer" name="GiniIndex" value="0"/>
    <att type="integer" name="CategoryID" value="19"/>
    <att type="string" name="PARENT_GO" value="19_GO:0008152 metabolic process"/>
    <att type="integer" name="EvidenceCutoff" value="0"/>
    <graphics type="CIRCLE" x="254.33303171600255" y="306.22949342698286"/>
  </node>
  <node label="GO:0055086" id="80">
    <att type="string" name="canonicalName" value="GO:0055086"/>
    <att type="string" name="Description" value="nucleobase-containing small molecule metabolic process"/>
    <att type="string" name="Category" value="GO Biological Processes"/>
    <att type="real" name="LogP" value="-2.0339707363261876"/>
    <att type="real" name="Log(q-value)" value="0.0"/>
    <att type="integer" name="GROUP_ID" value="14"/>
    <att type="string" name="Hits" value="GMDS|GMPR|PDE4C|PDE9A|SULT1E1|GDA|B4GALNT2"/>
    <att type="real" name="Enrichment" value="2.995104697226939"/>
    <att type="real" name="Z-score" value="3.0855000727327533"/>
    <att type="integer" name="#GeneInGOAndHitList" value="7"/>
    <att type="integer" name="#GeneInGO" value="570"/>
    <att type="integer" name="#GeneInHitList" value="124"/>
    <att type="integer" name="#TotalGeneInLibrary" value="30242"/>
    <att type="real" name="%InGO" value="5.645161290322581"/>
    <att type="real" name="STDV %InGO" value="2.072571028858923"/>
    <att type="real" name="BestLogPInGroup" value="-3.1327844145281265"/>
    <att type="real" name="BestEnrichmentInGroup" value="17.015378844711176"/>
    <att type="integer" name="FirstInGroupByEnrichment" value="0"/>
    <att type="integer" name="FirstInGroupByLogP" value="0"/>
    <att type="string" name="GeneID" value="2762|2766|5143|5152|6783|9615|124872"/>
    <att type="integer" name="_RANK_" value="1"/>
    <att type="string" name="_PATTERN_" value="M1"/>
    <att type="string" name="CLUSTER_LABEL" value=" "/>
    <att type="integer" name="#COUNT_001" value="7"/>
    <att type="integer" name="_MEMBER_MyList" value="1"/>
    <att type="real" name="_LogP_MyList" value="-2.0339707363261876"/>
    <att type="string" name="Gene" value="GO:0055086"/>
    <att type="integer" name="GiniIndex" value="0"/>
    <att type="integer" name="CategoryID" value="19"/>
    <att type="string" name="PARENT_GO" value="19_GO:0008152 metabolic process"/>
    <att type="integer" name="EvidenceCutoff" value="0"/>
    <graphics type="CIRCLE" x="226.92571902516886" y="346.8653214953239"/>
  </node>
  <node label="GO:1901224" id="81">
    <att type="string" name="canonicalName" value="GO:1901224"/>
    <att type="string" name="Description" value="positive regulation of NIK/NF-kappaB signaling"/>
    <att type="string" name="Category" value="GO Biological Processes"/>
    <att type="real" name="LogP" value="-2.538473034996194"/>
    <att type="real" name="Log(q-value)" value="-0.2233039965886273"/>
    <att type="integer" name="GROUP_ID" value="15"/>
    <att type="string" name="Hits" value="IFI35|LGALS9|IL18R1"/>
    <att type="real" name="Enrichment" value="10.603786816269285"/>
    <att type="real" name="Z-score" value="5.124525543687997"/>
    <att type="integer" name="#GeneInGOAndHitList" value="3"/>
    <att type="integer" name="#GeneInGO" value="69"/>
    <att type="integer" name="#GeneInHitList" value="124"/>
    <att type="integer" name="#TotalGeneInLibrary" value="30242"/>
    <att type="real" name="%InGO" value="2.4193548387096775"/>
    <att type="real" name="STDV %InGO" value="1.37981475508484"/>
    <att type="real" name="BestLogPInGroup" value="-3.074744221101688"/>
    <att type="real" name="BestEnrichmentInGroup" value="16.259139784946235"/>
    <att type="integer" name="FirstInGroupByEnrichment" value="0"/>
    <att type="integer" name="FirstInGroupByLogP" value="0"/>
    <att type="string" name="GeneID" value="3430|3965|8809"/>
    <att type="integer" name="_RANK_" value="1"/>
    <att type="string" name="_PATTERN_" value="M1"/>
    <att type="string" name="CLUSTER_LABEL" value=" "/>
    <att type="integer" name="#COUNT_001" value="3"/>
    <att type="integer" name="_MEMBER_MyList" value="1"/>
    <att type="real" name="_LogP_MyList" value="-2.538473034996194"/>
    <att type="string" name="Gene" value="GO:1901224"/>
    <att type="integer" name="GiniIndex" value="0"/>
    <att type="integer" name="CategoryID" value="19"/>
    <att type="string" name="PARENT_GO" value="19_GO:0048518 positive regulation of biological process"/>
    <att type="integer" name="EvidenceCutoff" value="0"/>
    <graphics type="CIRCLE" x="410.09499068591845" y="187.28082486403386"/>
  </node>
  <node label="GO:0002252" id="82">
    <att type="string" name="canonicalName" value="GO:0002252"/>
    <att type="string" name="Description" value="immune effector process"/>
    <att type="string" name="Category" value="GO Biological Processes"/>
    <att type="real" name="LogP" value="-2.2335899001512525"/>
    <att type="real" name="Log(q-value)" value="-0.06494554719328254"/>
    <att type="integer" name="GROUP_ID" value="15"/>
    <att type="string" name="Hits" value="JAG1|CFB|C4BPB|EPHB2|IFI35|LGALS9|S100A13|IL18R1"/>
    <att type="real" name="Enrichment" value="2.965192665947642"/>
    <att type="real" name="Z-score" value="3.270284129652009"/>
    <att type="integer" name="#GeneInGOAndHitList" value="8"/>
    <att type="integer" name="#GeneInGO" value="658"/>
    <att type="integer" name="#GeneInHitList" value="124"/>
    <att type="integer" name="#TotalGeneInLibrary" value="30242"/>
    <att type="real" name="%InGO" value="6.451612903225806"/>
    <att type="real" name="STDV %InGO" value="2.2061826271710916"/>
    <att type="real" name="BestLogPInGroup" value="-3.074744221101688"/>
    <att type="real" name="BestEnrichmentInGroup" value="16.259139784946235"/>
    <att type="integer" name="FirstInGroupByEnrichment" value="0"/>
    <att type="integer" name="FirstInGroupByLogP" value="0"/>
    <att type="string" name="GeneID" value="182|629|725|2048|3430|3965|6284|8809"/>
    <att type="integer" name="_RANK_" value="1"/>
    <att type="string" name="_PATTERN_" value="M1"/>
    <att type="string" name="CLUSTER_LABEL" value=" "/>
    <att type="integer" name="#COUNT_001" value="8"/>
    <att type="integer" name="_MEMBER_MyList" value="1"/>
    <att type="real" name="_LogP_MyList" value="-2.2335899001512525"/>
    <att type="string" name="Gene" value="GO:0002252"/>
    <att type="integer" name="GiniIndex" value="0"/>
    <att type="integer" name="CategoryID" value="19"/>
    <att type="string" name="PARENT_GO" value="19_GO:0002376 immune system process"/>
    <att type="integer" name="EvidenceCutoff" value="0"/>
    <graphics type="CIRCLE" x="392.50048975903707" y="370.7338769501075"/>
  </node>
  <node label="GO:0002221" id="83">
    <att type="string" name="canonicalName" value="GO:0002221"/>
    <att type="string" name="Description" value="pattern recognition receptor signaling pathway"/>
    <att type="string" name="Category" value="GO Biological Processes"/>
    <att type="real" name="LogP" value="-2.2182142380910985"/>
    <att type="real" name="Log(q-value)" value="-0.05821939538873611"/>
    <att type="integer" name="GROUP_ID" value="15"/>
    <att type="string" name="Hits" value="IFI35|LGALS9|TRIM15|BPIFB1"/>
    <att type="real" name="Enrichment" value="5.5428885630498534"/>
    <att type="real" name="Z-score" value="3.878345034998544"/>
    <att type="integer" name="#GeneInGOAndHitList" value="4"/>
    <att type="integer" name="#GeneInGO" value="176"/>
    <att type="integer" name="#GeneInHitList" value="124"/>
    <att type="integer" name="#TotalGeneInLibrary" value="30242"/>
    <att type="real" name="%InGO" value="3.225806451612903"/>
    <att type="real" name="STDV %InGO" value="1.5866754091547248"/>
    <att type="real" name="BestLogPInGroup" value="-3.074744221101688"/>
    <att type="real" name="BestEnrichmentInGroup" value="16.259139784946235"/>
    <att type="integer" name="FirstInGroupByEnrichment" value="0"/>
    <att type="integer" name="FirstInGroupByLogP" value="0"/>
    <att type="string" name="GeneID" value="3430|3965|89870|92747"/>
    <att type="integer" name="_RANK_" value="1"/>
    <att type="string" name="_PATTERN_" value="M1"/>
    <att type="string" name="CLUSTER_LABEL" value=" "/>
    <att type="integer" name="#COUNT_001" value="4"/>
    <att type="integer" name="_MEMBER_MyList" value="1"/>
    <att type="real" name="_LogP_MyList" value="-2.2182142380910985"/>
    <att type="string" name="Gene" value="GO:0002221"/>
    <att type="integer" name="GiniIndex" value="0"/>
    <att type="integer" name="CategoryID" value="19"/>
    <att type="string" name="PARENT_GO" value="19_GO:0002376 immune system process"/>
    <att type="integer" name="EvidenceCutoff" value="0"/>
    <graphics type="CIRCLE" x="207.5902521850044" y="362.8535942800754"/>
  </node>
  <node label="GO:0002275" id="84">
    <att type="string" name="canonicalName" value="GO:0002275"/>
    <att type="string" name="Description" value="myeloid cell activation involved in immune response"/>
    <att type="string" name="Category" value="GO Biological Processes"/>
    <att type="real" name="LogP" value="-2.175482600791154"/>
    <att type="real" name="Log(q-value)" value="-0.04587873298655131"/>
    <att type="integer" name="GROUP_ID" value="15"/>
    <att type="string" name="Hits" value="IFI35|LGALS9|S100A13"/>
    <att type="real" name="Enrichment" value="7.86732570239334"/>
    <att type="real" name="Z-score" value="4.255871593417638"/>
    <att type="integer" name="#GeneInGOAndHitList" value="3"/>
    <att type="integer" name="#GeneInGO" value="93"/>
    <att type="integer" name="#GeneInHitList" value="124"/>
    <att type="integer" name="#TotalGeneInLibrary" value="30242"/>
    <att type="real" name="%InGO" value="2.4193548387096775"/>
    <att type="real" name="STDV %InGO" value="1.37981475508484"/>
    <att type="real" name="BestLogPInGroup" value="-3.074744221101688"/>
    <att type="real" name="BestEnrichmentInGroup" value="16.259139784946235"/>
    <att type="integer" name="FirstInGroupByEnrichment" value="0"/>
    <att type="integer" name="FirstInGroupByLogP" value="0"/>
    <att type="string" name="GeneID" value="3430|3965|6284"/>
    <att type="integer" name="_RANK_" value="1"/>
    <att type="string" name="_PATTERN_" value="M1"/>
    <att type="string" name="CLUSTER_LABEL" value=" "/>
    <att type="integer" name="#COUNT_001" value="3"/>
    <att type="integer" name="_MEMBER_MyList" value="1"/>
    <att type="real" name="_LogP_MyList" value="-2.175482600791154"/>
    <att type="string" name="Gene" value="GO:0002275"/>
    <att type="integer" name="GiniIndex" value="0"/>
    <att type="integer" name="CategoryID" value="19"/>
    <att type="string" name="PARENT_GO" value="19_GO:0002376 immune system process"/>
    <att type="integer" name="EvidenceCutoff" value="0"/>
    <graphics type="CIRCLE" x="413.57638843293955" y="367.95216929303035"/>
  </node>
  <node label="GO:0062207" id="85">
    <att type="string" name="canonicalName" value="GO:0062207"/>
    <att type="string" name="Description" value="regulation of pattern recognition receptor signaling pathway"/>
    <att type="string" name="Category" value="GO Biological Processes"/>
    <att type="real" name="LogP" value="-2.01993867953036"/>
    <att type="real" name="Log(q-value)" value="0.0"/>
    <att type="integer" name="GROUP_ID" value="15"/>
    <att type="string" name="Hits" value="IFI35|TRIM15|BPIFB1"/>
    <att type="real" name="Enrichment" value="6.902465003043213"/>
    <att type="real" name="Z-score" value="3.9060644239249465"/>
    <att type="integer" name="#GeneInGOAndHitList" value="3"/>
    <att type="integer" name="#GeneInGO" value="106"/>
    <att type="integer" name="#GeneInHitList" value="124"/>
    <att type="integer" name="#TotalGeneInLibrary" value="30242"/>
    <att type="real" name="%InGO" value="2.4193548387096775"/>
    <att type="real" name="STDV %InGO" value="1.37981475508484"/>
    <att type="real" name="BestLogPInGroup" value="-3.074744221101688"/>
    <att type="real" name="BestEnrichmentInGroup" value="16.259139784946235"/>
    <att type="integer" name="FirstInGroupByEnrichment" value="0"/>
    <att type="integer" name="FirstInGroupByLogP" value="0"/>
    <att type="string" name="GeneID" value="3430|89870|92747"/>
    <att type="integer" name="_RANK_" value="1"/>
    <att type="string" name="_PATTERN_" value="M1"/>
    <att type="string" name="CLUSTER_LABEL" value=" "/>
    <att type="integer" name="#COUNT_001" value="3"/>
    <att type="integer" name="_MEMBER_MyList" value="1"/>
    <att type="real" name="_LogP_MyList" value="-2.01993867953036"/>
    <att type="string" name="Gene" value="GO:0062207"/>
    <att type="integer" name="GiniIndex" value="0"/>
    <att type="integer" name="CategoryID" value="19"/>
    <att type="string" name="PARENT_GO" value="19_GO:0002376 immune system process"/>
    <att type="integer" name="EvidenceCutoff" value="0"/>
    <graphics type="CIRCLE" x="390.4730382273707" y="410.7112045121584"/>
  </node>
  <node label="GO:0071248" id="86">
    <att type="string" name="canonicalName" value="GO:0071248"/>
    <att type="string" name="Description" value="cellular response to metal ion"/>
    <att type="string" name="Category" value="GO Biological Processes"/>
    <att type="real" name="LogP" value="-2.0491933278665564"/>
    <att type="real" name="Log(q-value)" value="0.0"/>
    <att type="integer" name="GROUP_ID" value="16"/>
    <att type="string" name="Hits" value="JUN|MT1E|SHH|WNK1"/>
    <att type="real" name="Enrichment" value="4.952022269526772"/>
    <att type="real" name="Z-score" value="3.570773016556871"/>
    <att type="integer" name="#GeneInGOAndHitList" value="4"/>
    <att type="integer" name="#GeneInGO" value="197"/>
    <att type="integer" name="#GeneInHitList" value="124"/>
    <att type="integer" name="#TotalGeneInLibrary" value="30242"/>
    <att type="real" name="%InGO" value="3.225806451612903"/>
    <att type="real" name="STDV %InGO" value="1.5866754091547248"/>
    <att type="real" name="BestLogPInGroup" value="-3.0461635646802177"/>
    <att type="real" name="BestEnrichmentInGroup" value="4.952022269526772"/>
    <att type="integer" name="FirstInGroupByEnrichment" value="0"/>
    <att type="integer" name="FirstInGroupByLogP" value="0"/>
    <att type="string" name="GeneID" value="3725|4493|6469|65125"/>
    <att type="integer" name="_RANK_" value="1"/>
    <att type="string" name="_PATTERN_" value="M1"/>
    <att type="string" name="CLUSTER_LABEL" value=" "/>
    <att type="integer" name="#COUNT_001" value="4"/>
    <att type="integer" name="_MEMBER_MyList" value="1"/>
    <att type="real" name="_LogP_MyList" value="-2.0491933278665564"/>
    <att type="string" name="Gene" value="GO:0071248"/>
    <att type="integer" name="GiniIndex" value="0"/>
    <att type="integer" name="CategoryID" value="19"/>
    <att type="string" name="PARENT_GO" value="19_GO:0050896 response to stimulus"/>
    <att type="integer" name="EvidenceCutoff" value="0"/>
    <graphics type="CIRCLE" x="299.0763956847717" y="305.73842822650147"/>
  </node>
  <node label="GO:0010035" id="87">
    <att type="string" name="canonicalName" value="GO:0010035"/>
    <att type="string" name="Description" value="response to inorganic substance"/>
    <att type="string" name="Category" value="GO Biological Processes"/>
    <att type="real" name="LogP" value="-2.0183678944937506"/>
    <att type="real" name="Log(q-value)" value="0.0"/>
    <att type="integer" name="GROUP_ID" value="16"/>
    <att type="string" name="Hits" value="JUN|LCN2|MT1E|SHH|TFF1|TNNC1|WNK1"/>
    <att type="real" name="Enrichment" value="2.9742328874901656"/>
    <att type="real" name="Z-score" value="3.0641219468742644"/>
    <att type="integer" name="#GeneInGOAndHitList" value="7"/>
    <att type="integer" name="#GeneInGO" value="574"/>
    <att type="integer" name="#GeneInHitList" value="124"/>
    <att type="integer" name="#TotalGeneInLibrary" value="30242"/>
    <att type="real" name="%InGO" value="5.645161290322581"/>
    <att type="real" name="STDV %InGO" value="2.072571028858923"/>
    <att type="real" name="BestLogPInGroup" value="-3.0461635646802177"/>
    <att type="real" name="BestEnrichmentInGroup" value="4.952022269526772"/>
    <att type="integer" name="FirstInGroupByEnrichment" value="0"/>
    <att type="integer" name="FirstInGroupByLogP" value="0"/>
    <att type="string" name="GeneID" value="3725|3934|4493|6469|7031|7134|65125"/>
    <att type="integer" name="_RANK_" value="1"/>
    <att type="string" name="_PATTERN_" value="M1"/>
    <att type="string" name="CLUSTER_LABEL" value=" "/>
    <att type="integer" name="#COUNT_001" value="7"/>
    <att type="integer" name="_MEMBER_MyList" value="1"/>
    <att type="real" name="_LogP_MyList" value="-2.0183678944937506"/>
    <att type="string" name="Gene" value="GO:0010035"/>
    <att type="integer" name="GiniIndex" value="0"/>
    <att type="integer" name="CategoryID" value="19"/>
    <att type="string" name="PARENT_GO" value="19_GO:0050896 response to stimulus"/>
    <att type="integer" name="EvidenceCutoff" value="0"/>
    <graphics type="CIRCLE" x="413.30169432764757" y="180.72480814227868"/>
  </node>
  <node label="GO:0070098" id="88">
    <att type="string" name="canonicalName" value="GO:0070098"/>
    <att type="string" name="Description" value="chemokine-mediated signaling pathway"/>
    <att type="string" name="Category" value="GO Biological Processes"/>
    <att type="real" name="LogP" value="-2.241870809758197"/>
    <att type="real" name="Log(q-value)" value="-0.06626102020164991"/>
    <att type="integer" name="GROUP_ID" value="19"/>
    <att type="string" name="Hits" value="CXCL3|CCL20|WNK1"/>
    <att type="real" name="Enrichment" value="8.31433284457478"/>
    <att type="real" name="Z-score" value="4.408993335808119"/>
    <att type="integer" name="#GeneInGOAndHitList" value="3"/>
    <att type="integer" name="#GeneInGO" value="88"/>
    <att type="integer" name="#GeneInHitList" value="124"/>
    <att type="integer" name="#TotalGeneInLibrary" value="30242"/>
    <att type="real" name="%InGO" value="2.4193548387096775"/>
    <att type="real" name="STDV %InGO" value="1.37981475508484"/>
    <att type="real" name="BestLogPInGroup" value="-2.612310209419613"/>
    <att type="real" name="BestEnrichmentInGroup" value="11.256327543424318"/>
    <att type="integer" name="FirstInGroupByEnrichment" value="0"/>
    <att type="integer" name="FirstInGroupByLogP" value="0"/>
    <att type="string" name="GeneID" value="2921|6364|65125"/>
    <att type="integer" name="_RANK_" value="1"/>
    <att type="string" name="_PATTERN_" value="M1"/>
    <att type="string" name="CLUSTER_LABEL" value=" "/>
    <att type="integer" name="#COUNT_001" value="3"/>
    <att type="integer" name="_MEMBER_MyList" value="1"/>
    <att type="real" name="_LogP_MyList" value="-2.241870809758197"/>
    <att type="string" name="Gene" value="GO:0070098"/>
    <att type="integer" name="GiniIndex" value="0"/>
    <att type="integer" name="CategoryID" value="19"/>
    <att type="string" name="PARENT_GO" value="19_GO:0023052 signaling"/>
    <att type="integer" name="EvidenceCutoff" value="0"/>
    <graphics type="CIRCLE" x="202.8440958547787" y="276.2262497761433"/>
  </node>
  <node label="GO:1990868" id="89">
    <att type="string" name="canonicalName" value="GO:1990868"/>
    <att type="string" name="Description" value="response to chemokine"/>
    <att type="string" name="Category" value="GO Biological Processes"/>
    <att type="real" name="LogP" value="-2.125162627924544"/>
    <att type="real" name="Log(q-value)" value="-0.04019804020446162"/>
    <att type="integer" name="GROUP_ID" value="19"/>
    <att type="string" name="Hits" value="CXCL3|CCL20|WNK1"/>
    <att type="real" name="Enrichment" value="7.54289990023279"/>
    <att type="real" name="Z-score" value="4.1413730338740935"/>
    <att type="integer" name="#GeneInGOAndHitList" value="3"/>
    <att type="integer" name="#GeneInGO" value="97"/>
    <att type="integer" name="#GeneInHitList" value="124"/>
    <att type="integer" name="#TotalGeneInLibrary" value="30242"/>
    <att type="real" name="%InGO" value="2.4193548387096775"/>
    <att type="real" name="STDV %InGO" value="1.37981475508484"/>
    <att type="real" name="BestLogPInGroup" value="-2.612310209419613"/>
    <att type="real" name="BestEnrichmentInGroup" value="11.256327543424318"/>
    <att type="integer" name="FirstInGroupByEnrichment" value="0"/>
    <att type="integer" name="FirstInGroupByLogP" value="0"/>
    <att type="string" name="GeneID" value="2921|6364|65125"/>
    <att type="integer" name="_RANK_" value="1"/>
    <att type="string" name="_PATTERN_" value="M1"/>
    <att type="string" name="CLUSTER_LABEL" value=" "/>
    <att type="integer" name="#COUNT_001" value="3"/>
    <att type="integer" name="_MEMBER_MyList" value="1"/>
    <att type="real" name="_LogP_MyList" value="-2.125162627924544"/>
    <att type="string" name="Gene" value="GO:1990868"/>
    <att type="integer" name="GiniIndex" value="0"/>
    <att type="integer" name="CategoryID" value="19"/>
    <att type="string" name="PARENT_GO" value="19_GO:0050896 response to stimulus"/>
    <att type="integer" name="EvidenceCutoff" value="0"/>
    <graphics type="CIRCLE" x="384.9498310997764" y="181.47094816004443"/>
  </node>
  <node label="GO:1990869" id="90">
    <att type="string" name="canonicalName" value="GO:1990869"/>
    <att type="string" name="Description" value="cellular response to chemokine"/>
    <att type="string" name="Category" value="GO Biological Processes"/>
    <att type="real" name="LogP" value="-2.125162627924544"/>
    <att type="real" name="Log(q-value)" value="-0.04019804020446162"/>
    <att type="integer" name="GROUP_ID" value="19"/>
    <att type="string" name="Hits" value="CXCL3|CCL20|WNK1"/>
    <att type="real" name="Enrichment" value="7.54289990023279"/>
    <att type="real" name="Z-score" value="4.1413730338740935"/>
    <att type="integer" name="#GeneInGOAndHitList" value="3"/>
    <att type="integer" name="#GeneInGO" value="97"/>
    <att type="integer" name="#GeneInHitList" value="124"/>
    <att type="integer" name="#TotalGeneInLibrary" value="30242"/>
    <att type="real" name="%InGO" value="2.4193548387096775"/>
    <att type="real" name="STDV %InGO" value="1.37981475508484"/>
    <att type="real" name="BestLogPInGroup" value="-2.612310209419613"/>
    <att type="real" name="BestEnrichmentInGroup" value="11.256327543424318"/>
    <att type="integer" name="FirstInGroupByEnrichment" value="0"/>
    <att type="integer" name="FirstInGroupByLogP" value="0"/>
    <att type="string" name="GeneID" value="2921|6364|65125"/>
    <att type="integer" name="_RANK_" value="1"/>
    <att type="string" name="_PATTERN_" value="M1"/>
    <att type="string" name="CLUSTER_LABEL" value=" "/>
    <att type="integer" name="#COUNT_001" value="3"/>
    <att type="integer" name="_MEMBER_MyList" value="1"/>
    <att type="real" name="_LogP_MyList" value="-2.125162627924544"/>
    <att type="string" name="Gene" value="GO:1990869"/>
    <att type="integer" name="GiniIndex" value="0"/>
    <att type="integer" name="CategoryID" value="19"/>
    <att type="string" name="PARENT_GO" value="19_GO:0050896 response to stimulus"/>
    <att type="integer" name="EvidenceCutoff" value="0"/>
    <graphics type="CIRCLE" x="400.2660001265647" y="265.0874992141348"/>
  </node>
  <node label="GO:0016266" id="91">
    <att type="string" name="canonicalName" value="GO:0016266"/>
    <att type="string" name="Description" value="O-glycan processing"/>
    <att type="string" name="Category" value="GO Biological Processes"/>
    <att type="real" name="LogP" value="-4.5322832505485655"/>
    <att type="real" name="Log(q-value)" value="-0.9364958193017392"/>
    <att type="integer" name="GROUP_ID" value="2"/>
    <att type="string" name="Hits" value="ST3GAL4|GCNT3|GALNT5|ST6GALNAC4"/>
    <att type="real" name="Enrichment" value="22.687171792948234"/>
    <att type="real" name="Z-score" value="9.131386358742889"/>
    <att type="integer" name="#GeneInGOAndHitList" value="4"/>
    <att type="integer" name="#GeneInGO" value="43"/>
    <att type="integer" name="#GeneInHitList" value="124"/>
    <att type="integer" name="#TotalGeneInLibrary" value="30242"/>
    <att type="real" name="%InGO" value="3.225806451612903"/>
    <att type="real" name="STDV %InGO" value="1.5866754091547248"/>
    <att type="real" name="BestLogPInGroup" value="-4.5322832505485655"/>
    <att type="real" name="BestEnrichmentInGroup" value="22.687171792948234"/>
    <att type="integer" name="FirstInGroupByEnrichment" value="1"/>
    <att type="integer" name="FirstInGroupByLogP" value="1"/>
    <att type="string" name="GeneID" value="6484|9245|11227|27090"/>
    <att type="integer" name="_RANK_" value="1"/>
    <att type="string" name="_PATTERN_" value="M1"/>
    <att type="string" name="CLUSTER_LABEL" value="O-glycan processing"/>
    <att type="integer" name="#COUNT_001" value="4"/>
    <att type="integer" name="_MEMBER_MyList" value="1"/>
    <att type="real" name="_LogP_MyList" value="-4.5322832505485655"/>
    <att type="string" name="Gene" value="GO:0016266"/>
    <att type="integer" name="GiniIndex" value="0"/>
    <att type="integer" name="CategoryID" value="19"/>
    <att type="string" name="PARENT_GO" value="19_GO:0008152 metabolic process"/>
    <att type="integer" name="EvidenceCutoff" value="0"/>
    <graphics type="CIRCLE" x="274.38659461009627" y="282.5957090156554"/>
  </node>
  <node label="GO:0006081" id="92">
    <att type="string" name="canonicalName" value="GO:0006081"/>
    <att type="string" name="Description" value="cellular aldehyde metabolic process"/>
    <att type="string" name="Category" value="GO Biological Processes"/>
    <att type="real" name="LogP" value="-2.7118552333516006"/>
    <att type="real" name="Log(q-value)" value="-0.27796485151549083"/>
    <att type="integer" name="GROUP_ID" value="18"/>
    <att type="string" name="Hits" value="ABCA4|ALDH3A1|ALDH3B1"/>
    <att type="real" name="Enrichment" value="12.194354838709677"/>
    <att type="real" name="Z-score" value="5.569247762715815"/>
    <att type="integer" name="#GeneInGOAndHitList" value="3"/>
    <att type="integer" name="#GeneInGO" value="60"/>
    <att type="integer" name="#GeneInHitList" value="124"/>
    <att type="integer" name="#TotalGeneInLibrary" value="30242"/>
    <att type="real" name="%InGO" value="2.4193548387096775"/>
    <att type="real" name="STDV %InGO" value="1.37981475508484"/>
    <att type="real" name="BestLogPInGroup" value="-2.7118552333516006"/>
    <att type="real" name="BestEnrichmentInGroup" value="12.194354838709677"/>
    <att type="integer" name="FirstInGroupByEnrichment" value="1"/>
    <att type="integer" name="FirstInGroupByLogP" value="1"/>
    <att type="string" name="GeneID" value="24|218|221"/>
    <att type="integer" name="_RANK_" value="1"/>
    <att type="string" name="_PATTERN_" value="M1"/>
    <att type="string" name="CLUSTER_LABEL" value="cellular aldehyde metabolic process"/>
    <att type="integer" name="#COUNT_001" value="3"/>
    <att type="integer" name="_MEMBER_MyList" value="1"/>
    <att type="real" name="_LogP_MyList" value="-2.7118552333516006"/>
    <att type="string" name="Gene" value="GO:0006081"/>
    <att type="integer" name="GiniIndex" value="0"/>
    <att type="integer" name="CategoryID" value="19"/>
    <att type="string" name="PARENT_GO" value="19_GO:0008152 metabolic process"/>
    <att type="integer" name="EvidenceCutoff" value="0"/>
    <graphics type="CIRCLE" x="329.8835738557722" y="170.2013521178315"/>
  </node>
  <node label="GO:0034754" id="93">
    <att type="string" name="canonicalName" value="GO:0034754"/>
    <att type="string" name="Description" value="cellular hormone metabolic process"/>
    <att type="string" name="Category" value="GO Biological Processes"/>
    <att type="real" name="LogP" value="-3.5863559474428883"/>
    <att type="real" name="Log(q-value)" value="-0.6194892238063243"/>
    <att type="integer" name="GROUP_ID" value="9"/>
    <att type="string" name="Hits" value="CYP2C18|SHH|SULT1E1|UGT2B7|STARD3"/>
    <att type="real" name="Enrichment" value="8.900988933364728"/>
    <att type="real" name="Z-score" value="5.947278463265128"/>
    <att type="integer" name="#GeneInGOAndHitList" value="5"/>
    <att type="integer" name="#GeneInGO" value="137"/>
    <att type="integer" name="#GeneInHitList" value="124"/>
    <att type="integer" name="#TotalGeneInLibrary" value="30242"/>
    <att type="real" name="%InGO" value="4.032258064516129"/>
    <att type="real" name="STDV %InGO" value="1.7665500854653744"/>
    <att type="real" name="BestLogPInGroup" value="-3.5863559474428883"/>
    <att type="real" name="BestEnrichmentInGroup" value="8.900988933364728"/>
    <att type="integer" name="FirstInGroupByEnrichment" value="1"/>
    <att type="integer" name="FirstInGroupByLogP" value="1"/>
    <att type="string" name="GeneID" value="1562|6469|6783|7364|10948"/>
    <att type="integer" name="_RANK_" value="1"/>
    <att type="string" name="_PATTERN_" value="M1"/>
    <att type="string" name="CLUSTER_LABEL" value="cellular hormone metabolic process"/>
    <att type="integer" name="#COUNT_001" value="5"/>
    <att type="integer" name="_MEMBER_MyList" value="1"/>
    <att type="real" name="_LogP_MyList" value="-3.5863559474428883"/>
    <att type="string" name="Gene" value="GO:0034754"/>
    <att type="integer" name="GiniIndex" value="0"/>
    <att type="integer" name="CategoryID" value="19"/>
    <att type="string" name="PARENT_GO" value="19_GO:0008152 metabolic process"/>
    <att type="integer" name="EvidenceCutoff" value="0"/>
    <graphics type="CIRCLE" x="349.5657153574402" y="428.34723269430816"/>
  </node>
  <node label="GO:0022600" id="94">
    <att type="string" name="canonicalName" value="GO:0022600"/>
    <att type="string" name="Description" value="digestive system process"/>
    <att type="string" name="Category" value="GO Biological Processes"/>
    <att type="real" name="LogP" value="-5.337466273392774"/>
    <att type="real" name="Log(q-value)" value="-1.141483642704416"/>
    <att type="integer" name="GROUP_ID" value="1"/>
    <att type="string" name="Hits" value="AQP5|KCNQ1|MUC2|TFF1|GCNT3|WNK1"/>
    <att type="real" name="Enrichment" value="14.070409429280396"/>
    <att type="real" name="Z-score" value="8.56731035266202"/>
    <att type="integer" name="#GeneInGOAndHitList" value="6"/>
    <att type="integer" name="#GeneInGO" value="104"/>
    <att type="integer" name="#GeneInHitList" value="124"/>
    <att type="integer" name="#TotalGeneInLibrary" value="30242"/>
    <att type="real" name="%InGO" value="4.838709677419355"/>
    <att type="real" name="STDV %InGO" value="1.927010588884779"/>
    <att type="real" name="BestLogPInGroup" value="-5.337466273392774"/>
    <att type="real" name="BestEnrichmentInGroup" value="14.070409429280396"/>
    <att type="integer" name="FirstInGroupByEnrichment" value="1"/>
    <att type="integer" name="FirstInGroupByLogP" value="1"/>
    <att type="string" name="GeneID" value="362|3784|4583|7031|9245|65125"/>
    <att type="integer" name="_RANK_" value="1"/>
    <att type="string" name="_PATTERN_" value="M1"/>
    <att type="string" name="CLUSTER_LABEL" value="digestive system process"/>
    <att type="integer" name="#COUNT_001" value="6"/>
    <att type="integer" name="_MEMBER_MyList" value="1"/>
    <att type="real" name="_LogP_MyList" value="-5.337466273392774"/>
    <att type="string" name="Gene" value="GO:0022600"/>
    <att type="integer" name="GiniIndex" value="0"/>
    <att type="integer" name="CategoryID" value="19"/>
    <att type="string" name="PARENT_GO" value="19_GO:0032501 multicellular organismal process"/>
    <att type="integer" name="EvidenceCutoff" value="0"/>
    <graphics type="CIRCLE" x="233.5786434485022" y="383.1904263440962"/>
  </node>
  <node label="GO:0045444" id="95">
    <att type="string" name="canonicalName" value="GO:0045444"/>
    <att type="string" name="Description" value="fat cell differentiation"/>
    <att type="string" name="Category" value="GO Biological Processes"/>
    <att type="real" name="LogP" value="-2.579234240289469"/>
    <att type="real" name="Log(q-value)" value="-0.2421335818280809"/>
    <att type="integer" name="GROUP_ID" value="20"/>
    <att type="string" name="Hits" value="JAG1|SULT1E1|MAFB|PLAC8|LRG1"/>
    <att type="real" name="Enrichment" value="5.301893408134642"/>
    <att type="real" name="Z-score" value="4.202153828400452"/>
    <att type="integer" name="#GeneInGOAndHitList" value="5"/>
    <att type="integer" name="#GeneInGO" value="230"/>
    <att type="integer" name="#GeneInHitList" value="124"/>
    <att type="integer" name="#TotalGeneInLibrary" value="30242"/>
    <att type="real" name="%InGO" value="4.032258064516129"/>
    <att type="real" name="STDV %InGO" value="1.7665500854653744"/>
    <att type="real" name="BestLogPInGroup" value="-2.579234240289469"/>
    <att type="real" name="BestEnrichmentInGroup" value="5.301893408134642"/>
    <att type="integer" name="FirstInGroupByEnrichment" value="1"/>
    <att type="integer" name="FirstInGroupByLogP" value="1"/>
    <att type="string" name="GeneID" value="182|6783|9935|51316|116844"/>
    <att type="integer" name="_RANK_" value="1"/>
    <att type="string" name="_PATTERN_" value="M1"/>
    <att type="string" name="CLUSTER_LABEL" value="fat cell differentiation"/>
    <att type="integer" name="#COUNT_001" value="5"/>
    <att type="integer" name="_MEMBER_MyList" value="1"/>
    <att type="real" name="_LogP_MyList" value="-2.579234240289469"/>
    <att type="string" name="Gene" value="GO:0045444"/>
    <att type="integer" name="GiniIndex" value="0"/>
    <att type="integer" name="CategoryID" value="19"/>
    <att type="string" name="PARENT_GO" value="19_GO:0032502 developmental process"/>
    <att type="integer" name="EvidenceCutoff" value="0"/>
    <graphics type="CIRCLE" x="239.46814078368885" y="171.20896901831688"/>
  </node>
  <node label="GO:0048839" id="96">
    <att type="string" name="canonicalName" value="GO:0048839"/>
    <att type="string" name="Description" value="inner ear development"/>
    <att type="string" name="Category" value="GO Biological Processes"/>
    <att type="real" name="LogP" value="-3.887410575684629"/>
    <att type="real" name="Log(q-value)" value="-0.6194892238063243"/>
    <att type="integer" name="GROUP_ID" value="6"/>
    <att type="string" name="Hits" value="JAG1|EPHB2|KCNQ1|SHH|MAFB|CECR2"/>
    <att type="real" name="Enrichment" value="7.78363074811256"/>
    <att type="real" name="Z-score" value="5.986677118498699"/>
    <att type="integer" name="#GeneInGOAndHitList" value="6"/>
    <att type="integer" name="#GeneInGO" value="188"/>
    <att type="integer" name="#GeneInHitList" value="124"/>
    <att type="integer" name="#TotalGeneInLibrary" value="30242"/>
    <att type="real" name="%InGO" value="4.838709677419355"/>
    <att type="real" name="STDV %InGO" value="1.927010588884779"/>
    <att type="real" name="BestLogPInGroup" value="-3.887410575684629"/>
    <att type="real" name="BestEnrichmentInGroup" value="11.80098855359001"/>
    <att type="integer" name="FirstInGroupByEnrichment" value="1"/>
    <att type="integer" name="FirstInGroupByLogP" value="1"/>
    <att type="string" name="GeneID" value="182|2048|3784|6469|9935|27443"/>
    <att type="integer" name="_RANK_" value="1"/>
    <att type="string" name="_PATTERN_" value="M1"/>
    <att type="string" name="CLUSTER_LABEL" value="inner ear development"/>
    <att type="integer" name="#COUNT_001" value="6"/>
    <att type="integer" name="_MEMBER_MyList" value="1"/>
    <att type="real" name="_LogP_MyList" value="-3.887410575684629"/>
    <att type="string" name="Gene" value="GO:0048839"/>
    <att type="integer" name="GiniIndex" value="0"/>
    <att type="integer" name="CategoryID" value="19"/>
    <att type="string" name="PARENT_GO" value="19_GO:0032502 developmental process"/>
    <att type="integer" name="EvidenceCutoff" value="0"/>
    <graphics type="CIRCLE" x="161.8604128381197" y="361.93672292550343"/>
  </node>
  <node label="GO:0002385" id="97">
    <att type="string" name="canonicalName" value="GO:0002385"/>
    <att type="string" name="Description" value="mucosal immune response"/>
    <att type="string" name="Category" value="GO Biological Processes"/>
    <att type="real" name="LogP" value="-3.29151444635494"/>
    <att type="real" name="Log(q-value)" value="-0.5253719165248913"/>
    <att type="integer" name="GROUP_ID" value="12"/>
    <att type="string" name="Hits" value="PIGR|RAB17|BPIFB1"/>
    <att type="real" name="Enrichment" value="19.254244482173174"/>
    <att type="real" name="Z-score" value="7.22469109089143"/>
    <att type="integer" name="#GeneInGOAndHitList" value="3"/>
    <att type="integer" name="#GeneInGO" value="38"/>
    <att type="integer" name="#GeneInHitList" value="124"/>
    <att type="integer" name="#TotalGeneInLibrary" value="30242"/>
    <att type="real" name="%InGO" value="2.4193548387096775"/>
    <att type="real" name="STDV %InGO" value="1.37981475508484"/>
    <att type="real" name="BestLogPInGroup" value="-3.29151444635494"/>
    <att type="real" name="BestEnrichmentInGroup" value="19.254244482173174"/>
    <att type="integer" name="FirstInGroupByEnrichment" value="1"/>
    <att type="integer" name="FirstInGroupByLogP" value="1"/>
    <att type="string" name="GeneID" value="5284|64284|92747"/>
    <att type="integer" name="_RANK_" value="1"/>
    <att type="string" name="_PATTERN_" value="M1"/>
    <att type="string" name="CLUSTER_LABEL" value="mucosal immune response"/>
    <att type="integer" name="#COUNT_001" value="3"/>
    <att type="integer" name="_MEMBER_MyList" value="1"/>
    <att type="real" name="_LogP_MyList" value="-3.29151444635494"/>
    <att type="string" name="Gene" value="GO:0002385"/>
    <att type="integer" name="GiniIndex" value="0"/>
    <att type="integer" name="CategoryID" value="19"/>
    <att type="string" name="PARENT_GO" value="19_GO:0002376 immune system process"/>
    <att type="integer" name="EvidenceCutoff" value="0"/>
    <graphics type="CIRCLE" x="299.20912964058647" y="186.5081010072522"/>
  </node>
  <node label="GO:0048871" id="98">
    <att type="string" name="canonicalName" value="GO:0048871"/>
    <att type="string" name="Description" value="multicellular organismal homeostasis"/>
    <att type="string" name="Category" value="GO Biological Processes"/>
    <att type="real" name="LogP" value="-4.293969641287557"/>
    <att type="real" name="Log(q-value)" value="-0.7969570149352175"/>
    <att type="integer" name="GROUP_ID" value="4"/>
    <att type="string" name="Hits" value="ABCA4|LCN2|MUC2|PIGR|TFF1|TP63|IL18R1|PLAC8|SLC39A8|MRAP2"/>
    <att type="real" name="Enrichment" value="4.772741619847232"/>
    <att type="real" name="Z-score" value="5.518977288967004"/>
    <att type="integer" name="#GeneInGOAndHitList" value="10"/>
    <att type="integer" name="#GeneInGO" value="511"/>
    <att type="integer" name="#GeneInHitList" value="124"/>
    <att type="integer" name="#TotalGeneInLibrary" value="30242"/>
    <att type="real" name="%InGO" value="8.064516129032258"/>
    <att type="real" name="STDV %InGO" value="2.445231027589979"/>
    <att type="real" name="BestLogPInGroup" value="-4.293969641287557"/>
    <att type="real" name="BestEnrichmentInGroup" value="4.772741619847232"/>
    <att type="integer" name="FirstInGroupByEnrichment" value="1"/>
    <att type="integer" name="FirstInGroupByLogP" value="1"/>
    <att type="string" name="GeneID" value="24|3934|4583|5284|7031|8626|8809|51316|64116|112609"/>
    <att type="integer" name="_RANK_" value="1"/>
    <att type="string" name="_PATTERN_" value="M1"/>
    <att type="string" name="CLUSTER_LABEL" value="multicellular organismal homeostasis"/>
    <att type="integer" name="#COUNT_001" value="10"/>
    <att type="integer" name="_MEMBER_MyList" value="1"/>
    <att type="real" name="_LogP_MyList" value="-4.293969641287557"/>
    <att type="string" name="Gene" value="GO:0048871"/>
    <att type="integer" name="GiniIndex" value="0"/>
    <att type="integer" name="CategoryID" value="19"/>
    <att type="string" name="PARENT_GO" value="19_GO:0032501 multicellular organismal process"/>
    <att type="integer" name="EvidenceCutoff" value="0"/>
    <graphics type="CIRCLE" x="198.42991858648912" y="358.4165097237934"/>
  </node>
  <node label="GO:0014003" id="99">
    <att type="string" name="canonicalName" value="GO:0014003"/>
    <att type="string" name="Description" value="oligodendrocyte development"/>
    <att type="string" name="Category" value="GO Biological Processes"/>
    <att type="real" name="LogP" value="-3.1628965999102907"/>
    <att type="real" name="Log(q-value)" value="-0.45854518703013997"/>
    <att type="integer" name="GROUP_ID" value="13"/>
    <att type="string" name="Hits" value="MYRF|SHH|WASF3"/>
    <att type="real" name="Enrichment" value="17.420506912442395"/>
    <att type="real" name="Z-score" value="6.832876731060547"/>
    <att type="integer" name="#GeneInGOAndHitList" value="3"/>
    <att type="integer" name="#GeneInGO" value="42"/>
    <att type="integer" name="#GeneInHitList" value="124"/>
    <att type="integer" name="#TotalGeneInLibrary" value="30242"/>
    <att type="real" name="%InGO" value="2.4193548387096775"/>
    <att type="real" name="STDV %InGO" value="1.37981475508484"/>
    <att type="real" name="BestLogPInGroup" value="-3.1628965999102907"/>
    <att type="real" name="BestEnrichmentInGroup" value="17.420506912442395"/>
    <att type="integer" name="FirstInGroupByEnrichment" value="1"/>
    <att type="integer" name="FirstInGroupByLogP" value="1"/>
    <att type="string" name="GeneID" value="745|6469|10810"/>
    <att type="integer" name="_RANK_" value="1"/>
    <att type="string" name="_PATTERN_" value="M1"/>
    <att type="string" name="CLUSTER_LABEL" value="oligodendrocyte development"/>
    <att type="integer" name="#COUNT_001" value="3"/>
    <att type="integer" name="_MEMBER_MyList" value="1"/>
    <att type="real" name="_LogP_MyList" value="-3.1628965999102907"/>
    <att type="string" name="Gene" value="GO:0014003"/>
    <att type="integer" name="GiniIndex" value="0"/>
    <att type="integer" name="CategoryID" value="19"/>
    <att type="string" name="PARENT_GO" value="19_GO:0032502 developmental process"/>
    <att type="integer" name="EvidenceCutoff" value="0"/>
    <graphics type="CIRCLE" x="299.00054850775854" y="296.90089878764917"/>
  </node>
  <node label="GO:0015850" id="100">
    <att type="string" name="canonicalName" value="GO:0015850"/>
    <att type="string" name="Description" value="organic hydroxy compound transport"/>
    <att type="string" name="Category" value="GO Biological Processes"/>
    <att type="real" name="LogP" value="-3.7528830761023384"/>
    <att type="real" name="Log(q-value)" value="-0.6194892238063243"/>
    <att type="integer" name="GROUP_ID" value="8"/>
    <att type="string" name="Hits" value="ABCA4|KCNQ1|LY6E|SHH|SLC16A3|STARD3|OSBPL5"/>
    <att type="real" name="Enrichment" value="6.011301681054067"/>
    <att type="real" name="Z-score" value="5.444389178789173"/>
    <att type="integer" name="#GeneInGOAndHitList" value="7"/>
    <att type="integer" name="#GeneInGO" value="284"/>
    <att type="integer" name="#GeneInHitList" value="124"/>
    <att type="integer" name="#TotalGeneInLibrary" value="30242"/>
    <att type="real" name="%InGO" value="5.645161290322581"/>
    <att type="real" name="STDV %InGO" value="2.072571028858923"/>
    <att type="real" name="BestLogPInGroup" value="-3.7528830761023384"/>
    <att type="real" name="BestEnrichmentInGroup" value="6.011301681054067"/>
    <att type="integer" name="FirstInGroupByEnrichment" value="1"/>
    <att type="integer" name="FirstInGroupByLogP" value="1"/>
    <att type="string" name="GeneID" value="24|3784|4061|6469|9123|10948|114879"/>
    <att type="integer" name="_RANK_" value="1"/>
    <att type="string" name="_PATTERN_" value="M1"/>
    <att type="string" name="CLUSTER_LABEL" value="organic hydroxy compound transport"/>
    <att type="integer" name="#COUNT_001" value="7"/>
    <att type="integer" name="_MEMBER_MyList" value="1"/>
    <att type="real" name="_LogP_MyList" value="-3.7528830761023384"/>
    <att type="string" name="Gene" value="GO:0015850"/>
    <att type="integer" name="GiniIndex" value="0"/>
    <att type="integer" name="CategoryID" value="19"/>
    <att type="string" name="PARENT_GO" value="19_GO:0051179 localization"/>
    <att type="integer" name="EvidenceCutoff" value="0"/>
    <graphics type="CIRCLE" x="183.4160423191518" y="179.36914600000625"/>
  </node>
  <node label="GO:0044089" id="101">
    <att type="string" name="canonicalName" value="GO:0044089"/>
    <att type="string" name="Description" value="positive regulation of cellular component biogenesis"/>
    <att type="string" name="Category" value="GO Biological Processes"/>
    <att type="real" name="LogP" value="-3.5185697730697507"/>
    <att type="real" name="Log(q-value)" value="-0.6194892238063243"/>
    <att type="integer" name="GROUP_ID" value="10"/>
    <att type="string" name="Hits" value="BIN1|BIK|EPHB2|SERPINF2|WASF3|ZNF304|EPS8L3|SCIN|CDC42EP5"/>
    <att type="real" name="Enrichment" value="4.221122828784118"/>
    <att type="real" name="Z-score" value="4.754072438670589"/>
    <att type="integer" name="#GeneInGOAndHitList" value="9"/>
    <att type="integer" name="#GeneInGO" value="520"/>
    <att type="integer" name="#GeneInHitList" value="124"/>
    <att type="integer" name="#TotalGeneInLibrary" value="30242"/>
    <att type="real" name="%InGO" value="7.258064516129032"/>
    <att type="real" name="STDV %InGO" value="2.3299019623092896"/>
    <att type="real" name="BestLogPInGroup" value="-3.5185697730697507"/>
    <att type="real" name="BestEnrichmentInGroup" value="9.854024112088627"/>
    <att type="integer" name="FirstInGroupByEnrichment" value="1"/>
    <att type="integer" name="FirstInGroupByLogP" value="1"/>
    <att type="string" name="GeneID" value="274|638|2048|5345|10810|57343|79574|85477|148170"/>
    <att type="integer" name="_RANK_" value="1"/>
    <att type="string" name="_PATTERN_" value="M1"/>
    <att type="string" name="CLUSTER_LABEL" value="positive regulation of cellular component biogenesis"/>
    <att type="integer" name="#COUNT_001" value="9"/>
    <att type="integer" name="_MEMBER_MyList" value="1"/>
    <att type="real" name="_LogP_MyList" value="-3.5185697730697507"/>
    <att type="string" name="Gene" value="GO:0044089"/>
    <att type="integer" name="GiniIndex" value="0"/>
    <att type="integer" name="CategoryID" value="19"/>
    <att type="string" name="PARENT_GO" value="19_GO:0048518 positive regulation of biological process"/>
    <att type="integer" name="EvidenceCutoff" value="0"/>
    <graphics type="CIRCLE" x="172.60456009267978" y="407.7323453140901"/>
  </node>
  <node label="GO:0071677" id="102">
    <att type="string" name="canonicalName" value="GO:0071677"/>
    <att type="string" name="Description" value="positive regulation of mononuclear cell migration"/>
    <att type="string" name="Category" value="GO Biological Processes"/>
    <att type="real" name="LogP" value="-2.612310209419613"/>
    <att type="real" name="Log(q-value)" value="-0.2549241851423429"/>
    <att type="integer" name="GROUP_ID" value="19"/>
    <att type="string" name="Hits" value="LGALS9|CCL20|WNK1"/>
    <att type="real" name="Enrichment" value="11.256327543424318"/>
    <att type="real" name="Z-score" value="5.311367856741698"/>
    <att type="integer" name="#GeneInGOAndHitList" value="3"/>
    <att type="integer" name="#GeneInGO" value="65"/>
    <att type="integer" name="#GeneInHitList" value="124"/>
    <att type="integer" name="#TotalGeneInLibrary" value="30242"/>
    <att type="real" name="%InGO" value="2.4193548387096775"/>
    <att type="real" name="STDV %InGO" value="1.37981475508484"/>
    <att type="real" name="BestLogPInGroup" value="-2.612310209419613"/>
    <att type="real" name="BestEnrichmentInGroup" value="11.256327543424318"/>
    <att type="integer" name="FirstInGroupByEnrichment" value="1"/>
    <att type="integer" name="FirstInGroupByLogP" value="1"/>
    <att type="string" name="GeneID" value="3965|6364|65125"/>
    <att type="integer" name="_RANK_" value="1"/>
    <att type="string" name="_PATTERN_" value="M1"/>
    <att type="string" name="CLUSTER_LABEL" value="positive regulation of mononuclear cell migration"/>
    <att type="integer" name="#COUNT_001" value="3"/>
    <att type="integer" name="_MEMBER_MyList" value="1"/>
    <att type="real" name="_LogP_MyList" value="-2.612310209419613"/>
    <att type="string" name="Gene" value="GO:0071677"/>
    <att type="integer" name="GiniIndex" value="0"/>
    <att type="integer" name="CategoryID" value="19"/>
    <att type="string" name="PARENT_GO" value="19_GO:0040011 locomotion"/>
    <att type="integer" name="EvidenceCutoff" value="0"/>
    <graphics type="CIRCLE" x="351.5208326097782" y="269.0468103575864"/>
  </node>
  <node label="GO:0009154" id="103">
    <att type="string" name="canonicalName" value="GO:0009154"/>
    <att type="string" name="Description" value="purine ribonucleotide catabolic process"/>
    <att type="string" name="Category" value="GO Biological Processes"/>
    <att type="real" name="LogP" value="-3.1327844145281265"/>
    <att type="real" name="Log(q-value)" value="-0.45854518703013997"/>
    <att type="integer" name="GROUP_ID" value="14"/>
    <att type="string" name="Hits" value="PDE4C|PDE9A|GDA"/>
    <att type="real" name="Enrichment" value="17.015378844711176"/>
    <att type="real" name="Z-score" value="6.743277238217253"/>
    <att type="integer" name="#GeneInGOAndHitList" value="3"/>
    <att type="integer" name="#GeneInGO" value="43"/>
    <att type="integer" name="#GeneInHitList" value="124"/>
    <att type="integer" name="#TotalGeneInLibrary" value="30242"/>
    <att type="real" name="%InGO" value="2.4193548387096775"/>
    <att type="real" name="STDV %InGO" value="1.37981475508484"/>
    <att type="real" name="BestLogPInGroup" value="-3.1327844145281265"/>
    <att type="real" name="BestEnrichmentInGroup" value="17.015378844711176"/>
    <att type="integer" name="FirstInGroupByEnrichment" value="1"/>
    <att type="integer" name="FirstInGroupByLogP" value="1"/>
    <att type="string" name="GeneID" value="5143|5152|9615"/>
    <att type="integer" name="_RANK_" value="1"/>
    <att type="string" name="_PATTERN_" value="M1"/>
    <att type="string" name="CLUSTER_LABEL" value="purine ribonucleotide catabolic process"/>
    <att type="integer" name="#COUNT_001" value="3"/>
    <att type="integer" name="_MEMBER_MyList" value="1"/>
    <att type="real" name="_LogP_MyList" value="-3.1327844145281265"/>
    <att type="string" name="Gene" value="GO:0009154"/>
    <att type="integer" name="GiniIndex" value="0"/>
    <att type="integer" name="CategoryID" value="19"/>
    <att type="string" name="PARENT_GO" value="19_GO:0008152 metabolic process"/>
    <att type="integer" name="EvidenceCutoff" value="0"/>
    <graphics type="CIRCLE" x="302.8240806481591" y="434.44641277724196"/>
  </node>
  <node label="GO:0050878" id="104">
    <att type="string" name="canonicalName" value="GO:0050878"/>
    <att type="string" name="Description" value="regulation of body fluid levels"/>
    <att type="string" name="Category" value="GO Biological Processes"/>
    <att type="real" name="LogP" value="-4.530418458662135"/>
    <att type="real" name="Log(q-value)" value="-0.9364958193017392"/>
    <att type="integer" name="GROUP_ID" value="3"/>
    <att type="string" name="Hits" value="AQP5|BTC|C4BPB|EPHB2|SERPINF2|SHH|ST3GAL4|TP63|WNK1"/>
    <att type="real" name="Enrichment" value="5.746031075831784"/>
    <att type="real" name="Z-score" value="5.989812247349798"/>
    <att type="integer" name="#GeneInGOAndHitList" value="9"/>
    <att type="integer" name="#GeneInGO" value="382"/>
    <att type="integer" name="#GeneInHitList" value="124"/>
    <att type="integer" name="#TotalGeneInLibrary" value="30242"/>
    <att type="real" name="%InGO" value="7.258064516129032"/>
    <att type="real" name="STDV %InGO" value="2.3299019623092896"/>
    <att type="real" name="BestLogPInGroup" value="-4.530418458662135"/>
    <att type="real" name="BestEnrichmentInGroup" value="11.085777126099707"/>
    <att type="integer" name="FirstInGroupByEnrichment" value="1"/>
    <att type="integer" name="FirstInGroupByLogP" value="1"/>
    <att type="string" name="GeneID" value="362|685|725|2048|5345|6469|6484|8626|65125"/>
    <att type="integer" name="_RANK_" value="1"/>
    <att type="string" name="_PATTERN_" value="M1"/>
    <att type="string" name="CLUSTER_LABEL" value="regulation of body fluid levels"/>
    <att type="integer" name="#COUNT_001" value="9"/>
    <att type="integer" name="_MEMBER_MyList" value="1"/>
    <att type="real" name="_LogP_MyList" value="-4.530418458662135"/>
    <att type="string" name="Gene" value="GO:0050878"/>
    <att type="integer" name="GiniIndex" value="0"/>
    <att type="integer" name="CategoryID" value="19"/>
    <att type="string" name="PARENT_GO" value="19_GO:0065007 biological regulation"/>
    <att type="integer" name="EvidenceCutoff" value="0"/>
    <graphics type="CIRCLE" x="427.7583802458516" y="267.0392622135807"/>
  </node>
  <node label="GO:1903706" id="105">
    <att type="string" name="canonicalName" value="GO:1903706"/>
    <att type="string" name="Description" value="regulation of hemopoiesis"/>
    <att type="string" name="Category" value="GO Biological Processes"/>
    <att type="real" name="LogP" value="-3.8256769860360365"/>
    <att type="real" name="Log(q-value)" value="-0.6194892238063243"/>
    <att type="integer" name="GROUP_ID" value="7"/>
    <att type="string" name="Hits" value="JAG1|JUN|LGALS9|SHH|VNN1|MAFB|SCIN|MYSM1"/>
    <att type="real" name="Enrichment" value="5.273234524847428"/>
    <att type="real" name="Z-score" value="5.306660359011402"/>
    <att type="integer" name="#GeneInGOAndHitList" value="8"/>
    <att type="integer" name="#GeneInGO" value="370"/>
    <att type="integer" name="#GeneInHitList" value="124"/>
    <att type="integer" name="#TotalGeneInLibrary" value="30242"/>
    <att type="real" name="%InGO" value="6.451612903225806"/>
    <att type="real" name="STDV %InGO" value="2.2061826271710916"/>
    <att type="real" name="BestLogPInGroup" value="-3.8256769860360365"/>
    <att type="real" name="BestEnrichmentInGroup" value="16.259139784946235"/>
    <att type="integer" name="FirstInGroupByEnrichment" value="1"/>
    <att type="integer" name="FirstInGroupByLogP" value="1"/>
    <att type="string" name="GeneID" value="182|3725|3965|6469|8876|9935|85477|114803"/>
    <att type="integer" name="_RANK_" value="1"/>
    <att type="string" name="_PATTERN_" value="M1"/>
    <att type="string" name="CLUSTER_LABEL" value="regulation of hemopoiesis"/>
    <att type="integer" name="#COUNT_001" value="8"/>
    <att type="integer" name="_MEMBER_MyList" value="1"/>
    <att type="real" name="_LogP_MyList" value="-3.8256769860360365"/>
    <att type="string" name="Gene" value="GO:1903706"/>
    <att type="integer" name="GiniIndex" value="0"/>
    <att type="integer" name="CategoryID" value="19"/>
    <att type="string" name="PARENT_GO" value="19_GO:0002376 immune system process"/>
    <att type="integer" name="EvidenceCutoff" value="0"/>
    <graphics type="CIRCLE" x="269.5879790019072" y="262.7507364282944"/>
  </node>
  <node label="GO:0009617" id="106">
    <att type="string" name="canonicalName" value="GO:0009617"/>
    <att type="string" name="Description" value="response to bacterium"/>
    <att type="string" name="Category" value="GO Biological Processes"/>
    <att type="real" name="LogP" value="-2.9750262239657537"/>
    <att type="real" name="Log(q-value)" value="-0.4235746676306415"/>
    <att type="integer" name="GROUP_ID" value="17"/>
    <att type="string" name="Hits" value="C4BPB|DMBT1|CXCL3|JUN|LCN2|LGALS9|CCL20|PLAC8|C15orf48|LRG1"/>
    <att type="real" name="Enrichment" value="3.2561695163443733"/>
    <att type="real" name="Z-score" value="4.011889962065809"/>
    <att type="integer" name="#GeneInGOAndHitList" value="10"/>
    <att type="integer" name="#GeneInGO" value="749"/>
    <att type="integer" name="#GeneInHitList" value="124"/>
    <att type="integer" name="#TotalGeneInLibrary" value="30242"/>
    <att type="real" name="%InGO" value="8.064516129032258"/>
    <att type="real" name="STDV %InGO" value="2.445231027589979"/>
    <att type="real" name="BestLogPInGroup" value="-2.9750262239657537"/>
    <att type="real" name="BestEnrichmentInGroup" value="3.2561695163443733"/>
    <att type="integer" name="FirstInGroupByEnrichment" value="1"/>
    <att type="integer" name="FirstInGroupByLogP" value="1"/>
    <att type="string" name="GeneID" value="725|1755|2921|3725|3934|3965|6364|51316|84419|116844"/>
    <att type="integer" name="_RANK_" value="1"/>
    <att type="string" name="_PATTERN_" value="M1"/>
    <att type="string" name="CLUSTER_LABEL" value="response to bacterium"/>
    <att type="integer" name="#COUNT_001" value="10"/>
    <att type="integer" name="_MEMBER_MyList" value="1"/>
    <att type="real" name="_LogP_MyList" value="-2.9750262239657537"/>
    <att type="string" name="Gene" value="GO:0009617"/>
    <att type="integer" name="GiniIndex" value="0"/>
    <att type="integer" name="CategoryID" value="19"/>
    <att type="string" name="PARENT_GO" value="19_GO:0044419 biological process involved in interspecies interaction between organisms"/>
    <att type="integer" name="EvidenceCutoff" value="0"/>
    <graphics type="CIRCLE" x="152.98596717808894" y="172.22239143923431"/>
  </node>
  <node label="GO:0010038" id="107">
    <att type="string" name="canonicalName" value="GO:0010038"/>
    <att type="string" name="Description" value="response to metal ion"/>
    <att type="string" name="Category" value="GO Biological Processes"/>
    <att type="real" name="LogP" value="-3.0461635646802177"/>
    <att type="real" name="Log(q-value)" value="-0.4412455410183586"/>
    <att type="integer" name="GROUP_ID" value="16"/>
    <att type="string" name="Hits" value="JUN|LCN2|MT1E|SHH|TFF1|TNNC1|WNK1"/>
    <att type="real" name="Enrichment" value="4.576969644555912"/>
    <att type="real" name="Z-score" value="4.460208707761901"/>
    <att type="integer" name="#GeneInGOAndHitList" value="7"/>
    <att type="integer" name="#GeneInGO" value="373"/>
    <att type="integer" name="#GeneInHitList" value="124"/>
    <att type="integer" name="#TotalGeneInLibrary" value="30242"/>
    <att type="real" name="%InGO" value="5.645161290322581"/>
    <att type="real" name="STDV %InGO" value="2.072571028858923"/>
    <att type="real" name="BestLogPInGroup" value="-3.0461635646802177"/>
    <att type="real" name="BestEnrichmentInGroup" value="4.952022269526772"/>
    <att type="integer" name="FirstInGroupByEnrichment" value="1"/>
    <att type="integer" name="FirstInGroupByLogP" value="1"/>
    <att type="string" name="GeneID" value="3725|3934|4493|6469|7031|7134|65125"/>
    <att type="integer" name="_RANK_" value="1"/>
    <att type="string" name="_PATTERN_" value="M1"/>
    <att type="string" name="CLUSTER_LABEL" value="response to metal ion"/>
    <att type="integer" name="#COUNT_001" value="7"/>
    <att type="integer" name="_MEMBER_MyList" value="1"/>
    <att type="real" name="_LogP_MyList" value="-3.0461635646802177"/>
    <att type="string" name="Gene" value="GO:0010038"/>
    <att type="integer" name="GiniIndex" value="0"/>
    <att type="integer" name="CategoryID" value="19"/>
    <att type="string" name="PARENT_GO" value="19_GO:0050896 response to stimulus"/>
    <att type="integer" name="EvidenceCutoff" value="0"/>
    <graphics type="CIRCLE" x="378.1131338817372" y="160.69654403811307"/>
  </node>
  <node label="GO:0034142" id="108">
    <att type="string" name="canonicalName" value="GO:0034142"/>
    <att type="string" name="Description" value="toll-like receptor 4 signaling pathway"/>
    <att type="string" name="Category" value="GO Biological Processes"/>
    <att type="real" name="LogP" value="-3.074744221101688"/>
    <att type="real" name="Log(q-value)" value="-0.45854518703013997"/>
    <att type="integer" name="GROUP_ID" value="15"/>
    <att type="string" name="Hits" value="IFI35|LGALS9|BPIFB1"/>
    <att type="real" name="Enrichment" value="16.259139784946235"/>
    <att type="real" name="Z-score" value="6.572797631585448"/>
    <att type="integer" name="#GeneInGOAndHitList" value="3"/>
    <att type="integer" name="#GeneInGO" value="45"/>
    <att type="integer" name="#GeneInHitList" value="124"/>
    <att type="integer" name="#TotalGeneInLibrary" value="30242"/>
    <att type="real" name="%InGO" value="2.4193548387096775"/>
    <att type="real" name="STDV %InGO" value="1.37981475508484"/>
    <att type="real" name="BestLogPInGroup" value="-3.074744221101688"/>
    <att type="real" name="BestEnrichmentInGroup" value="16.259139784946235"/>
    <att type="integer" name="FirstInGroupByEnrichment" value="1"/>
    <att type="integer" name="FirstInGroupByLogP" value="1"/>
    <att type="string" name="GeneID" value="3430|3965|92747"/>
    <att type="integer" name="_RANK_" value="1"/>
    <att type="string" name="_PATTERN_" value="M1"/>
    <att type="string" name="CLUSTER_LABEL" value="toll-like receptor 4 signaling pathway"/>
    <att type="integer" name="#COUNT_001" value="3"/>
    <att type="integer" name="_MEMBER_MyList" value="1"/>
    <att type="real" name="_LogP_MyList" value="-3.074744221101688"/>
    <att type="string" name="Gene" value="GO:0034142"/>
    <att type="integer" name="GiniIndex" value="0"/>
    <att type="integer" name="CategoryID" value="19"/>
    <att type="string" name="PARENT_GO" value="19_GO:0002376 immune system process"/>
    <att type="integer" name="EvidenceCutoff" value="0"/>
    <graphics type="CIRCLE" x="365.2920643073671" y="186.28934990904224"/>
  </node>
  <node label="GO:0001655" id="109">
    <att type="string" name="canonicalName" value="GO:0001655"/>
    <att type="string" name="Description" value="urogenital system development"/>
    <att type="string" name="Category" value="GO Biological Processes"/>
    <att type="real" name="LogP" value="-4.087041360872947"/>
    <att type="real" name="Log(q-value)" value="-0.6692099805682322"/>
    <att type="integer" name="GROUP_ID" value="5"/>
    <att type="string" name="Hits" value="JAG1|EPHB2|NFIA|SHH|TP63|GCNT3|IRX2|DACT2"/>
    <att type="real" name="Enrichment" value="5.7554477114853935"/>
    <att type="real" name="Z-score" value="5.649756515005006"/>
    <att type="integer" name="#GeneInGOAndHitList" value="8"/>
    <att type="integer" name="#GeneInGO" value="339"/>
    <att type="integer" name="#GeneInHitList" value="124"/>
    <att type="integer" name="#TotalGeneInLibrary" value="30242"/>
    <att type="real" name="%InGO" value="6.451612903225806"/>
    <att type="real" name="STDV %InGO" value="2.2061826271710916"/>
    <att type="real" name="BestLogPInGroup" value="-4.087041360872947"/>
    <att type="real" name="BestEnrichmentInGroup" value="30.485887096774192"/>
    <att type="integer" name="FirstInGroupByEnrichment" value="1"/>
    <att type="integer" name="FirstInGroupByLogP" value="1"/>
    <att type="string" name="GeneID" value="182|2048|4774|6469|8626|9245|153572|168002"/>
    <att type="integer" name="_RANK_" value="1"/>
    <att type="string" name="_PATTERN_" value="M1"/>
    <att type="string" name="CLUSTER_LABEL" value="urogenital system development"/>
    <att type="integer" name="#COUNT_001" value="8"/>
    <att type="integer" name="_MEMBER_MyList" value="1"/>
    <att type="real" name="_LogP_MyList" value="-4.087041360872947"/>
    <att type="string" name="Gene" value="GO:0001655"/>
    <att type="integer" name="GiniIndex" value="0"/>
    <att type="integer" name="CategoryID" value="19"/>
    <att type="string" name="PARENT_GO" value="19_GO:0032502 developmental process"/>
    <att type="integer" name="EvidenceCutoff" value="0"/>
    <graphics type="CIRCLE" x="175.04495618554358" y="331.4221617444002"/>
  </node>
  <node label="GO:0016032" id="110">
    <att type="string" name="canonicalName" value="GO:0016032"/>
    <att type="string" name="Description" value="viral process"/>
    <att type="string" name="Category" value="GO Biological Processes"/>
    <att type="real" name="LogP" value="-3.482610490478073"/>
    <att type="real" name="Log(q-value)" value="-0.610358011785251"/>
    <att type="integer" name="GROUP_ID" value="11"/>
    <att type="string" name="Hits" value="ISG20|JUN|LGALS9|LY6E|NFIA|ST3GAL4|ST6GALNAC4|TRIM15"/>
    <att type="real" name="Enrichment" value="4.690136476426799"/>
    <att type="real" name="Z-score" value="4.8628115460699854"/>
    <att type="integer" name="#GeneInGOAndHitList" value="8"/>
    <att type="integer" name="#GeneInGO" value="416"/>
    <att type="integer" name="#GeneInHitList" value="124"/>
    <att type="integer" name="#TotalGeneInLibrary" value="30242"/>
    <att type="real" name="%InGO" value="6.451612903225806"/>
    <att type="real" name="STDV %InGO" value="2.2061826271710916"/>
    <att type="real" name="BestLogPInGroup" value="-3.482610490478073"/>
    <att type="real" name="BestEnrichmentInGroup" value="10.161962365591398"/>
    <att type="integer" name="FirstInGroupByEnrichment" value="1"/>
    <att type="integer" name="FirstInGroupByLogP" value="1"/>
    <att type="string" name="GeneID" value="3669|3725|3965|4061|4774|6484|27090|89870"/>
    <att type="integer" name="_RANK_" value="1"/>
    <att type="string" name="_PATTERN_" value="M1"/>
    <att type="string" name="CLUSTER_LABEL" value="viral process"/>
    <att type="integer" name="#COUNT_001" value="8"/>
    <att type="integer" name="_MEMBER_MyList" value="1"/>
    <att type="real" name="_LogP_MyList" value="-3.482610490478073"/>
    <att type="string" name="Gene" value="GO:0016032"/>
    <att type="integer" name="GiniIndex" value="0"/>
    <att type="integer" name="CategoryID" value="19"/>
    <att type="string" name="PARENT_GO" value="19_GO:0016032 viral process"/>
    <att type="integer" name="EvidenceCutoff" value="0"/>
    <graphics type="CIRCLE" x="297.8470897528763" y="246.98316963164172"/>
  </node>
  <edge label="GO:0007586 (pp) GO:0022600" source="1" target="94">
    <att type="string" name="canonicalName" value="GO:0007586 (pp) GO:0022600"/>
    <att type="string" name="interaction" value="pp"/>
    <att type="real" name="SCORE" value="1.0"/>
  </edge>
  <edge label="GO:0022600 (pp) GO:0098659" source="94" target="2">
    <att type="string" name="canonicalName" value="GO:0022600 (pp) GO:0098659"/>
    <att type="string" name="interaction" value="pp"/>
    <att type="real" name="SCORE" value="0.3626943005249045"/>
  </edge>
  <edge label="GO:0022600 (pp) GO:0099587" source="94" target="3">
    <att type="string" name="canonicalName" value="GO:0022600 (pp) GO:0099587"/>
    <att type="string" name="interaction" value="pp"/>
    <att type="real" name="SCORE" value="0.3626943005249045"/>
  </edge>
  <edge label="GO:0022600 (pp) GO:1904064" source="94" target="4">
    <att type="string" name="canonicalName" value="GO:0022600 (pp) GO:1904064"/>
    <att type="string" name="interaction" value="pp"/>
    <att type="real" name="SCORE" value="0.3626943005249045"/>
  </edge>
  <edge label="GO:0022600 (pp) GO:0090596" source="94" target="41">
    <att type="string" name="canonicalName" value="GO:0022600 (pp) GO:0090596"/>
    <att type="string" name="interaction" value="pp"/>
    <att type="real" name="SCORE" value="0.3182897862299167"/>
  </edge>
  <edge label="GO:0022600 (pp) GO:0034767" source="94" target="5">
    <att type="string" name="canonicalName" value="GO:0022600 (pp) GO:0034767"/>
    <att type="string" name="interaction" value="pp"/>
    <att type="real" name="SCORE" value="0.3626943005249045"/>
  </edge>
  <edge label="GO:0001894 (pp) GO:0022600" source="25" target="94">
    <att type="string" name="canonicalName" value="GO:0001894 (pp) GO:0022600"/>
    <att type="string" name="interaction" value="pp"/>
    <att type="real" name="SCORE" value="0.3182897862299167"/>
  </edge>
  <edge label="GO:0022600 (pp) GO:0098739" source="94" target="6">
    <att type="string" name="canonicalName" value="GO:0022600 (pp) GO:0098739"/>
    <att type="string" name="interaction" value="pp"/>
    <att type="real" name="SCORE" value="0.3626943005249045"/>
  </edge>
  <edge label="GO:0022600 (pp) GO:1901379" source="94" target="7">
    <att type="string" name="canonicalName" value="GO:0022600 (pp) GO:1901379"/>
    <att type="string" name="interaction" value="pp"/>
    <att type="real" name="SCORE" value="0.4159544159612382"/>
  </edge>
  <edge label="GO:0022600 (pp) GO:0060249" source="94" target="26">
    <att type="string" name="canonicalName" value="GO:0022600 (pp) GO:0060249"/>
    <att type="string" name="interaction" value="pp"/>
    <att type="real" name="SCORE" value="0.3182897862299167"/>
  </edge>
  <edge label="GO:0007586 (pp) GO:0098659" source="1" target="2">
    <att type="string" name="canonicalName" value="GO:0007586 (pp) GO:0098659"/>
    <att type="string" name="interaction" value="pp"/>
    <att type="real" name="SCORE" value="0.3626943005249045"/>
  </edge>
  <edge label="GO:0007586 (pp) GO:0099587" source="1" target="3">
    <att type="string" name="canonicalName" value="GO:0007586 (pp) GO:0099587"/>
    <att type="string" name="interaction" value="pp"/>
    <att type="real" name="SCORE" value="0.3626943005249045"/>
  </edge>
  <edge label="GO:0007586 (pp) GO:1904064" source="1" target="4">
    <att type="string" name="canonicalName" value="GO:0007586 (pp) GO:1904064"/>
    <att type="string" name="interaction" value="pp"/>
    <att type="real" name="SCORE" value="0.3626943005249045"/>
  </edge>
  <edge label="GO:0007586 (pp) GO:0090596" source="1" target="41">
    <att type="string" name="canonicalName" value="GO:0007586 (pp) GO:0090596"/>
    <att type="string" name="interaction" value="pp"/>
    <att type="real" name="SCORE" value="0.3182897862299167"/>
  </edge>
  <edge label="GO:0007586 (pp) GO:0034767" source="1" target="5">
    <att type="string" name="canonicalName" value="GO:0007586 (pp) GO:0034767"/>
    <att type="string" name="interaction" value="pp"/>
    <att type="real" name="SCORE" value="0.3626943005249045"/>
  </edge>
  <edge label="GO:0001894 (pp) GO:0007586" source="25" target="1">
    <att type="string" name="canonicalName" value="GO:0001894 (pp) GO:0007586"/>
    <att type="string" name="interaction" value="pp"/>
    <att type="real" name="SCORE" value="0.3182897862299167"/>
  </edge>
  <edge label="GO:0007586 (pp) GO:0098739" source="1" target="6">
    <att type="string" name="canonicalName" value="GO:0007586 (pp) GO:0098739"/>
    <att type="string" name="interaction" value="pp"/>
    <att type="real" name="SCORE" value="0.3626943005249045"/>
  </edge>
  <edge label="GO:0007586 (pp) GO:1901379" source="1" target="7">
    <att type="string" name="canonicalName" value="GO:0007586 (pp) GO:1901379"/>
    <att type="string" name="interaction" value="pp"/>
    <att type="real" name="SCORE" value="0.4159544159612382"/>
  </edge>
  <edge label="GO:0007586 (pp) GO:0060249" source="1" target="26">
    <att type="string" name="canonicalName" value="GO:0007586 (pp) GO:0060249"/>
    <att type="string" name="interaction" value="pp"/>
    <att type="real" name="SCORE" value="0.3182897862299167"/>
  </edge>
  <edge label="GO:0009247 (pp) GO:0016266" source="9" target="91">
    <att type="string" name="canonicalName" value="GO:0009247 (pp) GO:0016266"/>
    <att type="string" name="interaction" value="pp"/>
    <att type="real" name="SCORE" value="0.4743589743658818"/>
  </edge>
  <edge label="GO:0016266 (pp) GO:1901137" source="91" target="10">
    <att type="string" name="canonicalName" value="GO:0016266 (pp) GO:1901137"/>
    <att type="string" name="interaction" value="pp"/>
    <att type="real" name="SCORE" value="0.5393258427001665"/>
  </edge>
  <edge label="GO:0016266 (pp) GO:0046467" source="91" target="11">
    <att type="string" name="canonicalName" value="GO:0016266 (pp) GO:0046467"/>
    <att type="string" name="interaction" value="pp"/>
    <att type="real" name="SCORE" value="0.41260744986363435"/>
  </edge>
  <edge label="GO:0009101 (pp) GO:0016266" source="12" target="91">
    <att type="string" name="canonicalName" value="GO:0009101 (pp) GO:0016266"/>
    <att type="string" name="interaction" value="pp"/>
    <att type="real" name="SCORE" value="0.7092198581588467"/>
  </edge>
  <edge label="GO:0006486 (pp) GO:0016266" source="13" target="91">
    <att type="string" name="canonicalName" value="GO:0006486 (pp) GO:0016266"/>
    <att type="string" name="interaction" value="pp"/>
    <att type="real" name="SCORE" value="0.7875647668416348"/>
  </edge>
  <edge label="GO:0016266 (pp) GO:0043413" source="91" target="14">
    <att type="string" name="canonicalName" value="GO:0016266 (pp) GO:0043413"/>
    <att type="string" name="interaction" value="pp"/>
    <att type="real" name="SCORE" value="0.7875647668416348"/>
  </edge>
  <edge label="GO:0006493 (pp) GO:0016266" source="15" target="91">
    <att type="string" name="canonicalName" value="GO:0006493 (pp) GO:0016266"/>
    <att type="string" name="interaction" value="pp"/>
    <att type="real" name="SCORE" value="1.0"/>
  </edge>
  <edge label="GO:0016266 (pp) GO:0070085" source="91" target="16">
    <att type="string" name="canonicalName" value="GO:0016266 (pp) GO:0070085"/>
    <att type="string" name="interaction" value="pp"/>
    <att type="real" name="SCORE" value="0.7875647668416348"/>
  </edge>
  <edge label="GO:0006664 (pp) GO:0016266" source="17" target="91">
    <att type="string" name="canonicalName" value="GO:0006664 (pp) GO:0016266"/>
    <att type="string" name="interaction" value="pp"/>
    <att type="real" name="SCORE" value="0.4743589743658818"/>
  </edge>
  <edge label="GO:0007162 (pp) GO:0050878" source="44" target="104">
    <att type="string" name="canonicalName" value="GO:0007162 (pp) GO:0050878"/>
    <att type="string" name="interaction" value="pp"/>
    <att type="real" name="SCORE" value="0.30860033727290875"/>
  </edge>
  <edge label="GO:0022407 (pp) GO:0050878" source="45" target="104">
    <att type="string" name="canonicalName" value="GO:0022407 (pp) GO:0050878"/>
    <att type="string" name="interaction" value="pp"/>
    <att type="real" name="SCORE" value="0.40960000000387325"/>
  </edge>
  <edge label="GO:0048598 (pp) GO:0050878" source="37" target="104">
    <att type="string" name="canonicalName" value="GO:0048598 (pp) GO:0050878"/>
    <att type="string" name="interaction" value="pp"/>
    <att type="real" name="SCORE" value="0.3759512937634076"/>
  </edge>
  <edge label="GO:0030155 (pp) GO:0050878" source="48" target="104">
    <att type="string" name="canonicalName" value="GO:0030155 (pp) GO:0050878"/>
    <att type="string" name="interaction" value="pp"/>
    <att type="real" name="SCORE" value="0.4644412191613875"/>
  </edge>
  <edge label="GO:0042476 (pp) GO:0050878" source="31" target="104">
    <att type="string" name="canonicalName" value="GO:0042476 (pp) GO:0050878"/>
    <att type="string" name="interaction" value="pp"/>
    <att type="real" name="SCORE" value="0.42253521127236954"/>
  </edge>
  <edge label="GO:0007596 (pp) GO:0050878" source="18" target="104">
    <att type="string" name="canonicalName" value="GO:0007596 (pp) GO:0050878"/>
    <att type="string" name="interaction" value="pp"/>
    <att type="real" name="SCORE" value="0.6899810964107205"/>
  </edge>
  <edge label="GO:0007599 (pp) GO:0050878" source="19" target="104">
    <att type="string" name="canonicalName" value="GO:0007599 (pp) GO:0050878"/>
    <att type="string" name="interaction" value="pp"/>
    <att type="real" name="SCORE" value="0.6899810964107205"/>
  </edge>
  <edge label="GO:0050817 (pp) GO:0050878" source="20" target="104">
    <att type="string" name="canonicalName" value="GO:0050817 (pp) GO:0050878"/>
    <att type="string" name="interaction" value="pp"/>
    <att type="real" name="SCORE" value="0.6899810964107205"/>
  </edge>
  <edge label="GO:0030193 (pp) GO:0050878" source="21" target="104">
    <att type="string" name="canonicalName" value="GO:0030193 (pp) GO:0050878"/>
    <att type="string" name="interaction" value="pp"/>
    <att type="real" name="SCORE" value="0.47096774194014857"/>
  </edge>
  <edge label="GO:0050878 (pp) GO:1900046" source="104" target="22">
    <att type="string" name="canonicalName" value="GO:0050878 (pp) GO:1900046"/>
    <att type="string" name="interaction" value="pp"/>
    <att type="real" name="SCORE" value="0.47096774194014857"/>
  </edge>
  <edge label="GO:0050818 (pp) GO:0050878" source="23" target="104">
    <att type="string" name="canonicalName" value="GO:0050818 (pp) GO:0050878"/>
    <att type="string" name="interaction" value="pp"/>
    <att type="real" name="SCORE" value="0.47096774194014857"/>
  </edge>
  <edge label="GO:0001894 (pp) GO:0048871" source="25" target="98">
    <att type="string" name="canonicalName" value="GO:0001894 (pp) GO:0048871"/>
    <att type="string" name="interaction" value="pp"/>
    <att type="real" name="SCORE" value="0.6371681415955534"/>
  </edge>
  <edge label="GO:0048871 (pp) GO:0060249" source="98" target="26">
    <att type="string" name="canonicalName" value="GO:0048871 (pp) GO:0060249"/>
    <att type="string" name="interaction" value="pp"/>
    <att type="real" name="SCORE" value="0.6371681415955534"/>
  </edge>
  <edge label="GO:0001655 (pp) GO:0060571" source="109" target="27">
    <att type="string" name="canonicalName" value="GO:0001655 (pp) GO:0060571"/>
    <att type="string" name="interaction" value="pp"/>
    <att type="real" name="SCORE" value="0.32786885246547054"/>
  </edge>
  <edge label="GO:0001655 (pp) GO:0048839" source="109" target="96">
    <att type="string" name="canonicalName" value="GO:0001655 (pp) GO:0048839"/>
    <att type="string" name="interaction" value="pp"/>
    <att type="real" name="SCORE" value="0.3764258555181685"/>
  </edge>
  <edge label="GO:0001655 (pp) GO:0048729" source="109" target="28">
    <att type="string" name="canonicalName" value="GO:0001655 (pp) GO:0048729"/>
    <att type="string" name="interaction" value="pp"/>
    <att type="real" name="SCORE" value="0.5015197568420118"/>
  </edge>
  <edge label="GO:0001655 (pp) GO:0043583" source="109" target="36">
    <att type="string" name="canonicalName" value="GO:0001655 (pp) GO:0043583"/>
    <att type="string" name="interaction" value="pp"/>
    <att type="real" name="SCORE" value="0.3764258555181685"/>
  </edge>
  <edge label="GO:0001655 (pp) GO:0007162" source="109" target="44">
    <att type="string" name="canonicalName" value="GO:0001655 (pp) GO:0007162"/>
    <att type="string" name="interaction" value="pp"/>
    <att type="real" name="SCORE" value="0.48658318426136876"/>
  </edge>
  <edge label="GO:0001655 (pp) GO:0048598" source="109" target="37">
    <att type="string" name="canonicalName" value="GO:0001655 (pp) GO:0048598"/>
    <att type="string" name="interaction" value="pp"/>
    <att type="real" name="SCORE" value="0.40960000000387325"/>
  </edge>
  <edge label="GO:0001655 (pp) GO:0030155" source="109" target="48">
    <att type="string" name="canonicalName" value="GO:0001655 (pp) GO:0030155"/>
    <att type="string" name="interaction" value="pp"/>
    <att type="real" name="SCORE" value="0.3768996960525147"/>
  </edge>
  <edge label="GO:0001655 (pp) GO:0072001" source="109" target="30">
    <att type="string" name="canonicalName" value="GO:0001655 (pp) GO:0072001"/>
    <att type="string" name="interaction" value="pp"/>
    <att type="real" name="SCORE" value="0.8441064638795421"/>
  </edge>
  <edge label="GO:0001655 (pp) GO:0007423" source="109" target="38">
    <att type="string" name="canonicalName" value="GO:0001655 (pp) GO:0007423"/>
    <att type="string" name="interaction" value="pp"/>
    <att type="real" name="SCORE" value="0.30743243243722884"/>
  </edge>
  <edge label="GO:0001655 (pp) GO:0002064" source="109" target="32">
    <att type="string" name="canonicalName" value="GO:0001655 (pp) GO:0002064"/>
    <att type="string" name="interaction" value="pp"/>
    <att type="real" name="SCORE" value="0.4178498985849634"/>
  </edge>
  <edge label="GO:0001655 (pp) GO:0016331" source="109" target="33">
    <att type="string" name="canonicalName" value="GO:0001655 (pp) GO:0016331"/>
    <att type="string" name="interaction" value="pp"/>
    <att type="real" name="SCORE" value="0.4652173913091143"/>
  </edge>
  <edge label="GO:0001655 (pp) GO:0043588" source="109" target="34">
    <att type="string" name="canonicalName" value="GO:0001655 (pp) GO:0043588"/>
    <att type="string" name="interaction" value="pp"/>
    <att type="real" name="SCORE" value="0.5841784989892596"/>
  </edge>
  <edge label="GO:0001655 (pp) GO:0042475" source="109" target="35">
    <att type="string" name="canonicalName" value="GO:0001655 (pp) GO:0042475"/>
    <att type="string" name="interaction" value="pp"/>
    <att type="real" name="SCORE" value="0.32786885246547054"/>
  </edge>
  <edge label="GO:0001655 (pp) GO:0048514" source="109" target="24">
    <att type="string" name="canonicalName" value="GO:0001655 (pp) GO:0048514"/>
    <att type="string" name="interaction" value="pp"/>
    <att type="real" name="SCORE" value="0.30743243243722884"/>
  </edge>
  <edge label="GO:0048839 (pp) GO:0060571" source="96" target="27">
    <att type="string" name="canonicalName" value="GO:0048839 (pp) GO:0060571"/>
    <att type="string" name="interaction" value="pp"/>
    <att type="real" name="SCORE" value="0.4159544159612382"/>
  </edge>
  <edge label="GO:0048729 (pp) GO:0060571" source="28" target="27">
    <att type="string" name="canonicalName" value="GO:0048729 (pp) GO:0060571"/>
    <att type="string" name="interaction" value="pp"/>
    <att type="real" name="SCORE" value="0.4294234592491835"/>
  </edge>
  <edge label="GO:0043583 (pp) GO:0060571" source="36" target="27">
    <att type="string" name="canonicalName" value="GO:0043583 (pp) GO:0060571"/>
    <att type="string" name="interaction" value="pp"/>
    <att type="real" name="SCORE" value="0.4159544159612382"/>
  </edge>
  <edge label="GO:0014003 (pp) GO:0060571" source="99" target="27">
    <att type="string" name="canonicalName" value="GO:0014003 (pp) GO:0060571"/>
    <att type="string" name="interaction" value="pp"/>
    <att type="real" name="SCORE" value="0.3080168776491019"/>
  </edge>
  <edge label="GO:0048598 (pp) GO:0060571" source="37" target="27">
    <att type="string" name="canonicalName" value="GO:0048598 (pp) GO:0060571"/>
    <att type="string" name="interaction" value="pp"/>
    <att type="real" name="SCORE" value="0.47096774194014857"/>
  </edge>
  <edge label="GO:0048538 (pp) GO:0060571" source="47" target="27">
    <att type="string" name="canonicalName" value="GO:0048538 (pp) GO:0060571"/>
    <att type="string" name="interaction" value="pp"/>
    <att type="real" name="SCORE" value="0.3080168776491019"/>
  </edge>
  <edge label="GO:0042476 (pp) GO:0060571" source="31" target="27">
    <att type="string" name="canonicalName" value="GO:0042476 (pp) GO:0060571"/>
    <att type="string" name="interaction" value="pp"/>
    <att type="real" name="SCORE" value="0.552727272733941"/>
  </edge>
  <edge label="GO:0007423 (pp) GO:0060571" source="38" target="27">
    <att type="string" name="canonicalName" value="GO:0007423 (pp) GO:0060571"/>
    <att type="string" name="interaction" value="pp"/>
    <att type="real" name="SCORE" value="0.32786885246547054"/>
  </edge>
  <edge label="GO:0060113 (pp) GO:0060571" source="39" target="27">
    <att type="string" name="canonicalName" value="GO:0060113 (pp) GO:0060571"/>
    <att type="string" name="interaction" value="pp"/>
    <att type="real" name="SCORE" value="0.3080168776491019"/>
  </edge>
  <edge label="GO:0042490 (pp) GO:0060571" source="40" target="27">
    <att type="string" name="canonicalName" value="GO:0042490 (pp) GO:0060571"/>
    <att type="string" name="interaction" value="pp"/>
    <att type="real" name="SCORE" value="0.3080168776491019"/>
  </edge>
  <edge label="GO:0016331 (pp) GO:0060571" source="33" target="27">
    <att type="string" name="canonicalName" value="GO:0016331 (pp) GO:0060571"/>
    <att type="string" name="interaction" value="pp"/>
    <att type="real" name="SCORE" value="0.8509090909113136"/>
  </edge>
  <edge label="GO:0048708 (pp) GO:0060571" source="71" target="27">
    <att type="string" name="canonicalName" value="GO:0048708 (pp) GO:0060571"/>
    <att type="string" name="interaction" value="pp"/>
    <att type="real" name="SCORE" value="0.3080168776491019"/>
  </edge>
  <edge label="GO:0043588 (pp) GO:0060571" source="34" target="27">
    <att type="string" name="canonicalName" value="GO:0043588 (pp) GO:0060571"/>
    <att type="string" name="interaction" value="pp"/>
    <att type="real" name="SCORE" value="0.4760383386650108"/>
  </edge>
  <edge label="GO:0042475 (pp) GO:0060571" source="35" target="27">
    <att type="string" name="canonicalName" value="GO:0042475 (pp) GO:0060571"/>
    <att type="string" name="interaction" value="pp"/>
    <att type="real" name="SCORE" value="0.654008438824551"/>
  </edge>
  <edge label="GO:0048709 (pp) GO:0060571" source="72" target="27">
    <att type="string" name="canonicalName" value="GO:0048709 (pp) GO:0060571"/>
    <att type="string" name="interaction" value="pp"/>
    <att type="real" name="SCORE" value="0.3080168776491019"/>
  </edge>
  <edge label="GO:0048839 (pp) GO:1903706" source="96" target="105">
    <att type="string" name="canonicalName" value="GO:0048839 (pp) GO:1903706"/>
    <att type="string" name="interaction" value="pp"/>
    <att type="real" name="SCORE" value="0.3764258555181685"/>
  </edge>
  <edge label="GO:0048729 (pp) GO:0048839" source="28" target="96">
    <att type="string" name="canonicalName" value="GO:0048729 (pp) GO:0048839"/>
    <att type="string" name="interaction" value="pp"/>
    <att type="real" name="SCORE" value="0.3120805369174838"/>
  </edge>
  <edge label="GO:0043583 (pp) GO:0048839" source="36" target="96">
    <att type="string" name="canonicalName" value="GO:0043583 (pp) GO:0048839"/>
    <att type="string" name="interaction" value="pp"/>
    <att type="real" name="SCORE" value="1.0"/>
  </edge>
  <edge label="GO:0033077 (pp) GO:0048839" source="43" target="96">
    <att type="string" name="canonicalName" value="GO:0033077 (pp) GO:0048839"/>
    <att type="string" name="interaction" value="pp"/>
    <att type="real" name="SCORE" value="0.3626943005249045"/>
  </edge>
  <edge label="GO:0007162 (pp) GO:0048839" source="44" target="96">
    <att type="string" name="canonicalName" value="GO:0007162 (pp) GO:0048839"/>
    <att type="string" name="interaction" value="pp"/>
    <att type="real" name="SCORE" value="0.41547861507616374"/>
  </edge>
  <edge label="GO:0048598 (pp) GO:0048839" source="37" target="96">
    <att type="string" name="canonicalName" value="GO:0048598 (pp) GO:0048839"/>
    <att type="string" name="interaction" value="pp"/>
    <att type="real" name="SCORE" value="0.6345811051720112"/>
  </edge>
  <edge label="GO:0048538 (pp) GO:0048839" source="47" target="96">
    <att type="string" name="canonicalName" value="GO:0048538 (pp) GO:0048839"/>
    <att type="string" name="interaction" value="pp"/>
    <att type="real" name="SCORE" value="0.4159544159612382"/>
  </edge>
  <edge label="GO:0030155 (pp) GO:0048839" source="48" target="96">
    <att type="string" name="canonicalName" value="GO:0030155 (pp) GO:0048839"/>
    <att type="string" name="interaction" value="pp"/>
    <att type="real" name="SCORE" value="0.3120805369174838"/>
  </edge>
  <edge label="GO:0022408 (pp) GO:0048839" source="50" target="96">
    <att type="string" name="canonicalName" value="GO:0022408 (pp) GO:0048839"/>
    <att type="string" name="interaction" value="pp"/>
    <att type="real" name="SCORE" value="0.3182897862299167"/>
  </edge>
  <edge label="GO:0045664 (pp) GO:0048839" source="29" target="96">
    <att type="string" name="canonicalName" value="GO:0045664 (pp) GO:0048839"/>
    <att type="string" name="interaction" value="pp"/>
    <att type="real" name="SCORE" value="0.3182897862299167"/>
  </edge>
  <edge label="GO:0007423 (pp) GO:0048839" source="38" target="96">
    <att type="string" name="canonicalName" value="GO:0007423 (pp) GO:0048839"/>
    <att type="string" name="interaction" value="pp"/>
    <att type="real" name="SCORE" value="0.8441064638795421"/>
  </edge>
  <edge label="GO:0007596 (pp) GO:0048839" source="18" target="96">
    <att type="string" name="canonicalName" value="GO:0007596 (pp) GO:0048839"/>
    <att type="string" name="interaction" value="pp"/>
    <att type="real" name="SCORE" value="0.3182897862299167"/>
  </edge>
  <edge label="GO:0048839 (pp) GO:0060113" source="96" target="39">
    <att type="string" name="canonicalName" value="GO:0048839 (pp) GO:0060113"/>
    <att type="string" name="interaction" value="pp"/>
    <att type="real" name="SCORE" value="0.649572649576743"/>
  </edge>
  <edge label="GO:0007599 (pp) GO:0048839" source="19" target="96">
    <att type="string" name="canonicalName" value="GO:0007599 (pp) GO:0048839"/>
    <att type="string" name="interaction" value="pp"/>
    <att type="real" name="SCORE" value="0.3182897862299167"/>
  </edge>
  <edge label="GO:0048839 (pp) GO:0050817" source="96" target="20">
    <att type="string" name="canonicalName" value="GO:0048839 (pp) GO:0050817"/>
    <att type="string" name="interaction" value="pp"/>
    <att type="real" name="SCORE" value="0.3182897862299167"/>
  </edge>
  <edge label="GO:0002064 (pp) GO:0048839" source="32" target="96">
    <att type="string" name="canonicalName" value="GO:0002064 (pp) GO:0048839"/>
    <att type="string" name="interaction" value="pp"/>
    <att type="real" name="SCORE" value="0.3182897862299167"/>
  </edge>
  <edge label="GO:0045444 (pp) GO:0048839" source="95" target="96">
    <att type="string" name="canonicalName" value="GO:0045444 (pp) GO:0048839"/>
    <att type="string" name="interaction" value="pp"/>
    <att type="real" name="SCORE" value="0.3182897862299167"/>
  </edge>
  <edge label="GO:0042490 (pp) GO:0048839" source="40" target="96">
    <att type="string" name="canonicalName" value="GO:0042490 (pp) GO:0048839"/>
    <att type="string" name="interaction" value="pp"/>
    <att type="real" name="SCORE" value="0.649572649576743"/>
  </edge>
  <edge label="GO:0016331 (pp) GO:0048839" source="33" target="96">
    <att type="string" name="canonicalName" value="GO:0016331 (pp) GO:0048839"/>
    <att type="string" name="interaction" value="pp"/>
    <att type="real" name="SCORE" value="0.3626943005249045"/>
  </edge>
  <edge label="GO:0048839 (pp) GO:1904064" source="96" target="4">
    <att type="string" name="canonicalName" value="GO:0048839 (pp) GO:1904064"/>
    <att type="string" name="interaction" value="pp"/>
    <att type="real" name="SCORE" value="0.3626943005249045"/>
  </edge>
  <edge label="GO:0048839 (pp) GO:0090596" source="96" target="41">
    <att type="string" name="canonicalName" value="GO:0048839 (pp) GO:0090596"/>
    <att type="string" name="interaction" value="pp"/>
    <att type="real" name="SCORE" value="0.7078384798128214"/>
  </edge>
  <edge label="GO:0043588 (pp) GO:0048839" source="34" target="96">
    <att type="string" name="canonicalName" value="GO:0043588 (pp) GO:0048839"/>
    <att type="string" name="interaction" value="pp"/>
    <att type="real" name="SCORE" value="0.3182897862299167"/>
  </edge>
  <edge label="GO:0034767 (pp) GO:0048839" source="5" target="96">
    <att type="string" name="canonicalName" value="GO:0034767 (pp) GO:0048839"/>
    <att type="string" name="interaction" value="pp"/>
    <att type="real" name="SCORE" value="0.3626943005249045"/>
  </edge>
  <edge label="GO:0042472 (pp) GO:0048839" source="42" target="96">
    <att type="string" name="canonicalName" value="GO:0042472 (pp) GO:0048839"/>
    <att type="string" name="interaction" value="pp"/>
    <att type="real" name="SCORE" value="0.649572649576743"/>
  </edge>
  <edge label="GO:0048514 (pp) GO:0048839" source="24" target="96">
    <att type="string" name="canonicalName" value="GO:0048514 (pp) GO:0048839"/>
    <att type="string" name="interaction" value="pp"/>
    <att type="real" name="SCORE" value="0.3764258555181685"/>
  </edge>
  <edge label="GO:0043583 (pp) GO:1903706" source="36" target="105">
    <att type="string" name="canonicalName" value="GO:0043583 (pp) GO:1903706"/>
    <att type="string" name="interaction" value="pp"/>
    <att type="real" name="SCORE" value="0.3764258555181685"/>
  </edge>
  <edge label="GO:0033077 (pp) GO:1903706" source="43" target="105">
    <att type="string" name="canonicalName" value="GO:0033077 (pp) GO:1903706"/>
    <att type="string" name="interaction" value="pp"/>
    <att type="real" name="SCORE" value="0.4652173913091143"/>
  </edge>
  <edge label="GO:0007162 (pp) GO:1903706" source="44" target="105">
    <att type="string" name="canonicalName" value="GO:0007162 (pp) GO:1903706"/>
    <att type="string" name="interaction" value="pp"/>
    <att type="real" name="SCORE" value="0.3398926654789027"/>
  </edge>
  <edge label="GO:0022407 (pp) GO:1903706" source="45" target="105">
    <att type="string" name="canonicalName" value="GO:0022407 (pp) GO:1903706"/>
    <att type="string" name="interaction" value="pp"/>
    <att type="real" name="SCORE" value="0.4459459459497831"/>
  </edge>
  <edge label="GO:0030217 (pp) GO:1903706" source="46" target="105">
    <att type="string" name="canonicalName" value="GO:0030217 (pp) GO:1903706"/>
    <att type="string" name="interaction" value="pp"/>
    <att type="real" name="SCORE" value="0.5323193916386264"/>
  </edge>
  <edge label="GO:0048538 (pp) GO:1903706" source="47" target="105">
    <att type="string" name="canonicalName" value="GO:0048538 (pp) GO:1903706"/>
    <att type="string" name="interaction" value="pp"/>
    <att type="real" name="SCORE" value="0.32786885246547054"/>
  </edge>
  <edge label="GO:0030155 (pp) GO:1903706" source="48" target="105">
    <att type="string" name="canonicalName" value="GO:0030155 (pp) GO:1903706"/>
    <att type="string" name="interaction" value="pp"/>
    <att type="real" name="SCORE" value="0.3768996960525147"/>
  </edge>
  <edge label="GO:0022408 (pp) GO:1903706" source="50" target="105">
    <att type="string" name="canonicalName" value="GO:0022408 (pp) GO:1903706"/>
    <att type="string" name="interaction" value="pp"/>
    <att type="real" name="SCORE" value="0.4178498985849634"/>
  </edge>
  <edge label="GO:1903131 (pp) GO:1903706" source="51" target="105">
    <att type="string" name="canonicalName" value="GO:1903131 (pp) GO:1903706"/>
    <att type="string" name="interaction" value="pp"/>
    <att type="real" name="SCORE" value="0.6332737030438348"/>
  </edge>
  <edge label="GO:0007423 (pp) GO:1903706" source="38" target="105">
    <att type="string" name="canonicalName" value="GO:0007423 (pp) GO:1903706"/>
    <att type="string" name="interaction" value="pp"/>
    <att type="real" name="SCORE" value="0.30743243243722884"/>
  </edge>
  <edge label="GO:0048514 (pp) GO:1903706" source="24" target="105">
    <att type="string" name="canonicalName" value="GO:0048514 (pp) GO:1903706"/>
    <att type="string" name="interaction" value="pp"/>
    <att type="real" name="SCORE" value="0.30743243243722884"/>
  </edge>
  <edge label="GO:0010817 (pp) GO:0015850" source="53" target="100">
    <att type="string" name="canonicalName" value="GO:0010817 (pp) GO:0015850"/>
    <att type="string" name="interaction" value="pp"/>
    <att type="real" name="SCORE" value="0.3752380952429747"/>
  </edge>
  <edge label="GO:0009247 (pp) GO:1901137" source="9" target="10">
    <att type="string" name="canonicalName" value="GO:0009247 (pp) GO:1901137"/>
    <att type="string" name="interaction" value="pp"/>
    <att type="real" name="SCORE" value="0.5393258427001665"/>
  </edge>
  <edge label="GO:0009247 (pp) GO:0046467" source="9" target="11">
    <att type="string" name="canonicalName" value="GO:0009247 (pp) GO:0046467"/>
    <att type="string" name="interaction" value="pp"/>
    <att type="real" name="SCORE" value="0.8825214899727268"/>
  </edge>
  <edge label="GO:0009101 (pp) GO:0009247" source="12" target="9">
    <att type="string" name="canonicalName" value="GO:0009101 (pp) GO:0009247"/>
    <att type="string" name="interaction" value="pp"/>
    <att type="real" name="SCORE" value="0.3215130023706423"/>
  </edge>
  <edge label="GO:0006486 (pp) GO:0009247" source="13" target="9">
    <att type="string" name="canonicalName" value="GO:0006486 (pp) GO:0009247"/>
    <att type="string" name="interaction" value="pp"/>
    <att type="real" name="SCORE" value="0.3626943005249045"/>
  </edge>
  <edge label="GO:0009247 (pp) GO:0043413" source="9" target="14">
    <att type="string" name="canonicalName" value="GO:0009247 (pp) GO:0043413"/>
    <att type="string" name="interaction" value="pp"/>
    <att type="real" name="SCORE" value="0.3626943005249045"/>
  </edge>
  <edge label="GO:0006493 (pp) GO:0009247" source="15" target="9">
    <att type="string" name="canonicalName" value="GO:0006493 (pp) GO:0009247"/>
    <att type="string" name="interaction" value="pp"/>
    <att type="real" name="SCORE" value="0.4743589743658818"/>
  </edge>
  <edge label="GO:0009247 (pp) GO:0070085" source="9" target="16">
    <att type="string" name="canonicalName" value="GO:0009247 (pp) GO:0070085"/>
    <att type="string" name="interaction" value="pp"/>
    <att type="real" name="SCORE" value="0.3626943005249045"/>
  </edge>
  <edge label="GO:0006664 (pp) GO:0009247" source="17" target="9">
    <att type="string" name="canonicalName" value="GO:0006664 (pp) GO:0009247"/>
    <att type="string" name="interaction" value="pp"/>
    <att type="real" name="SCORE" value="1.0"/>
  </edge>
  <edge label="GO:0043583 (pp) GO:0048729" source="36" target="28">
    <att type="string" name="canonicalName" value="GO:0043583 (pp) GO:0048729"/>
    <att type="string" name="interaction" value="pp"/>
    <att type="real" name="SCORE" value="0.3120805369174838"/>
  </edge>
  <edge label="GO:0048598 (pp) GO:0048729" source="37" target="28">
    <att type="string" name="canonicalName" value="GO:0048598 (pp) GO:0048729"/>
    <att type="string" name="interaction" value="pp"/>
    <att type="real" name="SCORE" value="0.4644412191613875"/>
  </edge>
  <edge label="GO:0048729 (pp) GO:0072001" source="28" target="30">
    <att type="string" name="canonicalName" value="GO:0048729 (pp) GO:0072001"/>
    <att type="string" name="interaction" value="pp"/>
    <att type="real" name="SCORE" value="0.449664429533987"/>
  </edge>
  <edge label="GO:0016331 (pp) GO:0048729" source="33" target="28">
    <att type="string" name="canonicalName" value="GO:0016331 (pp) GO:0048729"/>
    <att type="string" name="interaction" value="pp"/>
    <att type="real" name="SCORE" value="0.5393258427001665"/>
  </edge>
  <edge label="GO:0043588 (pp) GO:0048729" source="34" target="28">
    <att type="string" name="canonicalName" value="GO:0043588 (pp) GO:0048729"/>
    <att type="string" name="interaction" value="pp"/>
    <att type="real" name="SCORE" value="0.34690265487199595"/>
  </edge>
  <edge label="GO:0046467 (pp) GO:1901137" source="11" target="10">
    <att type="string" name="canonicalName" value="GO:0046467 (pp) GO:1901137"/>
    <att type="string" name="interaction" value="pp"/>
    <att type="real" name="SCORE" value="0.4920353982337746"/>
  </edge>
  <edge label="GO:0009101 (pp) GO:1901137" source="12" target="10">
    <att type="string" name="canonicalName" value="GO:0009101 (pp) GO:1901137"/>
    <att type="string" name="interaction" value="pp"/>
    <att type="real" name="SCORE" value="0.8038277511974551"/>
  </edge>
  <edge label="GO:0006486 (pp) GO:1901137" source="13" target="10">
    <att type="string" name="canonicalName" value="GO:0006486 (pp) GO:1901137"/>
    <att type="string" name="interaction" value="pp"/>
    <att type="real" name="SCORE" value="0.7248322147669936"/>
  </edge>
  <edge label="GO:0043413 (pp) GO:1901137" source="14" target="10">
    <att type="string" name="canonicalName" value="GO:0043413 (pp) GO:1901137"/>
    <att type="string" name="interaction" value="pp"/>
    <att type="real" name="SCORE" value="0.7248322147669936"/>
  </edge>
  <edge label="GO:0006493 (pp) GO:1901137" source="15" target="10">
    <att type="string" name="canonicalName" value="GO:0006493 (pp) GO:1901137"/>
    <att type="string" name="interaction" value="pp"/>
    <att type="real" name="SCORE" value="0.5393258427001665"/>
  </edge>
  <edge label="GO:0070085 (pp) GO:1901137" source="16" target="10">
    <att type="string" name="canonicalName" value="GO:0070085 (pp) GO:1901137"/>
    <att type="string" name="interaction" value="pp"/>
    <att type="real" name="SCORE" value="0.7248322147669936"/>
  </edge>
  <edge label="GO:0006664 (pp) GO:1901137" source="17" target="10">
    <att type="string" name="canonicalName" value="GO:0006664 (pp) GO:1901137"/>
    <att type="string" name="interaction" value="pp"/>
    <att type="real" name="SCORE" value="0.5393258427001665"/>
  </edge>
  <edge label="GO:0033077 (pp) GO:0043583" source="43" target="36">
    <att type="string" name="canonicalName" value="GO:0033077 (pp) GO:0043583"/>
    <att type="string" name="interaction" value="pp"/>
    <att type="real" name="SCORE" value="0.3626943005249045"/>
  </edge>
  <edge label="GO:0007162 (pp) GO:0043583" source="44" target="36">
    <att type="string" name="canonicalName" value="GO:0007162 (pp) GO:0043583"/>
    <att type="string" name="interaction" value="pp"/>
    <att type="real" name="SCORE" value="0.41547861507616374"/>
  </edge>
  <edge label="GO:0043583 (pp) GO:0048598" source="36" target="37">
    <att type="string" name="canonicalName" value="GO:0043583 (pp) GO:0048598"/>
    <att type="string" name="interaction" value="pp"/>
    <att type="real" name="SCORE" value="0.6345811051720112"/>
  </edge>
  <edge label="GO:0043583 (pp) GO:0048538" source="36" target="47">
    <att type="string" name="canonicalName" value="GO:0043583 (pp) GO:0048538"/>
    <att type="string" name="interaction" value="pp"/>
    <att type="real" name="SCORE" value="0.4159544159612382"/>
  </edge>
  <edge label="GO:0030155 (pp) GO:0043583" source="48" target="36">
    <att type="string" name="canonicalName" value="GO:0030155 (pp) GO:0043583"/>
    <att type="string" name="interaction" value="pp"/>
    <att type="real" name="SCORE" value="0.3120805369174838"/>
  </edge>
  <edge label="GO:0022408 (pp) GO:0043583" source="50" target="36">
    <att type="string" name="canonicalName" value="GO:0022408 (pp) GO:0043583"/>
    <att type="string" name="interaction" value="pp"/>
    <att type="real" name="SCORE" value="0.3182897862299167"/>
  </edge>
  <edge label="GO:0043583 (pp) GO:0045664" source="36" target="29">
    <att type="string" name="canonicalName" value="GO:0043583 (pp) GO:0045664"/>
    <att type="string" name="interaction" value="pp"/>
    <att type="real" name="SCORE" value="0.3182897862299167"/>
  </edge>
  <edge label="GO:0007423 (pp) GO:0043583" source="38" target="36">
    <att type="string" name="canonicalName" value="GO:0007423 (pp) GO:0043583"/>
    <att type="string" name="interaction" value="pp"/>
    <att type="real" name="SCORE" value="0.8441064638795421"/>
  </edge>
  <edge label="GO:0007596 (pp) GO:0043583" source="18" target="36">
    <att type="string" name="canonicalName" value="GO:0007596 (pp) GO:0043583"/>
    <att type="string" name="interaction" value="pp"/>
    <att type="real" name="SCORE" value="0.3182897862299167"/>
  </edge>
  <edge label="GO:0043583 (pp) GO:0060113" source="36" target="39">
    <att type="string" name="canonicalName" value="GO:0043583 (pp) GO:0060113"/>
    <att type="string" name="interaction" value="pp"/>
    <att type="real" name="SCORE" value="0.649572649576743"/>
  </edge>
  <edge label="GO:0007599 (pp) GO:0043583" source="19" target="36">
    <att type="string" name="canonicalName" value="GO:0007599 (pp) GO:0043583"/>
    <att type="string" name="interaction" value="pp"/>
    <att type="real" name="SCORE" value="0.3182897862299167"/>
  </edge>
  <edge label="GO:0043583 (pp) GO:0050817" source="36" target="20">
    <att type="string" name="canonicalName" value="GO:0043583 (pp) GO:0050817"/>
    <att type="string" name="interaction" value="pp"/>
    <att type="real" name="SCORE" value="0.3182897862299167"/>
  </edge>
  <edge label="GO:0002064 (pp) GO:0043583" source="32" target="36">
    <att type="string" name="canonicalName" value="GO:0002064 (pp) GO:0043583"/>
    <att type="string" name="interaction" value="pp"/>
    <att type="real" name="SCORE" value="0.3182897862299167"/>
  </edge>
  <edge label="GO:0043583 (pp) GO:0045444" source="36" target="95">
    <att type="string" name="canonicalName" value="GO:0043583 (pp) GO:0045444"/>
    <att type="string" name="interaction" value="pp"/>
    <att type="real" name="SCORE" value="0.3182897862299167"/>
  </edge>
  <edge label="GO:0042490 (pp) GO:0043583" source="40" target="36">
    <att type="string" name="canonicalName" value="GO:0042490 (pp) GO:0043583"/>
    <att type="string" name="interaction" value="pp"/>
    <att type="real" name="SCORE" value="0.649572649576743"/>
  </edge>
  <edge label="GO:0016331 (pp) GO:0043583" source="33" target="36">
    <att type="string" name="canonicalName" value="GO:0016331 (pp) GO:0043583"/>
    <att type="string" name="interaction" value="pp"/>
    <att type="real" name="SCORE" value="0.3626943005249045"/>
  </edge>
  <edge label="GO:0043583 (pp) GO:1904064" source="36" target="4">
    <att type="string" name="canonicalName" value="GO:0043583 (pp) GO:1904064"/>
    <att type="string" name="interaction" value="pp"/>
    <att type="real" name="SCORE" value="0.3626943005249045"/>
  </edge>
  <edge label="GO:0043583 (pp) GO:0090596" source="36" target="41">
    <att type="string" name="canonicalName" value="GO:0043583 (pp) GO:0090596"/>
    <att type="string" name="interaction" value="pp"/>
    <att type="real" name="SCORE" value="0.7078384798128214"/>
  </edge>
  <edge label="GO:0043583 (pp) GO:0043588" source="36" target="34">
    <att type="string" name="canonicalName" value="GO:0043583 (pp) GO:0043588"/>
    <att type="string" name="interaction" value="pp"/>
    <att type="real" name="SCORE" value="0.3182897862299167"/>
  </edge>
  <edge label="GO:0034767 (pp) GO:0043583" source="5" target="36">
    <att type="string" name="canonicalName" value="GO:0034767 (pp) GO:0043583"/>
    <att type="string" name="interaction" value="pp"/>
    <att type="real" name="SCORE" value="0.3626943005249045"/>
  </edge>
  <edge label="GO:0042472 (pp) GO:0043583" source="42" target="36">
    <att type="string" name="canonicalName" value="GO:0042472 (pp) GO:0043583"/>
    <att type="string" name="interaction" value="pp"/>
    <att type="real" name="SCORE" value="0.649572649576743"/>
  </edge>
  <edge label="GO:0043583 (pp) GO:0048514" source="36" target="24">
    <att type="string" name="canonicalName" value="GO:0043583 (pp) GO:0048514"/>
    <att type="string" name="interaction" value="pp"/>
    <att type="real" name="SCORE" value="0.3764258555181685"/>
  </edge>
  <edge label="GO:0034754 (pp) GO:0042445" source="93" target="52">
    <att type="string" name="canonicalName" value="GO:0034754 (pp) GO:0042445"/>
    <att type="string" name="interaction" value="pp"/>
    <att type="real" name="SCORE" value="0.9026128266042738"/>
  </edge>
  <edge label="GO:0010817 (pp) GO:0034754" source="53" target="93">
    <att type="string" name="canonicalName" value="GO:0010817 (pp) GO:0034754"/>
    <att type="string" name="interaction" value="pp"/>
    <att type="real" name="SCORE" value="0.820568927791544"/>
  </edge>
  <edge label="GO:0034308 (pp) GO:0034754" source="54" target="93">
    <att type="string" name="canonicalName" value="GO:0034308 (pp) GO:0034754"/>
    <att type="string" name="interaction" value="pp"/>
    <att type="real" name="SCORE" value="0.4760383386650108"/>
  </edge>
  <edge label="GO:0030217 (pp) GO:0033077" source="46" target="43">
    <att type="string" name="canonicalName" value="GO:0030217 (pp) GO:0033077"/>
    <att type="string" name="interaction" value="pp"/>
    <att type="real" name="SCORE" value="0.7875647668416348"/>
  </edge>
  <edge label="GO:0033077 (pp) GO:0048538" source="43" target="47">
    <att type="string" name="canonicalName" value="GO:0033077 (pp) GO:0048538"/>
    <att type="string" name="interaction" value="pp"/>
    <att type="real" name="SCORE" value="0.8509090909113136"/>
  </edge>
  <edge label="GO:0033077 (pp) GO:0046632" source="43" target="49">
    <att type="string" name="canonicalName" value="GO:0033077 (pp) GO:0046632"/>
    <att type="string" name="interaction" value="pp"/>
    <att type="real" name="SCORE" value="0.4743589743658818"/>
  </edge>
  <edge label="GO:0033077 (pp) GO:0045664" source="43" target="29">
    <att type="string" name="canonicalName" value="GO:0033077 (pp) GO:0045664"/>
    <att type="string" name="interaction" value="pp"/>
    <att type="real" name="SCORE" value="0.41260744986363435"/>
  </edge>
  <edge label="GO:0033077 (pp) GO:1903131" source="43" target="51">
    <att type="string" name="canonicalName" value="GO:0033077 (pp) GO:1903131"/>
    <att type="string" name="interaction" value="pp"/>
    <att type="real" name="SCORE" value="0.7092198581588467"/>
  </edge>
  <edge label="GO:0033077 (pp) GO:0042476" source="43" target="31">
    <att type="string" name="canonicalName" value="GO:0033077 (pp) GO:0042476"/>
    <att type="string" name="interaction" value="pp"/>
    <att type="real" name="SCORE" value="0.4743589743658818"/>
  </edge>
  <edge label="GO:0007423 (pp) GO:0033077" source="38" target="43">
    <att type="string" name="canonicalName" value="GO:0007423 (pp) GO:0033077"/>
    <att type="string" name="interaction" value="pp"/>
    <att type="real" name="SCORE" value="0.4652173913091143"/>
  </edge>
  <edge label="GO:0033077 (pp) GO:0043588" source="43" target="34">
    <att type="string" name="canonicalName" value="GO:0033077 (pp) GO:0043588"/>
    <att type="string" name="interaction" value="pp"/>
    <att type="real" name="SCORE" value="0.41260744986363435"/>
  </edge>
  <edge label="GO:0033077 (pp) GO:0042475" source="43" target="35">
    <att type="string" name="canonicalName" value="GO:0033077 (pp) GO:0042475"/>
    <att type="string" name="interaction" value="pp"/>
    <att type="real" name="SCORE" value="0.552727272733941"/>
  </edge>
  <edge label="GO:0007162 (pp) GO:0022407" source="44" target="45">
    <att type="string" name="canonicalName" value="GO:0007162 (pp) GO:0022407"/>
    <att type="string" name="interaction" value="pp"/>
    <att type="real" name="SCORE" value="0.6332737030438348"/>
  </edge>
  <edge label="GO:0007162 (pp) GO:0048598" source="44" target="37">
    <att type="string" name="canonicalName" value="GO:0007162 (pp) GO:0048598"/>
    <att type="string" name="interaction" value="pp"/>
    <att type="real" name="SCORE" value="0.30860033727290875"/>
  </edge>
  <edge label="GO:0007162 (pp) GO:0030155" source="44" target="48">
    <att type="string" name="canonicalName" value="GO:0007162 (pp) GO:0030155"/>
    <att type="string" name="interaction" value="pp"/>
    <att type="real" name="SCORE" value="0.8038277511974551"/>
  </edge>
  <edge label="GO:0007162 (pp) GO:0046632" source="44" target="49">
    <att type="string" name="canonicalName" value="GO:0007162 (pp) GO:0046632"/>
    <att type="string" name="interaction" value="pp"/>
    <att type="real" name="SCORE" value="0.3215130023706423"/>
  </edge>
  <edge label="GO:0007162 (pp) GO:0022408" source="44" target="50">
    <att type="string" name="canonicalName" value="GO:0007162 (pp) GO:0022408"/>
    <att type="string" name="interaction" value="pp"/>
    <att type="real" name="SCORE" value="0.820568927791544"/>
  </edge>
  <edge label="GO:0007162 (pp) GO:0072001" source="44" target="30">
    <att type="string" name="canonicalName" value="GO:0007162 (pp) GO:0072001"/>
    <att type="string" name="interaction" value="pp"/>
    <att type="real" name="SCORE" value="0.41547861507616374"/>
  </edge>
  <edge label="GO:0007162 (pp) GO:0007423" source="44" target="38">
    <att type="string" name="canonicalName" value="GO:0007162 (pp) GO:0007423"/>
    <att type="string" name="interaction" value="pp"/>
    <att type="real" name="SCORE" value="0.3398926654789027"/>
  </edge>
  <edge label="GO:0007162 (pp) GO:0071677" source="44" target="102">
    <att type="string" name="canonicalName" value="GO:0007162 (pp) GO:0071677"/>
    <att type="string" name="interaction" value="pp"/>
    <att type="real" name="SCORE" value="0.36760925450537973"/>
  </edge>
  <edge label="GO:0007162 (pp) GO:1904064" source="44" target="4">
    <att type="string" name="canonicalName" value="GO:0007162 (pp) GO:1904064"/>
    <att type="string" name="interaction" value="pp"/>
    <att type="real" name="SCORE" value="0.3215130023706423"/>
  </edge>
  <edge label="GO:0007162 (pp) GO:0043588" source="44" target="34">
    <att type="string" name="canonicalName" value="GO:0007162 (pp) GO:0043588"/>
    <att type="string" name="interaction" value="pp"/>
    <att type="real" name="SCORE" value="0.4617067833746321"/>
  </edge>
  <edge label="GO:0007162 (pp) GO:0034767" source="44" target="5">
    <att type="string" name="canonicalName" value="GO:0007162 (pp) GO:0034767"/>
    <att type="string" name="interaction" value="pp"/>
    <att type="real" name="SCORE" value="0.3215130023706423"/>
  </edge>
  <edge label="GO:0002252 (pp) GO:0007162" source="82" target="44">
    <att type="string" name="canonicalName" value="GO:0002252 (pp) GO:0007162"/>
    <att type="string" name="interaction" value="pp"/>
    <att type="real" name="SCORE" value="0.3398926654789027"/>
  </edge>
  <edge label="GO:0007162 (pp) GO:0048514" source="44" target="24">
    <att type="string" name="canonicalName" value="GO:0007162 (pp) GO:0048514"/>
    <att type="string" name="interaction" value="pp"/>
    <att type="real" name="SCORE" value="0.3398926654789027"/>
  </edge>
  <edge label="GO:0007162 (pp) GO:0071248" source="44" target="86">
    <att type="string" name="canonicalName" value="GO:0007162 (pp) GO:0071248"/>
    <att type="string" name="interaction" value="pp"/>
    <att type="real" name="SCORE" value="0.3215130023706423"/>
  </edge>
  <edge label="GO:0021782 (pp) GO:0042445" source="69" target="52">
    <att type="string" name="canonicalName" value="GO:0021782 (pp) GO:0042445"/>
    <att type="string" name="interaction" value="pp"/>
    <att type="real" name="SCORE" value="0.3626943005249045"/>
  </edge>
  <edge label="GO:0010001 (pp) GO:0042445" source="70" target="52">
    <att type="string" name="canonicalName" value="GO:0010001 (pp) GO:0042445"/>
    <att type="string" name="interaction" value="pp"/>
    <att type="real" name="SCORE" value="0.3182897862299167"/>
  </edge>
  <edge label="GO:0042445 (pp) GO:0048708" source="52" target="71">
    <att type="string" name="canonicalName" value="GO:0042445 (pp) GO:0048708"/>
    <att type="string" name="interaction" value="pp"/>
    <att type="real" name="SCORE" value="0.4159544159612382"/>
  </edge>
  <edge label="GO:0010817 (pp) GO:0042445" source="53" target="52">
    <att type="string" name="canonicalName" value="GO:0010817 (pp) GO:0042445"/>
    <att type="string" name="interaction" value="pp"/>
    <att type="real" name="SCORE" value="0.9164969450108805"/>
  </edge>
  <edge label="GO:0042445 (pp) GO:0051604" source="52" target="73">
    <att type="string" name="canonicalName" value="GO:0042445 (pp) GO:0051604"/>
    <att type="string" name="interaction" value="pp"/>
    <att type="real" name="SCORE" value="0.3182897862299167"/>
  </edge>
  <edge label="GO:0042063 (pp) GO:0042445" source="74" target="52">
    <att type="string" name="canonicalName" value="GO:0042063 (pp) GO:0042445"/>
    <att type="string" name="interaction" value="pp"/>
    <att type="real" name="SCORE" value="0.3182897862299167"/>
  </edge>
  <edge label="GO:0034308 (pp) GO:0042445" source="54" target="52">
    <att type="string" name="canonicalName" value="GO:0034308 (pp) GO:0042445"/>
    <att type="string" name="interaction" value="pp"/>
    <att type="real" name="SCORE" value="0.4159544159612382"/>
  </edge>
  <edge label="GO:0030838 (pp) GO:0044089" source="55" target="101">
    <att type="string" name="canonicalName" value="GO:0030838 (pp) GO:0044089"/>
    <att type="string" name="interaction" value="pp"/>
    <att type="real" name="SCORE" value="0.5875251509088354"/>
  </edge>
  <edge label="GO:0010638 (pp) GO:0044089" source="56" target="101">
    <att type="string" name="canonicalName" value="GO:0010638 (pp) GO:0044089"/>
    <att type="string" name="interaction" value="pp"/>
    <att type="real" name="SCORE" value="0.8032000000012911"/>
  </edge>
  <edge label="GO:0032970 (pp) GO:0044089" source="57" target="101">
    <att type="string" name="canonicalName" value="GO:0032970 (pp) GO:0044089"/>
    <att type="string" name="interaction" value="pp"/>
    <att type="real" name="SCORE" value="0.5851602023637452"/>
  </edge>
  <edge label="GO:0044089 (pp) GO:1902905" source="101" target="58">
    <att type="string" name="canonicalName" value="GO:0044089 (pp) GO:1902905"/>
    <att type="string" name="interaction" value="pp"/>
    <att type="real" name="SCORE" value="0.6899810964107205"/>
  </edge>
  <edge label="GO:0044089 (pp) GO:0051495" source="101" target="59">
    <att type="string" name="canonicalName" value="GO:0044089 (pp) GO:0051495"/>
    <att type="string" name="interaction" value="pp"/>
    <att type="real" name="SCORE" value="0.6899810964107205"/>
  </edge>
  <edge label="GO:0032273 (pp) GO:0044089" source="60" target="101">
    <att type="string" name="canonicalName" value="GO:0032273 (pp) GO:0044089"/>
    <att type="string" name="interaction" value="pp"/>
    <att type="real" name="SCORE" value="0.5875251509088354"/>
  </edge>
  <edge label="GO:0031334 (pp) GO:0044089" source="61" target="101">
    <att type="string" name="canonicalName" value="GO:0031334 (pp) GO:0044089"/>
    <att type="string" name="interaction" value="pp"/>
    <att type="real" name="SCORE" value="0.6899810964107205"/>
  </edge>
  <edge label="GO:0032956 (pp) GO:0044089" source="62" target="101">
    <att type="string" name="canonicalName" value="GO:0032956 (pp) GO:0044089"/>
    <att type="string" name="interaction" value="pp"/>
    <att type="real" name="SCORE" value="0.6345811051720112"/>
  </edge>
  <edge label="GO:0030833 (pp) GO:0044089" source="63" target="101">
    <att type="string" name="canonicalName" value="GO:0030833 (pp) GO:0044089"/>
    <att type="string" name="interaction" value="pp"/>
    <att type="real" name="SCORE" value="0.5875251509088354"/>
  </edge>
  <edge label="GO:0006486 (pp) GO:0046467" source="13" target="11">
    <att type="string" name="canonicalName" value="GO:0006486 (pp) GO:0046467"/>
    <att type="string" name="interaction" value="pp"/>
    <att type="real" name="SCORE" value="0.3182897862299167"/>
  </edge>
  <edge label="GO:0043413 (pp) GO:0046467" source="14" target="11">
    <att type="string" name="canonicalName" value="GO:0043413 (pp) GO:0046467"/>
    <att type="string" name="interaction" value="pp"/>
    <att type="real" name="SCORE" value="0.3182897862299167"/>
  </edge>
  <edge label="GO:0006493 (pp) GO:0046467" source="15" target="11">
    <att type="string" name="canonicalName" value="GO:0006493 (pp) GO:0046467"/>
    <att type="string" name="interaction" value="pp"/>
    <att type="real" name="SCORE" value="0.41260744986363435"/>
  </edge>
  <edge label="GO:0046467 (pp) GO:0070085" source="11" target="16">
    <att type="string" name="canonicalName" value="GO:0046467 (pp) GO:0070085"/>
    <att type="string" name="interaction" value="pp"/>
    <att type="real" name="SCORE" value="0.3182897862299167"/>
  </edge>
  <edge label="GO:0006664 (pp) GO:0046467" source="17" target="11">
    <att type="string" name="canonicalName" value="GO:0006664 (pp) GO:0046467"/>
    <att type="string" name="interaction" value="pp"/>
    <att type="real" name="SCORE" value="0.8825214899727268"/>
  </edge>
  <edge label="GO:0016032 (pp) GO:0043903" source="110" target="64">
    <att type="string" name="canonicalName" value="GO:0016032 (pp) GO:0043903"/>
    <att type="string" name="interaction" value="pp"/>
    <att type="real" name="SCORE" value="0.5199063231896218"/>
  </edge>
  <edge label="GO:0016032 (pp) GO:1903900" source="110" target="65">
    <att type="string" name="canonicalName" value="GO:0016032 (pp) GO:1903900"/>
    <att type="string" name="interaction" value="pp"/>
    <att type="real" name="SCORE" value="0.6434782608727428"/>
  </edge>
  <edge label="GO:0016032 (pp) GO:0050792" source="110" target="66">
    <att type="string" name="canonicalName" value="GO:0016032 (pp) GO:0050792"/>
    <att type="string" name="interaction" value="pp"/>
    <att type="real" name="SCORE" value="0.6434782608727428"/>
  </edge>
  <edge label="GO:0016032 (pp) GO:0048525" source="110" target="67">
    <att type="string" name="canonicalName" value="GO:0016032 (pp) GO:0048525"/>
    <att type="string" name="interaction" value="pp"/>
    <att type="real" name="SCORE" value="0.5199063231896218"/>
  </edge>
  <edge label="GO:0006486 (pp) GO:0009101" source="13" target="12">
    <att type="string" name="canonicalName" value="GO:0006486 (pp) GO:0009101"/>
    <att type="string" name="interaction" value="pp"/>
    <att type="real" name="SCORE" value="0.9164969450108805"/>
  </edge>
  <edge label="GO:0009101 (pp) GO:0043413" source="12" target="14">
    <att type="string" name="canonicalName" value="GO:0009101 (pp) GO:0043413"/>
    <att type="string" name="interaction" value="pp"/>
    <att type="real" name="SCORE" value="0.9164969450108805"/>
  </edge>
  <edge label="GO:0006493 (pp) GO:0009101" source="15" target="12">
    <att type="string" name="canonicalName" value="GO:0006493 (pp) GO:0009101"/>
    <att type="string" name="interaction" value="pp"/>
    <att type="real" name="SCORE" value="0.7092198581588467"/>
  </edge>
  <edge label="GO:0009101 (pp) GO:0070085" source="12" target="16">
    <att type="string" name="canonicalName" value="GO:0009101 (pp) GO:0070085"/>
    <att type="string" name="interaction" value="pp"/>
    <att type="real" name="SCORE" value="0.9164969450108805"/>
  </edge>
  <edge label="GO:0006664 (pp) GO:0009101" source="17" target="12">
    <att type="string" name="canonicalName" value="GO:0006664 (pp) GO:0009101"/>
    <att type="string" name="interaction" value="pp"/>
    <att type="real" name="SCORE" value="0.3215130023706423"/>
  </edge>
  <edge label="GO:0006486 (pp) GO:0043413" source="13" target="14">
    <att type="string" name="canonicalName" value="GO:0006486 (pp) GO:0043413"/>
    <att type="string" name="interaction" value="pp"/>
    <att type="real" name="SCORE" value="1.0"/>
  </edge>
  <edge label="GO:0006486 (pp) GO:0006493" source="13" target="15">
    <att type="string" name="canonicalName" value="GO:0006486 (pp) GO:0006493"/>
    <att type="string" name="interaction" value="pp"/>
    <att type="real" name="SCORE" value="0.7875647668416348"/>
  </edge>
  <edge label="GO:0006486 (pp) GO:0070085" source="13" target="16">
    <att type="string" name="canonicalName" value="GO:0006486 (pp) GO:0070085"/>
    <att type="string" name="interaction" value="pp"/>
    <att type="real" name="SCORE" value="1.0"/>
  </edge>
  <edge label="GO:0006486 (pp) GO:0006664" source="13" target="17">
    <att type="string" name="canonicalName" value="GO:0006486 (pp) GO:0006664"/>
    <att type="string" name="interaction" value="pp"/>
    <att type="real" name="SCORE" value="0.3626943005249045"/>
  </edge>
  <edge label="GO:0006493 (pp) GO:0043413" source="15" target="14">
    <att type="string" name="canonicalName" value="GO:0006493 (pp) GO:0043413"/>
    <att type="string" name="interaction" value="pp"/>
    <att type="real" name="SCORE" value="0.7875647668416348"/>
  </edge>
  <edge label="GO:0043413 (pp) GO:0070085" source="14" target="16">
    <att type="string" name="canonicalName" value="GO:0043413 (pp) GO:0070085"/>
    <att type="string" name="interaction" value="pp"/>
    <att type="real" name="SCORE" value="1.0"/>
  </edge>
  <edge label="GO:0006664 (pp) GO:0043413" source="17" target="14">
    <att type="string" name="canonicalName" value="GO:0006664 (pp) GO:0043413"/>
    <att type="string" name="interaction" value="pp"/>
    <att type="real" name="SCORE" value="0.3626943005249045"/>
  </edge>
  <edge label="GO:0006493 (pp) GO:0070085" source="15" target="16">
    <att type="string" name="canonicalName" value="GO:0006493 (pp) GO:0070085"/>
    <att type="string" name="interaction" value="pp"/>
    <att type="real" name="SCORE" value="0.7875647668416348"/>
  </edge>
  <edge label="GO:0006493 (pp) GO:0006664" source="15" target="17">
    <att type="string" name="canonicalName" value="GO:0006493 (pp) GO:0006664"/>
    <att type="string" name="interaction" value="pp"/>
    <att type="real" name="SCORE" value="0.4743589743658818"/>
  </edge>
  <edge label="GO:0002251 (pp) GO:0002385" source="68" target="97">
    <att type="string" name="canonicalName" value="GO:0002251 (pp) GO:0002385"/>
    <att type="string" name="interaction" value="pp"/>
    <att type="real" name="SCORE" value="1.0"/>
  </edge>
  <edge label="GO:0002385 (pp) GO:0034142" source="97" target="108">
    <att type="string" name="canonicalName" value="GO:0002385 (pp) GO:0034142"/>
    <att type="string" name="interaction" value="pp"/>
    <att type="real" name="SCORE" value="0.3080168776491019"/>
  </edge>
  <edge label="GO:0002385 (pp) GO:0062207" source="97" target="85">
    <att type="string" name="canonicalName" value="GO:0002385 (pp) GO:0062207"/>
    <att type="string" name="interaction" value="pp"/>
    <att type="real" name="SCORE" value="0.3080168776491019"/>
  </edge>
  <edge label="GO:0006664 (pp) GO:0070085" source="17" target="16">
    <att type="string" name="canonicalName" value="GO:0006664 (pp) GO:0070085"/>
    <att type="string" name="interaction" value="pp"/>
    <att type="real" name="SCORE" value="0.3626943005249045"/>
  </edge>
  <edge label="GO:0022407 (pp) GO:0030217" source="45" target="46">
    <att type="string" name="canonicalName" value="GO:0022407 (pp) GO:0030217"/>
    <att type="string" name="interaction" value="pp"/>
    <att type="real" name="SCORE" value="0.3764258555181685"/>
  </edge>
  <edge label="GO:0022407 (pp) GO:0030155" source="45" target="48">
    <att type="string" name="canonicalName" value="GO:0022407 (pp) GO:0030155"/>
    <att type="string" name="interaction" value="pp"/>
    <att type="real" name="SCORE" value="0.875379939210503"/>
  </edge>
  <edge label="GO:0022407 (pp) GO:0022408" source="45" target="50">
    <att type="string" name="canonicalName" value="GO:0022407 (pp) GO:0022408"/>
    <att type="string" name="interaction" value="pp"/>
    <att type="real" name="SCORE" value="0.7505070993935558"/>
  </edge>
  <edge label="GO:0022407 (pp) GO:1903131" source="45" target="51">
    <att type="string" name="canonicalName" value="GO:0022407 (pp) GO:1903131"/>
    <att type="string" name="interaction" value="pp"/>
    <att type="real" name="SCORE" value="0.3398926654789027"/>
  </edge>
  <edge label="GO:0007596 (pp) GO:0022407" source="18" target="45">
    <att type="string" name="canonicalName" value="GO:0007596 (pp) GO:0022407"/>
    <att type="string" name="interaction" value="pp"/>
    <att type="real" name="SCORE" value="0.4178498985849634"/>
  </edge>
  <edge label="GO:0007599 (pp) GO:0022407" source="19" target="45">
    <att type="string" name="canonicalName" value="GO:0007599 (pp) GO:0022407"/>
    <att type="string" name="interaction" value="pp"/>
    <att type="real" name="SCORE" value="0.4178498985849634"/>
  </edge>
  <edge label="GO:0022407 (pp) GO:0050817" source="45" target="20">
    <att type="string" name="canonicalName" value="GO:0022407 (pp) GO:0050817"/>
    <att type="string" name="interaction" value="pp"/>
    <att type="real" name="SCORE" value="0.4178498985849634"/>
  </edge>
  <edge label="GO:0022407 (pp) GO:0071677" source="45" target="102">
    <att type="string" name="canonicalName" value="GO:0022407 (pp) GO:0071677"/>
    <att type="string" name="interaction" value="pp"/>
    <att type="real" name="SCORE" value="0.32786885246547054"/>
  </edge>
  <edge label="GO:0022407 (pp) GO:0030193" source="45" target="21">
    <att type="string" name="canonicalName" value="GO:0022407 (pp) GO:0030193"/>
    <att type="string" name="interaction" value="pp"/>
    <att type="real" name="SCORE" value="0.32786885246547054"/>
  </edge>
  <edge label="GO:0022407 (pp) GO:1900046" source="45" target="22">
    <att type="string" name="canonicalName" value="GO:0022407 (pp) GO:1900046"/>
    <att type="string" name="interaction" value="pp"/>
    <att type="real" name="SCORE" value="0.32786885246547054"/>
  </edge>
  <edge label="GO:0022407 (pp) GO:0050818" source="45" target="23">
    <att type="string" name="canonicalName" value="GO:0022407 (pp) GO:0050818"/>
    <att type="string" name="interaction" value="pp"/>
    <att type="real" name="SCORE" value="0.32786885246547054"/>
  </edge>
  <edge label="GO:0022407 (pp) GO:0048514" source="45" target="24">
    <att type="string" name="canonicalName" value="GO:0022407 (pp) GO:0048514"/>
    <att type="string" name="interaction" value="pp"/>
    <att type="real" name="SCORE" value="0.30743243243722884"/>
  </edge>
  <edge label="GO:0002251 (pp) GO:0034142" source="68" target="108">
    <att type="string" name="canonicalName" value="GO:0002251 (pp) GO:0034142"/>
    <att type="string" name="interaction" value="pp"/>
    <att type="real" name="SCORE" value="0.3080168776491019"/>
  </edge>
  <edge label="GO:0002251 (pp) GO:0062207" source="68" target="85">
    <att type="string" name="canonicalName" value="GO:0002251 (pp) GO:0062207"/>
    <att type="string" name="interaction" value="pp"/>
    <att type="real" name="SCORE" value="0.3080168776491019"/>
  </edge>
  <edge label="GO:0014003 (pp) GO:0048538" source="99" target="47">
    <att type="string" name="canonicalName" value="GO:0014003 (pp) GO:0048538"/>
    <att type="string" name="interaction" value="pp"/>
    <att type="real" name="SCORE" value="0.3080168776491019"/>
  </edge>
  <edge label="GO:0014003 (pp) GO:0021782" source="99" target="69">
    <att type="string" name="canonicalName" value="GO:0014003 (pp) GO:0021782"/>
    <att type="string" name="interaction" value="pp"/>
    <att type="real" name="SCORE" value="0.8509090909113136"/>
  </edge>
  <edge label="GO:0010001 (pp) GO:0014003" source="70" target="99">
    <att type="string" name="canonicalName" value="GO:0010001 (pp) GO:0014003"/>
    <att type="string" name="interaction" value="pp"/>
    <att type="real" name="SCORE" value="0.7380191693325053"/>
  </edge>
  <edge label="GO:0014003 (pp) GO:0048708" source="99" target="71">
    <att type="string" name="canonicalName" value="GO:0014003 (pp) GO:0048708"/>
    <att type="string" name="interaction" value="pp"/>
    <att type="real" name="SCORE" value="0.3080168776491019"/>
  </edge>
  <edge label="GO:0014003 (pp) GO:0042475" source="99" target="35">
    <att type="string" name="canonicalName" value="GO:0014003 (pp) GO:0042475"/>
    <att type="string" name="interaction" value="pp"/>
    <att type="real" name="SCORE" value="0.3080168776491019"/>
  </edge>
  <edge label="GO:0014003 (pp) GO:0048709" source="99" target="72">
    <att type="string" name="canonicalName" value="GO:0014003 (pp) GO:0048709"/>
    <att type="string" name="interaction" value="pp"/>
    <att type="real" name="SCORE" value="1.0"/>
  </edge>
  <edge label="GO:0014003 (pp) GO:0051604" source="99" target="73">
    <att type="string" name="canonicalName" value="GO:0014003 (pp) GO:0051604"/>
    <att type="string" name="interaction" value="pp"/>
    <att type="real" name="SCORE" value="0.4760383386650108"/>
  </edge>
  <edge label="GO:0014003 (pp) GO:0042063" source="99" target="74">
    <att type="string" name="canonicalName" value="GO:0014003 (pp) GO:0042063"/>
    <att type="string" name="interaction" value="pp"/>
    <att type="real" name="SCORE" value="0.7380191693325053"/>
  </edge>
  <edge label="GO:0030217 (pp) GO:0048538" source="46" target="47">
    <att type="string" name="canonicalName" value="GO:0030217 (pp) GO:0048538"/>
    <att type="string" name="interaction" value="pp"/>
    <att type="real" name="SCORE" value="0.649572649576743"/>
  </edge>
  <edge label="GO:0030155 (pp) GO:0030217" source="48" target="46">
    <att type="string" name="canonicalName" value="GO:0030155 (pp) GO:0030217"/>
    <att type="string" name="interaction" value="pp"/>
    <att type="real" name="SCORE" value="0.3120805369174838"/>
  </edge>
  <edge label="GO:0030217 (pp) GO:0046632" source="46" target="49">
    <att type="string" name="canonicalName" value="GO:0030217 (pp) GO:0046632"/>
    <att type="string" name="interaction" value="pp"/>
    <att type="real" name="SCORE" value="0.7875647668416348"/>
  </edge>
  <edge label="GO:0022408 (pp) GO:0030217" source="50" target="46">
    <att type="string" name="canonicalName" value="GO:0022408 (pp) GO:0030217"/>
    <att type="string" name="interaction" value="pp"/>
    <att type="real" name="SCORE" value="0.3182897862299167"/>
  </edge>
  <edge label="GO:0030217 (pp) GO:0045664" source="46" target="29">
    <att type="string" name="canonicalName" value="GO:0030217 (pp) GO:0045664"/>
    <att type="string" name="interaction" value="pp"/>
    <att type="real" name="SCORE" value="0.3182897862299167"/>
  </edge>
  <edge label="GO:0030217 (pp) GO:1903131" source="46" target="51">
    <att type="string" name="canonicalName" value="GO:0030217 (pp) GO:1903131"/>
    <att type="string" name="interaction" value="pp"/>
    <att type="real" name="SCORE" value="0.9164969450108805"/>
  </edge>
  <edge label="GO:0030217 (pp) GO:0042476" source="46" target="31">
    <att type="string" name="canonicalName" value="GO:0030217 (pp) GO:0042476"/>
    <att type="string" name="interaction" value="pp"/>
    <att type="real" name="SCORE" value="0.3626943005249045"/>
  </edge>
  <edge label="GO:0007423 (pp) GO:0030217" source="38" target="46">
    <att type="string" name="canonicalName" value="GO:0007423 (pp) GO:0030217"/>
    <att type="string" name="interaction" value="pp"/>
    <att type="real" name="SCORE" value="0.3764258555181685"/>
  </edge>
  <edge label="GO:0030217 (pp) GO:1901224" source="46" target="81">
    <att type="string" name="canonicalName" value="GO:0030217 (pp) GO:1901224"/>
    <att type="string" name="interaction" value="pp"/>
    <att type="real" name="SCORE" value="0.4159544159612382"/>
  </edge>
  <edge label="GO:0030217 (pp) GO:0043588" source="46" target="34">
    <att type="string" name="canonicalName" value="GO:0030217 (pp) GO:0043588"/>
    <att type="string" name="interaction" value="pp"/>
    <att type="real" name="SCORE" value="0.3182897862299167"/>
  </edge>
  <edge label="GO:0030217 (pp) GO:0042475" source="46" target="35">
    <att type="string" name="canonicalName" value="GO:0030217 (pp) GO:0042475"/>
    <att type="string" name="interaction" value="pp"/>
    <att type="real" name="SCORE" value="0.4159544159612382"/>
  </edge>
  <edge label="GO:0006195 (pp) GO:0009154" source="75" target="103">
    <att type="string" name="canonicalName" value="GO:0006195 (pp) GO:0009154"/>
    <att type="string" name="interaction" value="pp"/>
    <att type="real" name="SCORE" value="1.0"/>
  </edge>
  <edge label="GO:0009154 (pp) GO:0009261" source="103" target="76">
    <att type="string" name="canonicalName" value="GO:0009154 (pp) GO:0009261"/>
    <att type="string" name="interaction" value="pp"/>
    <att type="real" name="SCORE" value="1.0"/>
  </edge>
  <edge label="GO:0009154 (pp) GO:0072523" source="103" target="77">
    <att type="string" name="canonicalName" value="GO:0009154 (pp) GO:0072523"/>
    <att type="string" name="interaction" value="pp"/>
    <att type="real" name="SCORE" value="1.0"/>
  </edge>
  <edge label="GO:0009154 (pp) GO:0009166" source="103" target="78">
    <att type="string" name="canonicalName" value="GO:0009154 (pp) GO:0009166"/>
    <att type="string" name="interaction" value="pp"/>
    <att type="real" name="SCORE" value="1.0"/>
  </edge>
  <edge label="GO:0009154 (pp) GO:1901292" source="103" target="79">
    <att type="string" name="canonicalName" value="GO:0009154 (pp) GO:1901292"/>
    <att type="string" name="interaction" value="pp"/>
    <att type="real" name="SCORE" value="1.0"/>
  </edge>
  <edge label="GO:0009154 (pp) GO:0055086" source="103" target="80">
    <att type="string" name="canonicalName" value="GO:0009154 (pp) GO:0055086"/>
    <att type="string" name="interaction" value="pp"/>
    <att type="real" name="SCORE" value="0.5784061696702532"/>
  </edge>
  <edge label="GO:0010638 (pp) GO:0030838" source="56" target="55">
    <att type="string" name="canonicalName" value="GO:0010638 (pp) GO:0030838"/>
    <att type="string" name="interaction" value="pp"/>
    <att type="real" name="SCORE" value="0.6434782608727428"/>
  </edge>
  <edge label="GO:0030838 (pp) GO:0032970" source="55" target="57">
    <att type="string" name="canonicalName" value="GO:0030838 (pp) GO:0032970"/>
    <att type="string" name="interaction" value="pp"/>
    <att type="real" name="SCORE" value="0.7092198581588467"/>
  </edge>
  <edge label="GO:0030838 (pp) GO:1902905" source="55" target="58">
    <att type="string" name="canonicalName" value="GO:0030838 (pp) GO:1902905"/>
    <att type="string" name="interaction" value="pp"/>
    <att type="real" name="SCORE" value="0.8825214899727268"/>
  </edge>
  <edge label="GO:0010001 (pp) GO:0030838" source="70" target="55">
    <att type="string" name="canonicalName" value="GO:0010001 (pp) GO:0030838"/>
    <att type="string" name="interaction" value="pp"/>
    <att type="real" name="SCORE" value="0.41260744986363435"/>
  </edge>
  <edge label="GO:0030838 (pp) GO:0051495" source="55" target="59">
    <att type="string" name="canonicalName" value="GO:0030838 (pp) GO:0051495"/>
    <att type="string" name="interaction" value="pp"/>
    <att type="real" name="SCORE" value="0.8825214899727268"/>
  </edge>
  <edge label="GO:0030838 (pp) GO:0032273" source="55" target="60">
    <att type="string" name="canonicalName" value="GO:0030838 (pp) GO:0032273"/>
    <att type="string" name="interaction" value="pp"/>
    <att type="real" name="SCORE" value="1.0"/>
  </edge>
  <edge label="GO:0030838 (pp) GO:0031334" source="55" target="61">
    <att type="string" name="canonicalName" value="GO:0030838 (pp) GO:0031334"/>
    <att type="string" name="interaction" value="pp"/>
    <att type="real" name="SCORE" value="0.8825214899727268"/>
  </edge>
  <edge label="GO:0030838 (pp) GO:0032956" source="55" target="62">
    <att type="string" name="canonicalName" value="GO:0030838 (pp) GO:0032956"/>
    <att type="string" name="interaction" value="pp"/>
    <att type="real" name="SCORE" value="0.7875647668416348"/>
  </edge>
  <edge label="GO:0030833 (pp) GO:0030838" source="63" target="55">
    <att type="string" name="canonicalName" value="GO:0030833 (pp) GO:0030838"/>
    <att type="string" name="interaction" value="pp"/>
    <att type="real" name="SCORE" value="1.0"/>
  </edge>
  <edge label="GO:0030838 (pp) GO:0042063" source="55" target="74">
    <att type="string" name="canonicalName" value="GO:0030838 (pp) GO:0042063"/>
    <att type="string" name="interaction" value="pp"/>
    <att type="real" name="SCORE" value="0.41260744986363435"/>
  </edge>
  <edge label="GO:0007423 (pp) GO:0048598" source="38" target="37">
    <att type="string" name="canonicalName" value="GO:0007423 (pp) GO:0048598"/>
    <att type="string" name="interaction" value="pp"/>
    <att type="real" name="SCORE" value="0.5408000000030125"/>
  </edge>
  <edge label="GO:0016331 (pp) GO:0048598" source="33" target="37">
    <att type="string" name="canonicalName" value="GO:0016331 (pp) GO:0048598"/>
    <att type="string" name="interaction" value="pp"/>
    <att type="real" name="SCORE" value="0.5875251509088354"/>
  </edge>
  <edge label="GO:0048598 (pp) GO:1904064" source="37" target="4">
    <att type="string" name="canonicalName" value="GO:0048598 (pp) GO:1904064"/>
    <att type="string" name="interaction" value="pp"/>
    <att type="real" name="SCORE" value="0.42253521127236954"/>
  </edge>
  <edge label="GO:0048598 (pp) GO:0090596" source="37" target="41">
    <att type="string" name="canonicalName" value="GO:0048598 (pp) GO:0090596"/>
    <att type="string" name="interaction" value="pp"/>
    <att type="real" name="SCORE" value="0.3799621928214409"/>
  </edge>
  <edge label="GO:0034767 (pp) GO:0048598" source="5" target="37">
    <att type="string" name="canonicalName" value="GO:0034767 (pp) GO:0048598"/>
    <att type="string" name="interaction" value="pp"/>
    <att type="real" name="SCORE" value="0.42253521127236954"/>
  </edge>
  <edge label="GO:0042472 (pp) GO:0048598" source="42" target="37">
    <att type="string" name="canonicalName" value="GO:0042472 (pp) GO:0048598"/>
    <att type="string" name="interaction" value="pp"/>
    <att type="real" name="SCORE" value="0.47096774194014857"/>
  </edge>
  <edge label="GO:0034142 (pp) GO:0071677" source="108" target="102">
    <att type="string" name="canonicalName" value="GO:0034142 (pp) GO:0071677"/>
    <att type="string" name="interaction" value="pp"/>
    <att type="real" name="SCORE" value="0.3080168776491019"/>
  </edge>
  <edge label="GO:0034142 (pp) GO:1901224" source="108" target="81">
    <att type="string" name="canonicalName" value="GO:0034142 (pp) GO:1901224"/>
    <att type="string" name="interaction" value="pp"/>
    <att type="real" name="SCORE" value="0.654008438824551"/>
  </edge>
  <edge label="GO:0034142 (pp) GO:0043903" source="108" target="64">
    <att type="string" name="canonicalName" value="GO:0034142 (pp) GO:0043903"/>
    <att type="string" name="interaction" value="pp"/>
    <att type="real" name="SCORE" value="0.3080168776491019"/>
  </edge>
  <edge label="GO:0002252 (pp) GO:0034142" source="82" target="108">
    <att type="string" name="canonicalName" value="GO:0002252 (pp) GO:0034142"/>
    <att type="string" name="interaction" value="pp"/>
    <att type="real" name="SCORE" value="0.32786885246547054"/>
  </edge>
  <edge label="GO:0002221 (pp) GO:0034142" source="83" target="108">
    <att type="string" name="canonicalName" value="GO:0002221 (pp) GO:0034142"/>
    <att type="string" name="interaction" value="pp"/>
    <att type="real" name="SCORE" value="0.8509090909113136"/>
  </edge>
  <edge label="GO:0002275 (pp) GO:0034142" source="84" target="108">
    <att type="string" name="canonicalName" value="GO:0002275 (pp) GO:0034142"/>
    <att type="string" name="interaction" value="pp"/>
    <att type="real" name="SCORE" value="0.654008438824551"/>
  </edge>
  <edge label="GO:0034142 (pp) GO:0062207" source="108" target="85">
    <att type="string" name="canonicalName" value="GO:0034142 (pp) GO:0062207"/>
    <att type="string" name="interaction" value="pp"/>
    <att type="real" name="SCORE" value="0.654008438824551"/>
  </edge>
  <edge label="GO:0046632 (pp) GO:0048538" source="49" target="47">
    <att type="string" name="canonicalName" value="GO:0046632 (pp) GO:0048538"/>
    <att type="string" name="interaction" value="pp"/>
    <att type="real" name="SCORE" value="0.552727272733941"/>
  </edge>
  <edge label="GO:0045664 (pp) GO:0048538" source="29" target="47">
    <att type="string" name="canonicalName" value="GO:0045664 (pp) GO:0048538"/>
    <att type="string" name="interaction" value="pp"/>
    <att type="real" name="SCORE" value="0.4760383386650108"/>
  </edge>
  <edge label="GO:0048538 (pp) GO:1903131" source="47" target="51">
    <att type="string" name="canonicalName" value="GO:0048538 (pp) GO:1903131"/>
    <att type="string" name="interaction" value="pp"/>
    <att type="real" name="SCORE" value="0.5784061696702532"/>
  </edge>
  <edge label="GO:0042476 (pp) GO:0048538" source="31" target="47">
    <att type="string" name="canonicalName" value="GO:0042476 (pp) GO:0048538"/>
    <att type="string" name="interaction" value="pp"/>
    <att type="real" name="SCORE" value="0.552727272733941"/>
  </edge>
  <edge label="GO:0007423 (pp) GO:0048538" source="38" target="47">
    <att type="string" name="canonicalName" value="GO:0007423 (pp) GO:0048538"/>
    <att type="string" name="interaction" value="pp"/>
    <att type="real" name="SCORE" value="0.5199063231896218"/>
  </edge>
  <edge label="GO:0048538 (pp) GO:0048708" source="47" target="71">
    <att type="string" name="canonicalName" value="GO:0048538 (pp) GO:0048708"/>
    <att type="string" name="interaction" value="pp"/>
    <att type="real" name="SCORE" value="0.3080168776491019"/>
  </edge>
  <edge label="GO:0043588 (pp) GO:0048538" source="34" target="47">
    <att type="string" name="canonicalName" value="GO:0043588 (pp) GO:0048538"/>
    <att type="string" name="interaction" value="pp"/>
    <att type="real" name="SCORE" value="0.4760383386650108"/>
  </edge>
  <edge label="GO:0042475 (pp) GO:0048538" source="35" target="47">
    <att type="string" name="canonicalName" value="GO:0042475 (pp) GO:0048538"/>
    <att type="string" name="interaction" value="pp"/>
    <att type="real" name="SCORE" value="0.654008438824551"/>
  </edge>
  <edge label="GO:0048538 (pp) GO:0048709" source="47" target="72">
    <att type="string" name="canonicalName" value="GO:0048538 (pp) GO:0048709"/>
    <att type="string" name="interaction" value="pp"/>
    <att type="real" name="SCORE" value="0.3080168776491019"/>
  </edge>
  <edge label="GO:0042472 (pp) GO:0048538" source="42" target="47">
    <att type="string" name="canonicalName" value="GO:0042472 (pp) GO:0048538"/>
    <att type="string" name="interaction" value="pp"/>
    <att type="real" name="SCORE" value="0.3080168776491019"/>
  </edge>
  <edge label="GO:0010038 (pp) GO:0098659" source="107" target="2">
    <att type="string" name="canonicalName" value="GO:0010038 (pp) GO:0098659"/>
    <att type="string" name="interaction" value="pp"/>
    <att type="real" name="SCORE" value="0.3215130023706423"/>
  </edge>
  <edge label="GO:0010038 (pp) GO:0099587" source="107" target="3">
    <att type="string" name="canonicalName" value="GO:0010038 (pp) GO:0099587"/>
    <att type="string" name="interaction" value="pp"/>
    <att type="real" name="SCORE" value="0.3215130023706423"/>
  </edge>
  <edge label="GO:0010038 (pp) GO:1904064" source="107" target="4">
    <att type="string" name="canonicalName" value="GO:0010038 (pp) GO:1904064"/>
    <att type="string" name="interaction" value="pp"/>
    <att type="real" name="SCORE" value="0.3215130023706423"/>
  </edge>
  <edge label="GO:0010038 (pp) GO:0034767" source="107" target="5">
    <att type="string" name="canonicalName" value="GO:0010038 (pp) GO:0034767"/>
    <att type="string" name="interaction" value="pp"/>
    <att type="real" name="SCORE" value="0.3215130023706423"/>
  </edge>
  <edge label="GO:0010038 (pp) GO:0098739" source="107" target="6">
    <att type="string" name="canonicalName" value="GO:0010038 (pp) GO:0098739"/>
    <att type="string" name="interaction" value="pp"/>
    <att type="real" name="SCORE" value="0.3215130023706423"/>
  </edge>
  <edge label="GO:0010038 (pp) GO:0071248" source="107" target="86">
    <att type="string" name="canonicalName" value="GO:0010038 (pp) GO:0071248"/>
    <att type="string" name="interaction" value="pp"/>
    <att type="real" name="SCORE" value="0.7092198581588467"/>
  </edge>
  <edge label="GO:0010035 (pp) GO:0010038" source="87" target="107">
    <att type="string" name="canonicalName" value="GO:0010035 (pp) GO:0010038"/>
    <att type="string" name="interaction" value="pp"/>
    <att type="real" name="SCORE" value="1.0"/>
  </edge>
  <edge label="GO:0006195 (pp) GO:0009261" source="75" target="76">
    <att type="string" name="canonicalName" value="GO:0006195 (pp) GO:0009261"/>
    <att type="string" name="interaction" value="pp"/>
    <att type="real" name="SCORE" value="1.0"/>
  </edge>
  <edge label="GO:0006195 (pp) GO:0072523" source="75" target="77">
    <att type="string" name="canonicalName" value="GO:0006195 (pp) GO:0072523"/>
    <att type="string" name="interaction" value="pp"/>
    <att type="real" name="SCORE" value="1.0"/>
  </edge>
  <edge label="GO:0006195 (pp) GO:0009166" source="75" target="78">
    <att type="string" name="canonicalName" value="GO:0006195 (pp) GO:0009166"/>
    <att type="string" name="interaction" value="pp"/>
    <att type="real" name="SCORE" value="1.0"/>
  </edge>
  <edge label="GO:0006195 (pp) GO:1901292" source="75" target="79">
    <att type="string" name="canonicalName" value="GO:0006195 (pp) GO:1901292"/>
    <att type="string" name="interaction" value="pp"/>
    <att type="real" name="SCORE" value="1.0"/>
  </edge>
  <edge label="GO:0006195 (pp) GO:0055086" source="75" target="80">
    <att type="string" name="canonicalName" value="GO:0006195 (pp) GO:0055086"/>
    <att type="string" name="interaction" value="pp"/>
    <att type="real" name="SCORE" value="0.5784061696702532"/>
  </edge>
  <edge label="GO:0009261 (pp) GO:0072523" source="76" target="77">
    <att type="string" name="canonicalName" value="GO:0009261 (pp) GO:0072523"/>
    <att type="string" name="interaction" value="pp"/>
    <att type="real" name="SCORE" value="1.0"/>
  </edge>
  <edge label="GO:0009166 (pp) GO:0009261" source="78" target="76">
    <att type="string" name="canonicalName" value="GO:0009166 (pp) GO:0009261"/>
    <att type="string" name="interaction" value="pp"/>
    <att type="real" name="SCORE" value="1.0"/>
  </edge>
  <edge label="GO:0009261 (pp) GO:1901292" source="76" target="79">
    <att type="string" name="canonicalName" value="GO:0009261 (pp) GO:1901292"/>
    <att type="string" name="interaction" value="pp"/>
    <att type="real" name="SCORE" value="1.0"/>
  </edge>
  <edge label="GO:0009261 (pp) GO:0055086" source="76" target="80">
    <att type="string" name="canonicalName" value="GO:0009261 (pp) GO:0055086"/>
    <att type="string" name="interaction" value="pp"/>
    <att type="real" name="SCORE" value="0.5784061696702532"/>
  </edge>
  <edge label="GO:0098659 (pp) GO:0099587" source="2" target="3">
    <att type="string" name="canonicalName" value="GO:0098659 (pp) GO:0099587"/>
    <att type="string" name="interaction" value="pp"/>
    <att type="real" name="SCORE" value="1.0"/>
  </edge>
  <edge label="GO:0098659 (pp) GO:1904064" source="2" target="4">
    <att type="string" name="canonicalName" value="GO:0098659 (pp) GO:1904064"/>
    <att type="string" name="interaction" value="pp"/>
    <att type="real" name="SCORE" value="0.7371794871829409"/>
  </edge>
  <edge label="GO:0034767 (pp) GO:0098659" source="5" target="2">
    <att type="string" name="canonicalName" value="GO:0034767 (pp) GO:0098659"/>
    <att type="string" name="interaction" value="pp"/>
    <att type="real" name="SCORE" value="0.7371794871829409"/>
  </edge>
  <edge label="GO:0098659 (pp) GO:0098739" source="2" target="6">
    <att type="string" name="canonicalName" value="GO:0098659 (pp) GO:0098739"/>
    <att type="string" name="interaction" value="pp"/>
    <att type="real" name="SCORE" value="1.0"/>
  </edge>
  <edge label="GO:0098659 (pp) GO:1901379" source="2" target="7">
    <att type="string" name="canonicalName" value="GO:0098659 (pp) GO:1901379"/>
    <att type="string" name="interaction" value="pp"/>
    <att type="real" name="SCORE" value="0.552727272733941"/>
  </edge>
  <edge label="GO:0010035 (pp) GO:0098659" source="87" target="2">
    <att type="string" name="canonicalName" value="GO:0010035 (pp) GO:0098659"/>
    <att type="string" name="interaction" value="pp"/>
    <att type="real" name="SCORE" value="0.3215130023706423"/>
  </edge>
  <edge label="GO:0099587 (pp) GO:1904064" source="3" target="4">
    <att type="string" name="canonicalName" value="GO:0099587 (pp) GO:1904064"/>
    <att type="string" name="interaction" value="pp"/>
    <att type="real" name="SCORE" value="0.7371794871829409"/>
  </edge>
  <edge label="GO:0034767 (pp) GO:0099587" source="5" target="3">
    <att type="string" name="canonicalName" value="GO:0034767 (pp) GO:0099587"/>
    <att type="string" name="interaction" value="pp"/>
    <att type="real" name="SCORE" value="0.7371794871829409"/>
  </edge>
  <edge label="GO:0098739 (pp) GO:0099587" source="6" target="3">
    <att type="string" name="canonicalName" value="GO:0098739 (pp) GO:0099587"/>
    <att type="string" name="interaction" value="pp"/>
    <att type="real" name="SCORE" value="1.0"/>
  </edge>
  <edge label="GO:0099587 (pp) GO:1901379" source="3" target="7">
    <att type="string" name="canonicalName" value="GO:0099587 (pp) GO:1901379"/>
    <att type="string" name="interaction" value="pp"/>
    <att type="real" name="SCORE" value="0.552727272733941"/>
  </edge>
  <edge label="GO:0010035 (pp) GO:0099587" source="87" target="3">
    <att type="string" name="canonicalName" value="GO:0010035 (pp) GO:0099587"/>
    <att type="string" name="interaction" value="pp"/>
    <att type="real" name="SCORE" value="0.3215130023706423"/>
  </edge>
  <edge label="GO:0022408 (pp) GO:0030155" source="50" target="48">
    <att type="string" name="canonicalName" value="GO:0022408 (pp) GO:0030155"/>
    <att type="string" name="interaction" value="pp"/>
    <att type="real" name="SCORE" value="0.6371681415955534"/>
  </edge>
  <edge label="GO:0030155 (pp) GO:0072001" source="48" target="30">
    <att type="string" name="canonicalName" value="GO:0030155 (pp) GO:0072001"/>
    <att type="string" name="interaction" value="pp"/>
    <att type="real" name="SCORE" value="0.3120805369174838"/>
  </edge>
  <edge label="GO:0007596 (pp) GO:0030155" source="18" target="48">
    <att type="string" name="canonicalName" value="GO:0007596 (pp) GO:0030155"/>
    <att type="string" name="interaction" value="pp"/>
    <att type="real" name="SCORE" value="0.4920353982337746"/>
  </edge>
  <edge label="GO:0007599 (pp) GO:0030155" source="19" target="48">
    <att type="string" name="canonicalName" value="GO:0007599 (pp) GO:0030155"/>
    <att type="string" name="interaction" value="pp"/>
    <att type="real" name="SCORE" value="0.4920353982337746"/>
  </edge>
  <edge label="GO:0030155 (pp) GO:0050817" source="48" target="20">
    <att type="string" name="canonicalName" value="GO:0030155 (pp) GO:0050817"/>
    <att type="string" name="interaction" value="pp"/>
    <att type="real" name="SCORE" value="0.4920353982337746"/>
  </edge>
  <edge label="GO:0030155 (pp) GO:0030193" source="48" target="21">
    <att type="string" name="canonicalName" value="GO:0030155 (pp) GO:0030193"/>
    <att type="string" name="interaction" value="pp"/>
    <att type="real" name="SCORE" value="0.4294234592491835"/>
  </edge>
  <edge label="GO:0030155 (pp) GO:1900046" source="48" target="22">
    <att type="string" name="canonicalName" value="GO:0030155 (pp) GO:1900046"/>
    <att type="string" name="interaction" value="pp"/>
    <att type="real" name="SCORE" value="0.4294234592491835"/>
  </edge>
  <edge label="GO:0030155 (pp) GO:0050818" source="48" target="23">
    <att type="string" name="canonicalName" value="GO:0030155 (pp) GO:0050818"/>
    <att type="string" name="interaction" value="pp"/>
    <att type="real" name="SCORE" value="0.4294234592491835"/>
  </edge>
  <edge label="GO:0030155 (pp) GO:0043588" source="48" target="34">
    <att type="string" name="canonicalName" value="GO:0030155 (pp) GO:0043588"/>
    <att type="string" name="interaction" value="pp"/>
    <att type="real" name="SCORE" value="0.34690265487199595"/>
  </edge>
  <edge label="GO:0030155 (pp) GO:0048514" source="48" target="24">
    <att type="string" name="canonicalName" value="GO:0030155 (pp) GO:0048514"/>
    <att type="string" name="interaction" value="pp"/>
    <att type="real" name="SCORE" value="0.3768996960525147"/>
  </edge>
  <edge label="GO:0010638 (pp) GO:0032970" source="56" target="57">
    <att type="string" name="canonicalName" value="GO:0010638 (pp) GO:0032970"/>
    <att type="string" name="interaction" value="pp"/>
    <att type="real" name="SCORE" value="0.6332737030438348"/>
  </edge>
  <edge label="GO:0010638 (pp) GO:1902905" source="56" target="58">
    <att type="string" name="canonicalName" value="GO:0010638 (pp) GO:1902905"/>
    <att type="string" name="interaction" value="pp"/>
    <att type="real" name="SCORE" value="0.7505070993935558"/>
  </edge>
  <edge label="GO:0010638 (pp) GO:0051495" source="56" target="59">
    <att type="string" name="canonicalName" value="GO:0010638 (pp) GO:0051495"/>
    <att type="string" name="interaction" value="pp"/>
    <att type="real" name="SCORE" value="0.7505070993935558"/>
  </edge>
  <edge label="GO:0010638 (pp) GO:0032273" source="56" target="60">
    <att type="string" name="canonicalName" value="GO:0010638 (pp) GO:0032273"/>
    <att type="string" name="interaction" value="pp"/>
    <att type="real" name="SCORE" value="0.6434782608727428"/>
  </edge>
  <edge label="GO:0010638 (pp) GO:0031334" source="56" target="61">
    <att type="string" name="canonicalName" value="GO:0010638 (pp) GO:0031334"/>
    <att type="string" name="interaction" value="pp"/>
    <att type="real" name="SCORE" value="0.7505070993935558"/>
  </edge>
  <edge label="GO:0010638 (pp) GO:0032956" source="56" target="62">
    <att type="string" name="canonicalName" value="GO:0010638 (pp) GO:0032956"/>
    <att type="string" name="interaction" value="pp"/>
    <att type="real" name="SCORE" value="0.6882129277590843"/>
  </edge>
  <edge label="GO:0010638 (pp) GO:0030833" source="56" target="63">
    <att type="string" name="canonicalName" value="GO:0010638 (pp) GO:0030833"/>
    <att type="string" name="interaction" value="pp"/>
    <att type="real" name="SCORE" value="0.6434782608727428"/>
  </edge>
  <edge label="GO:0022408 (pp) GO:0046632" source="50" target="49">
    <att type="string" name="canonicalName" value="GO:0022408 (pp) GO:0046632"/>
    <att type="string" name="interaction" value="pp"/>
    <att type="real" name="SCORE" value="0.41260744986363435"/>
  </edge>
  <edge label="GO:0045664 (pp) GO:0046632" source="29" target="49">
    <att type="string" name="canonicalName" value="GO:0045664 (pp) GO:0046632"/>
    <att type="string" name="interaction" value="pp"/>
    <att type="real" name="SCORE" value="0.41260744986363435"/>
  </edge>
  <edge label="GO:0046632 (pp) GO:1903131" source="49" target="51">
    <att type="string" name="canonicalName" value="GO:0046632 (pp) GO:1903131"/>
    <att type="string" name="interaction" value="pp"/>
    <att type="real" name="SCORE" value="0.7092198581588467"/>
  </edge>
  <edge label="GO:0042476 (pp) GO:0046632" source="31" target="49">
    <att type="string" name="canonicalName" value="GO:0042476 (pp) GO:0046632"/>
    <att type="string" name="interaction" value="pp"/>
    <att type="real" name="SCORE" value="0.4743589743658818"/>
  </edge>
  <edge label="GO:0046632 (pp) GO:1901224" source="49" target="81">
    <att type="string" name="canonicalName" value="GO:0046632 (pp) GO:1901224"/>
    <att type="string" name="interaction" value="pp"/>
    <att type="real" name="SCORE" value="0.552727272733941"/>
  </edge>
  <edge label="GO:0043588 (pp) GO:0046632" source="34" target="49">
    <att type="string" name="canonicalName" value="GO:0043588 (pp) GO:0046632"/>
    <att type="string" name="interaction" value="pp"/>
    <att type="real" name="SCORE" value="0.41260744986363435"/>
  </edge>
  <edge label="GO:0042475 (pp) GO:0046632" source="35" target="49">
    <att type="string" name="canonicalName" value="GO:0042475 (pp) GO:0046632"/>
    <att type="string" name="interaction" value="pp"/>
    <att type="real" name="SCORE" value="0.552727272733941"/>
  </edge>
  <edge label="GO:0032970 (pp) GO:1902905" source="57" target="58">
    <att type="string" name="canonicalName" value="GO:0032970 (pp) GO:1902905"/>
    <att type="string" name="interaction" value="pp"/>
    <att type="real" name="SCORE" value="0.820568927791544"/>
  </edge>
  <edge label="GO:0032970 (pp) GO:0051495" source="57" target="59">
    <att type="string" name="canonicalName" value="GO:0032970 (pp) GO:0051495"/>
    <att type="string" name="interaction" value="pp"/>
    <att type="real" name="SCORE" value="0.820568927791544"/>
  </edge>
  <edge label="GO:0032273 (pp) GO:0032970" source="60" target="57">
    <att type="string" name="canonicalName" value="GO:0032273 (pp) GO:0032970"/>
    <att type="string" name="interaction" value="pp"/>
    <att type="real" name="SCORE" value="0.7092198581588467"/>
  </edge>
  <edge label="GO:0031334 (pp) GO:0032970" source="61" target="57">
    <att type="string" name="canonicalName" value="GO:0031334 (pp) GO:0032970"/>
    <att type="string" name="interaction" value="pp"/>
    <att type="real" name="SCORE" value="0.6411378555830881"/>
  </edge>
  <edge label="GO:0032956 (pp) GO:0032970" source="62" target="57">
    <att type="string" name="canonicalName" value="GO:0032956 (pp) GO:0032970"/>
    <att type="string" name="interaction" value="pp"/>
    <att type="real" name="SCORE" value="0.9164969450108805"/>
  </edge>
  <edge label="GO:0030833 (pp) GO:0032970" source="63" target="57">
    <att type="string" name="canonicalName" value="GO:0030833 (pp) GO:0032970"/>
    <att type="string" name="interaction" value="pp"/>
    <att type="real" name="SCORE" value="0.7092198581588467"/>
  </edge>
  <edge label="GO:0032970 (pp) GO:0070252" source="57" target="8">
    <att type="string" name="canonicalName" value="GO:0032970 (pp) GO:0070252"/>
    <att type="string" name="interaction" value="pp"/>
    <att type="real" name="SCORE" value="0.36760925450537973"/>
  </edge>
  <edge label="GO:0022408 (pp) GO:0045664" source="50" target="29">
    <att type="string" name="canonicalName" value="GO:0022408 (pp) GO:0045664"/>
    <att type="string" name="interaction" value="pp"/>
    <att type="real" name="SCORE" value="0.3610389610457656"/>
  </edge>
  <edge label="GO:0022408 (pp) GO:0072001" source="50" target="30">
    <att type="string" name="canonicalName" value="GO:0022408 (pp) GO:0072001"/>
    <att type="string" name="interaction" value="pp"/>
    <att type="real" name="SCORE" value="0.3182897862299167"/>
  </edge>
  <edge label="GO:0022408 (pp) GO:0071677" source="50" target="102">
    <att type="string" name="canonicalName" value="GO:0022408 (pp) GO:0071677"/>
    <att type="string" name="interaction" value="pp"/>
    <att type="real" name="SCORE" value="0.4760383386650108"/>
  </edge>
  <edge label="GO:0022408 (pp) GO:0043588" source="50" target="34">
    <att type="string" name="canonicalName" value="GO:0022408 (pp) GO:0043588"/>
    <att type="string" name="interaction" value="pp"/>
    <att type="real" name="SCORE" value="0.3610389610457656"/>
  </edge>
  <edge label="GO:0022408 (pp) GO:0071248" source="50" target="86">
    <att type="string" name="canonicalName" value="GO:0022408 (pp) GO:0071248"/>
    <att type="string" name="interaction" value="pp"/>
    <att type="real" name="SCORE" value="0.41260744986363435"/>
  </edge>
  <edge label="GO:0045664 (pp) GO:0072001" source="29" target="30">
    <att type="string" name="canonicalName" value="GO:0045664 (pp) GO:0072001"/>
    <att type="string" name="interaction" value="pp"/>
    <att type="real" name="SCORE" value="0.3182897862299167"/>
  </edge>
  <edge label="GO:0042476 (pp) GO:0045664" source="31" target="29">
    <att type="string" name="canonicalName" value="GO:0042476 (pp) GO:0045664"/>
    <att type="string" name="interaction" value="pp"/>
    <att type="real" name="SCORE" value="0.41260744986363435"/>
  </edge>
  <edge label="GO:0007423 (pp) GO:0045664" source="38" target="29">
    <att type="string" name="canonicalName" value="GO:0007423 (pp) GO:0045664"/>
    <att type="string" name="interaction" value="pp"/>
    <att type="real" name="SCORE" value="0.4178498985849634"/>
  </edge>
  <edge label="GO:0002064 (pp) GO:0045664" source="32" target="29">
    <att type="string" name="canonicalName" value="GO:0002064 (pp) GO:0045664"/>
    <att type="string" name="interaction" value="pp"/>
    <att type="real" name="SCORE" value="0.3610389610457656"/>
  </edge>
  <edge label="GO:0010001 (pp) GO:0045664" source="70" target="29">
    <att type="string" name="canonicalName" value="GO:0010001 (pp) GO:0045664"/>
    <att type="string" name="interaction" value="pp"/>
    <att type="real" name="SCORE" value="0.3610389610457656"/>
  </edge>
  <edge label="GO:0045664 (pp) GO:0048708" source="29" target="71">
    <att type="string" name="canonicalName" value="GO:0045664 (pp) GO:0048708"/>
    <att type="string" name="interaction" value="pp"/>
    <att type="real" name="SCORE" value="0.4760383386650108"/>
  </edge>
  <edge label="GO:0043588 (pp) GO:0045664" source="34" target="29">
    <att type="string" name="canonicalName" value="GO:0043588 (pp) GO:0045664"/>
    <att type="string" name="interaction" value="pp"/>
    <att type="real" name="SCORE" value="0.5740259740305104"/>
  </edge>
  <edge label="GO:0042475 (pp) GO:0045664" source="35" target="29">
    <att type="string" name="canonicalName" value="GO:0042475 (pp) GO:0045664"/>
    <att type="string" name="interaction" value="pp"/>
    <att type="real" name="SCORE" value="0.4760383386650108"/>
  </edge>
  <edge label="GO:0042063 (pp) GO:0045664" source="74" target="29">
    <att type="string" name="canonicalName" value="GO:0042063 (pp) GO:0045664"/>
    <att type="string" name="interaction" value="pp"/>
    <att type="real" name="SCORE" value="0.3610389610457656"/>
  </edge>
  <edge label="GO:0010001 (pp) GO:0021782" source="70" target="69">
    <att type="string" name="canonicalName" value="GO:0010001 (pp) GO:0021782"/>
    <att type="string" name="interaction" value="pp"/>
    <att type="real" name="SCORE" value="0.8825214899727268"/>
  </edge>
  <edge label="GO:0021782 (pp) GO:0048708" source="69" target="71">
    <att type="string" name="canonicalName" value="GO:0021782 (pp) GO:0048708"/>
    <att type="string" name="interaction" value="pp"/>
    <att type="real" name="SCORE" value="0.552727272733941"/>
  </edge>
  <edge label="GO:0010817 (pp) GO:0021782" source="53" target="69">
    <att type="string" name="canonicalName" value="GO:0010817 (pp) GO:0021782"/>
    <att type="string" name="interaction" value="pp"/>
    <att type="real" name="SCORE" value="0.3215130023706423"/>
  </edge>
  <edge label="GO:0021782 (pp) GO:0048709" source="69" target="72">
    <att type="string" name="canonicalName" value="GO:0021782 (pp) GO:0048709"/>
    <att type="string" name="interaction" value="pp"/>
    <att type="real" name="SCORE" value="0.8509090909113136"/>
  </edge>
  <edge label="GO:0021782 (pp) GO:0051604" source="69" target="73">
    <att type="string" name="canonicalName" value="GO:0021782 (pp) GO:0051604"/>
    <att type="string" name="interaction" value="pp"/>
    <att type="real" name="SCORE" value="0.6475644699181806"/>
  </edge>
  <edge label="GO:0021782 (pp) GO:0042063" source="69" target="74">
    <att type="string" name="canonicalName" value="GO:0021782 (pp) GO:0042063"/>
    <att type="string" name="interaction" value="pp"/>
    <att type="real" name="SCORE" value="0.8825214899727268"/>
  </edge>
  <edge label="GO:0009166 (pp) GO:0072523" source="78" target="77">
    <att type="string" name="canonicalName" value="GO:0009166 (pp) GO:0072523"/>
    <att type="string" name="interaction" value="pp"/>
    <att type="real" name="SCORE" value="1.0"/>
  </edge>
  <edge label="GO:0072523 (pp) GO:1901292" source="77" target="79">
    <att type="string" name="canonicalName" value="GO:0072523 (pp) GO:1901292"/>
    <att type="string" name="interaction" value="pp"/>
    <att type="real" name="SCORE" value="1.0"/>
  </edge>
  <edge label="GO:0055086 (pp) GO:0072523" source="80" target="77">
    <att type="string" name="canonicalName" value="GO:0055086 (pp) GO:0072523"/>
    <att type="string" name="interaction" value="pp"/>
    <att type="real" name="SCORE" value="0.5784061696702532"/>
  </edge>
  <edge label="GO:0002064 (pp) GO:0072001" source="32" target="30">
    <att type="string" name="canonicalName" value="GO:0002064 (pp) GO:0072001"/>
    <att type="string" name="interaction" value="pp"/>
    <att type="real" name="SCORE" value="0.3182897862299167"/>
  </edge>
  <edge label="GO:0016331 (pp) GO:0072001" source="33" target="30">
    <att type="string" name="canonicalName" value="GO:0016331 (pp) GO:0072001"/>
    <att type="string" name="interaction" value="pp"/>
    <att type="real" name="SCORE" value="0.3626943005249045"/>
  </edge>
  <edge label="GO:0043588 (pp) GO:0072001" source="34" target="30">
    <att type="string" name="canonicalName" value="GO:0043588 (pp) GO:0072001"/>
    <att type="string" name="interaction" value="pp"/>
    <att type="real" name="SCORE" value="0.5130641330213691"/>
  </edge>
  <edge label="GO:0010001 (pp) GO:1902905" source="70" target="58">
    <att type="string" name="canonicalName" value="GO:0010001 (pp) GO:1902905"/>
    <att type="string" name="interaction" value="pp"/>
    <att type="real" name="SCORE" value="0.3610389610457656"/>
  </edge>
  <edge label="GO:0051495 (pp) GO:1902905" source="59" target="58">
    <att type="string" name="canonicalName" value="GO:0051495 (pp) GO:1902905"/>
    <att type="string" name="interaction" value="pp"/>
    <att type="real" name="SCORE" value="1.0"/>
  </edge>
  <edge label="GO:0032273 (pp) GO:1902905" source="60" target="58">
    <att type="string" name="canonicalName" value="GO:0032273 (pp) GO:1902905"/>
    <att type="string" name="interaction" value="pp"/>
    <att type="real" name="SCORE" value="0.8825214899727268"/>
  </edge>
  <edge label="GO:0031334 (pp) GO:1902905" source="61" target="58">
    <att type="string" name="canonicalName" value="GO:0031334 (pp) GO:1902905"/>
    <att type="string" name="interaction" value="pp"/>
    <att type="real" name="SCORE" value="0.7870129870152552"/>
  </edge>
  <edge label="GO:0032956 (pp) GO:1902905" source="62" target="58">
    <att type="string" name="canonicalName" value="GO:0032956 (pp) GO:1902905"/>
    <att type="string" name="interaction" value="pp"/>
    <att type="real" name="SCORE" value="0.9026128266042738"/>
  </edge>
  <edge label="GO:0030833 (pp) GO:1902905" source="63" target="58">
    <att type="string" name="canonicalName" value="GO:0030833 (pp) GO:1902905"/>
    <att type="string" name="interaction" value="pp"/>
    <att type="real" name="SCORE" value="0.8825214899727268"/>
  </edge>
  <edge label="GO:0042063 (pp) GO:1902905" source="74" target="58">
    <att type="string" name="canonicalName" value="GO:0042063 (pp) GO:1902905"/>
    <att type="string" name="interaction" value="pp"/>
    <att type="real" name="SCORE" value="0.3610389610457656"/>
  </edge>
  <edge label="GO:0006081 (pp) GO:0034308" source="92" target="54">
    <att type="string" name="canonicalName" value="GO:0006081 (pp) GO:0034308"/>
    <att type="string" name="interaction" value="pp"/>
    <att type="real" name="SCORE" value="0.3080168776491019"/>
  </edge>
  <edge label="GO:0042476 (pp) GO:1903131" source="31" target="51">
    <att type="string" name="canonicalName" value="GO:0042476 (pp) GO:1903131"/>
    <att type="string" name="interaction" value="pp"/>
    <att type="real" name="SCORE" value="0.3215130023706423"/>
  </edge>
  <edge label="GO:0007423 (pp) GO:1903131" source="38" target="51">
    <att type="string" name="canonicalName" value="GO:0007423 (pp) GO:1903131"/>
    <att type="string" name="interaction" value="pp"/>
    <att type="real" name="SCORE" value="0.3398926654789027"/>
  </edge>
  <edge label="GO:1901224 (pp) GO:1903131" source="81" target="51">
    <att type="string" name="canonicalName" value="GO:1901224 (pp) GO:1903131"/>
    <att type="string" name="interaction" value="pp"/>
    <att type="real" name="SCORE" value="0.36760925450537973"/>
  </edge>
  <edge label="GO:0042475 (pp) GO:1903131" source="35" target="51">
    <att type="string" name="canonicalName" value="GO:0042475 (pp) GO:1903131"/>
    <att type="string" name="interaction" value="pp"/>
    <att type="real" name="SCORE" value="0.36760925450537973"/>
  </edge>
  <edge label="GO:0071248 (pp) GO:1903131" source="86" target="51">
    <att type="string" name="canonicalName" value="GO:0071248 (pp) GO:1903131"/>
    <att type="string" name="interaction" value="pp"/>
    <att type="real" name="SCORE" value="0.3215130023706423"/>
  </edge>
  <edge label="GO:0007423 (pp) GO:0042476" source="38" target="31">
    <att type="string" name="canonicalName" value="GO:0007423 (pp) GO:0042476"/>
    <att type="string" name="interaction" value="pp"/>
    <att type="real" name="SCORE" value="0.4652173913091143"/>
  </edge>
  <edge label="GO:0002064 (pp) GO:0042476" source="32" target="31">
    <att type="string" name="canonicalName" value="GO:0002064 (pp) GO:0042476"/>
    <att type="string" name="interaction" value="pp"/>
    <att type="real" name="SCORE" value="0.41260744986363435"/>
  </edge>
  <edge label="GO:0016331 (pp) GO:0042476" source="33" target="31">
    <att type="string" name="canonicalName" value="GO:0016331 (pp) GO:0042476"/>
    <att type="string" name="interaction" value="pp"/>
    <att type="real" name="SCORE" value="0.4743589743658818"/>
  </edge>
  <edge label="GO:0042476 (pp) GO:0043588" source="31" target="34">
    <att type="string" name="canonicalName" value="GO:0042476 (pp) GO:0043588"/>
    <att type="string" name="interaction" value="pp"/>
    <att type="real" name="SCORE" value="0.6475644699181806"/>
  </edge>
  <edge label="GO:0042475 (pp) GO:0042476" source="35" target="31">
    <att type="string" name="canonicalName" value="GO:0042475 (pp) GO:0042476"/>
    <att type="string" name="interaction" value="pp"/>
    <att type="real" name="SCORE" value="0.8509090909113136"/>
  </edge>
  <edge label="GO:0007423 (pp) GO:0060113" source="38" target="39">
    <att type="string" name="canonicalName" value="GO:0007423 (pp) GO:0060113"/>
    <att type="string" name="interaction" value="pp"/>
    <att type="real" name="SCORE" value="0.5199063231896218"/>
  </edge>
  <edge label="GO:0002064 (pp) GO:0007423" source="32" target="38">
    <att type="string" name="canonicalName" value="GO:0002064 (pp) GO:0007423"/>
    <att type="string" name="interaction" value="pp"/>
    <att type="real" name="SCORE" value="0.4178498985849634"/>
  </edge>
  <edge label="GO:0007423 (pp) GO:0042490" source="38" target="40">
    <att type="string" name="canonicalName" value="GO:0007423 (pp) GO:0042490"/>
    <att type="string" name="interaction" value="pp"/>
    <att type="real" name="SCORE" value="0.5199063231896218"/>
  </edge>
  <edge label="GO:0007423 (pp) GO:0090596" source="38" target="41">
    <att type="string" name="canonicalName" value="GO:0007423 (pp) GO:0090596"/>
    <att type="string" name="interaction" value="pp"/>
    <att type="real" name="SCORE" value="0.7505070993935558"/>
  </edge>
  <edge label="GO:0007423 (pp) GO:0043588" source="38" target="34">
    <att type="string" name="canonicalName" value="GO:0007423 (pp) GO:0043588"/>
    <att type="string" name="interaction" value="pp"/>
    <att type="real" name="SCORE" value="0.4178498985849634"/>
  </edge>
  <edge label="GO:0007423 (pp) GO:0042475" source="38" target="35">
    <att type="string" name="canonicalName" value="GO:0007423 (pp) GO:0042475"/>
    <att type="string" name="interaction" value="pp"/>
    <att type="real" name="SCORE" value="0.32786885246547054"/>
  </edge>
  <edge label="GO:0007423 (pp) GO:0042472" source="38" target="42">
    <att type="string" name="canonicalName" value="GO:0007423 (pp) GO:0042472"/>
    <att type="string" name="interaction" value="pp"/>
    <att type="real" name="SCORE" value="0.5199063231896218"/>
  </edge>
  <edge label="GO:0007423 (pp) GO:0048514" source="38" target="24">
    <att type="string" name="canonicalName" value="GO:0007423 (pp) GO:0048514"/>
    <att type="string" name="interaction" value="pp"/>
    <att type="real" name="SCORE" value="0.30743243243722884"/>
  </edge>
  <edge label="GO:0007596 (pp) GO:0007599" source="18" target="19">
    <att type="string" name="canonicalName" value="GO:0007596 (pp) GO:0007599"/>
    <att type="string" name="interaction" value="pp"/>
    <att type="real" name="SCORE" value="1.0"/>
  </edge>
  <edge label="GO:0007596 (pp) GO:0050817" source="18" target="20">
    <att type="string" name="canonicalName" value="GO:0007596 (pp) GO:0050817"/>
    <att type="string" name="interaction" value="pp"/>
    <att type="real" name="SCORE" value="1.0"/>
  </edge>
  <edge label="GO:0007596 (pp) GO:0030193" source="18" target="21">
    <att type="string" name="canonicalName" value="GO:0007596 (pp) GO:0030193"/>
    <att type="string" name="interaction" value="pp"/>
    <att type="real" name="SCORE" value="0.7380191693325053"/>
  </edge>
  <edge label="GO:0007596 (pp) GO:1900046" source="18" target="22">
    <att type="string" name="canonicalName" value="GO:0007596 (pp) GO:1900046"/>
    <att type="string" name="interaction" value="pp"/>
    <att type="real" name="SCORE" value="0.7380191693325053"/>
  </edge>
  <edge label="GO:0007596 (pp) GO:0050818" source="18" target="23">
    <att type="string" name="canonicalName" value="GO:0007596 (pp) GO:0050818"/>
    <att type="string" name="interaction" value="pp"/>
    <att type="real" name="SCORE" value="0.7380191693325053"/>
  </edge>
  <edge label="GO:0007596 (pp) GO:0048514" source="18" target="24">
    <att type="string" name="canonicalName" value="GO:0007596 (pp) GO:0048514"/>
    <att type="string" name="interaction" value="pp"/>
    <att type="real" name="SCORE" value="0.4178498985849634"/>
  </edge>
  <edge label="GO:0007596 (pp) GO:0051604" source="18" target="73">
    <att type="string" name="canonicalName" value="GO:0007596 (pp) GO:0051604"/>
    <att type="string" name="interaction" value="pp"/>
    <att type="real" name="SCORE" value="0.3610389610457656"/>
  </edge>
  <edge label="GO:0002064 (pp) GO:0060113" source="32" target="39">
    <att type="string" name="canonicalName" value="GO:0002064 (pp) GO:0060113"/>
    <att type="string" name="interaction" value="pp"/>
    <att type="real" name="SCORE" value="0.4760383386650108"/>
  </edge>
  <edge label="GO:0042490 (pp) GO:0060113" source="40" target="39">
    <att type="string" name="canonicalName" value="GO:0042490 (pp) GO:0060113"/>
    <att type="string" name="interaction" value="pp"/>
    <att type="real" name="SCORE" value="1.0"/>
  </edge>
  <edge label="GO:0060113 (pp) GO:0090596" source="39" target="41">
    <att type="string" name="canonicalName" value="GO:0060113 (pp) GO:0090596"/>
    <att type="string" name="interaction" value="pp"/>
    <att type="real" name="SCORE" value="0.4760383386650108"/>
  </edge>
  <edge label="GO:0060113 (pp) GO:1901379" source="39" target="7">
    <att type="string" name="canonicalName" value="GO:0060113 (pp) GO:1901379"/>
    <att type="string" name="interaction" value="pp"/>
    <att type="real" name="SCORE" value="0.3080168776491019"/>
  </edge>
  <edge label="GO:0042472 (pp) GO:0060113" source="42" target="39">
    <att type="string" name="canonicalName" value="GO:0042472 (pp) GO:0060113"/>
    <att type="string" name="interaction" value="pp"/>
    <att type="real" name="SCORE" value="0.3080168776491019"/>
  </edge>
  <edge label="GO:0060113 (pp) GO:0070252" source="39" target="8">
    <att type="string" name="canonicalName" value="GO:0060113 (pp) GO:0070252"/>
    <att type="string" name="interaction" value="pp"/>
    <att type="real" name="SCORE" value="0.3080168776491019"/>
  </edge>
  <edge label="GO:0007599 (pp) GO:0050817" source="19" target="20">
    <att type="string" name="canonicalName" value="GO:0007599 (pp) GO:0050817"/>
    <att type="string" name="interaction" value="pp"/>
    <att type="real" name="SCORE" value="1.0"/>
  </edge>
  <edge label="GO:0007599 (pp) GO:0030193" source="19" target="21">
    <att type="string" name="canonicalName" value="GO:0007599 (pp) GO:0030193"/>
    <att type="string" name="interaction" value="pp"/>
    <att type="real" name="SCORE" value="0.7380191693325053"/>
  </edge>
  <edge label="GO:0007599 (pp) GO:1900046" source="19" target="22">
    <att type="string" name="canonicalName" value="GO:0007599 (pp) GO:1900046"/>
    <att type="string" name="interaction" value="pp"/>
    <att type="real" name="SCORE" value="0.7380191693325053"/>
  </edge>
  <edge label="GO:0007599 (pp) GO:0050818" source="19" target="23">
    <att type="string" name="canonicalName" value="GO:0007599 (pp) GO:0050818"/>
    <att type="string" name="interaction" value="pp"/>
    <att type="real" name="SCORE" value="0.7380191693325053"/>
  </edge>
  <edge label="GO:0007599 (pp) GO:0048514" source="19" target="24">
    <att type="string" name="canonicalName" value="GO:0007599 (pp) GO:0048514"/>
    <att type="string" name="interaction" value="pp"/>
    <att type="real" name="SCORE" value="0.4178498985849634"/>
  </edge>
  <edge label="GO:0007599 (pp) GO:0051604" source="19" target="73">
    <att type="string" name="canonicalName" value="GO:0007599 (pp) GO:0051604"/>
    <att type="string" name="interaction" value="pp"/>
    <att type="real" name="SCORE" value="0.3610389610457656"/>
  </edge>
  <edge label="GO:0030193 (pp) GO:0050817" source="21" target="20">
    <att type="string" name="canonicalName" value="GO:0030193 (pp) GO:0050817"/>
    <att type="string" name="interaction" value="pp"/>
    <att type="real" name="SCORE" value="0.7380191693325053"/>
  </edge>
  <edge label="GO:0050817 (pp) GO:1900046" source="20" target="22">
    <att type="string" name="canonicalName" value="GO:0050817 (pp) GO:1900046"/>
    <att type="string" name="interaction" value="pp"/>
    <att type="real" name="SCORE" value="0.7380191693325053"/>
  </edge>
  <edge label="GO:0050817 (pp) GO:0050818" source="20" target="23">
    <att type="string" name="canonicalName" value="GO:0050817 (pp) GO:0050818"/>
    <att type="string" name="interaction" value="pp"/>
    <att type="real" name="SCORE" value="0.7380191693325053"/>
  </edge>
  <edge label="GO:0048514 (pp) GO:0050817" source="24" target="20">
    <att type="string" name="canonicalName" value="GO:0048514 (pp) GO:0050817"/>
    <att type="string" name="interaction" value="pp"/>
    <att type="real" name="SCORE" value="0.4178498985849634"/>
  </edge>
  <edge label="GO:0050817 (pp) GO:0051604" source="20" target="73">
    <att type="string" name="canonicalName" value="GO:0050817 (pp) GO:0051604"/>
    <att type="string" name="interaction" value="pp"/>
    <att type="real" name="SCORE" value="0.3610389610457656"/>
  </edge>
  <edge label="GO:0002064 (pp) GO:0042490" source="32" target="40">
    <att type="string" name="canonicalName" value="GO:0002064 (pp) GO:0042490"/>
    <att type="string" name="interaction" value="pp"/>
    <att type="real" name="SCORE" value="0.4760383386650108"/>
  </edge>
  <edge label="GO:0002064 (pp) GO:0090596" source="32" target="41">
    <att type="string" name="canonicalName" value="GO:0002064 (pp) GO:0090596"/>
    <att type="string" name="interaction" value="pp"/>
    <att type="real" name="SCORE" value="0.3610389610457656"/>
  </edge>
  <edge label="GO:0002064 (pp) GO:0043588" source="32" target="34">
    <att type="string" name="canonicalName" value="GO:0002064 (pp) GO:0043588"/>
    <att type="string" name="interaction" value="pp"/>
    <att type="real" name="SCORE" value="0.7870129870152552"/>
  </edge>
  <edge label="GO:0002064 (pp) GO:0042475" source="32" target="35">
    <att type="string" name="canonicalName" value="GO:0002064 (pp) GO:0042475"/>
    <att type="string" name="interaction" value="pp"/>
    <att type="real" name="SCORE" value="0.4760383386650108"/>
  </edge>
  <edge label="GO:0010001 (pp) GO:0051495" source="70" target="59">
    <att type="string" name="canonicalName" value="GO:0010001 (pp) GO:0051495"/>
    <att type="string" name="interaction" value="pp"/>
    <att type="real" name="SCORE" value="0.3610389610457656"/>
  </edge>
  <edge label="GO:0010001 (pp) GO:0032273" source="70" target="60">
    <att type="string" name="canonicalName" value="GO:0010001 (pp) GO:0032273"/>
    <att type="string" name="interaction" value="pp"/>
    <att type="real" name="SCORE" value="0.41260744986363435"/>
  </edge>
  <edge label="GO:0010001 (pp) GO:0031334" source="70" target="61">
    <att type="string" name="canonicalName" value="GO:0010001 (pp) GO:0031334"/>
    <att type="string" name="interaction" value="pp"/>
    <att type="real" name="SCORE" value="0.3610389610457656"/>
  </edge>
  <edge label="GO:0010001 (pp) GO:0032956" source="70" target="62">
    <att type="string" name="canonicalName" value="GO:0010001 (pp) GO:0032956"/>
    <att type="string" name="interaction" value="pp"/>
    <att type="real" name="SCORE" value="0.3182897862299167"/>
  </edge>
  <edge label="GO:0010001 (pp) GO:0048708" source="70" target="71">
    <att type="string" name="canonicalName" value="GO:0010001 (pp) GO:0048708"/>
    <att type="string" name="interaction" value="pp"/>
    <att type="real" name="SCORE" value="0.7380191693325053"/>
  </edge>
  <edge label="GO:0010001 (pp) GO:0030833" source="70" target="63">
    <att type="string" name="canonicalName" value="GO:0010001 (pp) GO:0030833"/>
    <att type="string" name="interaction" value="pp"/>
    <att type="real" name="SCORE" value="0.41260744986363435"/>
  </edge>
  <edge label="GO:0010001 (pp) GO:0048709" source="70" target="72">
    <att type="string" name="canonicalName" value="GO:0010001 (pp) GO:0048709"/>
    <att type="string" name="interaction" value="pp"/>
    <att type="real" name="SCORE" value="0.7380191693325053"/>
  </edge>
  <edge label="GO:0010001 (pp) GO:0051604" source="70" target="73">
    <att type="string" name="canonicalName" value="GO:0010001 (pp) GO:0051604"/>
    <att type="string" name="interaction" value="pp"/>
    <att type="real" name="SCORE" value="0.5740259740305104"/>
  </edge>
  <edge label="GO:0010001 (pp) GO:0042063" source="70" target="74">
    <att type="string" name="canonicalName" value="GO:0010001 (pp) GO:0042063"/>
    <att type="string" name="interaction" value="pp"/>
    <att type="real" name="SCORE" value="1.0"/>
  </edge>
  <edge label="GO:0071677 (pp) GO:1901224" source="102" target="81">
    <att type="string" name="canonicalName" value="GO:0071677 (pp) GO:1901224"/>
    <att type="string" name="interaction" value="pp"/>
    <att type="real" name="SCORE" value="0.3080168776491019"/>
  </edge>
  <edge label="GO:0043903 (pp) GO:0071677" source="64" target="102">
    <att type="string" name="canonicalName" value="GO:0043903 (pp) GO:0071677"/>
    <att type="string" name="interaction" value="pp"/>
    <att type="real" name="SCORE" value="0.3080168776491019"/>
  </edge>
  <edge label="GO:0070098 (pp) GO:0071677" source="88" target="102">
    <att type="string" name="canonicalName" value="GO:0070098 (pp) GO:0071677"/>
    <att type="string" name="interaction" value="pp"/>
    <att type="real" name="SCORE" value="0.654008438824551"/>
  </edge>
  <edge label="GO:0002275 (pp) GO:0071677" source="84" target="102">
    <att type="string" name="canonicalName" value="GO:0002275 (pp) GO:0071677"/>
    <att type="string" name="interaction" value="pp"/>
    <att type="real" name="SCORE" value="0.3080168776491019"/>
  </edge>
  <edge label="GO:0071677 (pp) GO:1901379" source="102" target="7">
    <att type="string" name="canonicalName" value="GO:0071677 (pp) GO:1901379"/>
    <att type="string" name="interaction" value="pp"/>
    <att type="real" name="SCORE" value="0.3080168776491019"/>
  </edge>
  <edge label="GO:0071677 (pp) GO:1990868" source="102" target="89">
    <att type="string" name="canonicalName" value="GO:0071677 (pp) GO:1990868"/>
    <att type="string" name="interaction" value="pp"/>
    <att type="real" name="SCORE" value="0.654008438824551"/>
  </edge>
  <edge label="GO:0071677 (pp) GO:1990869" source="102" target="90">
    <att type="string" name="canonicalName" value="GO:0071677 (pp) GO:1990869"/>
    <att type="string" name="interaction" value="pp"/>
    <att type="real" name="SCORE" value="0.654008438824551"/>
  </edge>
  <edge label="GO:0032273 (pp) GO:0051495" source="60" target="59">
    <att type="string" name="canonicalName" value="GO:0032273 (pp) GO:0051495"/>
    <att type="string" name="interaction" value="pp"/>
    <att type="real" name="SCORE" value="0.8825214899727268"/>
  </edge>
  <edge label="GO:0031334 (pp) GO:0051495" source="61" target="59">
    <att type="string" name="canonicalName" value="GO:0031334 (pp) GO:0051495"/>
    <att type="string" name="interaction" value="pp"/>
    <att type="real" name="SCORE" value="0.7870129870152552"/>
  </edge>
  <edge label="GO:0032956 (pp) GO:0051495" source="62" target="59">
    <att type="string" name="canonicalName" value="GO:0032956 (pp) GO:0051495"/>
    <att type="string" name="interaction" value="pp"/>
    <att type="real" name="SCORE" value="0.9026128266042738"/>
  </edge>
  <edge label="GO:0030833 (pp) GO:0051495" source="63" target="59">
    <att type="string" name="canonicalName" value="GO:0030833 (pp) GO:0051495"/>
    <att type="string" name="interaction" value="pp"/>
    <att type="real" name="SCORE" value="0.8825214899727268"/>
  </edge>
  <edge label="GO:0042063 (pp) GO:0051495" source="74" target="59">
    <att type="string" name="canonicalName" value="GO:0042063 (pp) GO:0051495"/>
    <att type="string" name="interaction" value="pp"/>
    <att type="real" name="SCORE" value="0.3610389610457656"/>
  </edge>
  <edge label="GO:0030193 (pp) GO:1900046" source="21" target="22">
    <att type="string" name="canonicalName" value="GO:0030193 (pp) GO:1900046"/>
    <att type="string" name="interaction" value="pp"/>
    <att type="real" name="SCORE" value="1.0"/>
  </edge>
  <edge label="GO:0030193 (pp) GO:0050818" source="21" target="23">
    <att type="string" name="canonicalName" value="GO:0030193 (pp) GO:0050818"/>
    <att type="string" name="interaction" value="pp"/>
    <att type="real" name="SCORE" value="1.0"/>
  </edge>
  <edge label="GO:0030193 (pp) GO:0042472" source="21" target="42">
    <att type="string" name="canonicalName" value="GO:0030193 (pp) GO:0042472"/>
    <att type="string" name="interaction" value="pp"/>
    <att type="real" name="SCORE" value="0.3080168776491019"/>
  </edge>
  <edge label="GO:0030193 (pp) GO:0048514" source="21" target="24">
    <att type="string" name="canonicalName" value="GO:0030193 (pp) GO:0048514"/>
    <att type="string" name="interaction" value="pp"/>
    <att type="real" name="SCORE" value="0.32786885246547054"/>
  </edge>
  <edge label="GO:0031334 (pp) GO:0032273" source="61" target="60">
    <att type="string" name="canonicalName" value="GO:0031334 (pp) GO:0032273"/>
    <att type="string" name="interaction" value="pp"/>
    <att type="real" name="SCORE" value="0.8825214899727268"/>
  </edge>
  <edge label="GO:0032273 (pp) GO:0032956" source="60" target="62">
    <att type="string" name="canonicalName" value="GO:0032273 (pp) GO:0032956"/>
    <att type="string" name="interaction" value="pp"/>
    <att type="real" name="SCORE" value="0.7875647668416348"/>
  </edge>
  <edge label="GO:0030833 (pp) GO:0032273" source="63" target="60">
    <att type="string" name="canonicalName" value="GO:0030833 (pp) GO:0032273"/>
    <att type="string" name="interaction" value="pp"/>
    <att type="real" name="SCORE" value="1.0"/>
  </edge>
  <edge label="GO:0032273 (pp) GO:0042063" source="60" target="74">
    <att type="string" name="canonicalName" value="GO:0032273 (pp) GO:0042063"/>
    <att type="string" name="interaction" value="pp"/>
    <att type="real" name="SCORE" value="0.41260744986363435"/>
  </edge>
  <edge label="GO:0045444 (pp) GO:0090596" source="95" target="41">
    <att type="string" name="canonicalName" value="GO:0045444 (pp) GO:0090596"/>
    <att type="string" name="interaction" value="pp"/>
    <att type="real" name="SCORE" value="0.3610389610457656"/>
  </edge>
  <edge label="GO:0042490 (pp) GO:0090596" source="40" target="41">
    <att type="string" name="canonicalName" value="GO:0042490 (pp) GO:0090596"/>
    <att type="string" name="interaction" value="pp"/>
    <att type="real" name="SCORE" value="0.4760383386650108"/>
  </edge>
  <edge label="GO:0042490 (pp) GO:1901379" source="40" target="7">
    <att type="string" name="canonicalName" value="GO:0042490 (pp) GO:1901379"/>
    <att type="string" name="interaction" value="pp"/>
    <att type="real" name="SCORE" value="0.3080168776491019"/>
  </edge>
  <edge label="GO:0042472 (pp) GO:0042490" source="42" target="40">
    <att type="string" name="canonicalName" value="GO:0042472 (pp) GO:0042490"/>
    <att type="string" name="interaction" value="pp"/>
    <att type="real" name="SCORE" value="0.3080168776491019"/>
  </edge>
  <edge label="GO:0042490 (pp) GO:0070252" source="40" target="8">
    <att type="string" name="canonicalName" value="GO:0042490 (pp) GO:0070252"/>
    <att type="string" name="interaction" value="pp"/>
    <att type="real" name="SCORE" value="0.3080168776491019"/>
  </edge>
  <edge label="GO:0050818 (pp) GO:1900046" source="23" target="22">
    <att type="string" name="canonicalName" value="GO:0050818 (pp) GO:1900046"/>
    <att type="string" name="interaction" value="pp"/>
    <att type="real" name="SCORE" value="1.0"/>
  </edge>
  <edge label="GO:0042472 (pp) GO:1900046" source="42" target="22">
    <att type="string" name="canonicalName" value="GO:0042472 (pp) GO:1900046"/>
    <att type="string" name="interaction" value="pp"/>
    <att type="real" name="SCORE" value="0.3080168776491019"/>
  </edge>
  <edge label="GO:0048514 (pp) GO:1900046" source="24" target="22">
    <att type="string" name="canonicalName" value="GO:0048514 (pp) GO:1900046"/>
    <att type="string" name="interaction" value="pp"/>
    <att type="real" name="SCORE" value="0.32786885246547054"/>
  </edge>
  <edge label="GO:0043903 (pp) GO:1901224" source="64" target="81">
    <att type="string" name="canonicalName" value="GO:0043903 (pp) GO:1901224"/>
    <att type="string" name="interaction" value="pp"/>
    <att type="real" name="SCORE" value="0.3080168776491019"/>
  </edge>
  <edge label="GO:0002252 (pp) GO:1901224" source="82" target="81">
    <att type="string" name="canonicalName" value="GO:0002252 (pp) GO:1901224"/>
    <att type="string" name="interaction" value="pp"/>
    <att type="real" name="SCORE" value="0.5199063231896218"/>
  </edge>
  <edge label="GO:0002221 (pp) GO:1901224" source="83" target="81">
    <att type="string" name="canonicalName" value="GO:0002221 (pp) GO:1901224"/>
    <att type="string" name="interaction" value="pp"/>
    <att type="real" name="SCORE" value="0.552727272733941"/>
  </edge>
  <edge label="GO:0002275 (pp) GO:1901224" source="84" target="81">
    <att type="string" name="canonicalName" value="GO:0002275 (pp) GO:1901224"/>
    <att type="string" name="interaction" value="pp"/>
    <att type="real" name="SCORE" value="0.654008438824551"/>
  </edge>
  <edge label="GO:0062207 (pp) GO:1901224" source="85" target="81">
    <att type="string" name="canonicalName" value="GO:0062207 (pp) GO:1901224"/>
    <att type="string" name="interaction" value="pp"/>
    <att type="real" name="SCORE" value="0.3080168776491019"/>
  </edge>
  <edge label="GO:0031334 (pp) GO:0032956" source="61" target="62">
    <att type="string" name="canonicalName" value="GO:0031334 (pp) GO:0032956"/>
    <att type="string" name="interaction" value="pp"/>
    <att type="real" name="SCORE" value="0.7078384798128214"/>
  </edge>
  <edge label="GO:0030833 (pp) GO:0031334" source="63" target="61">
    <att type="string" name="canonicalName" value="GO:0030833 (pp) GO:0031334"/>
    <att type="string" name="interaction" value="pp"/>
    <att type="real" name="SCORE" value="0.8825214899727268"/>
  </edge>
  <edge label="GO:0031334 (pp) GO:0042063" source="61" target="74">
    <att type="string" name="canonicalName" value="GO:0031334 (pp) GO:0042063"/>
    <att type="string" name="interaction" value="pp"/>
    <att type="real" name="SCORE" value="0.3610389610457656"/>
  </edge>
  <edge label="GO:0042472 (pp) GO:0050818" source="42" target="23">
    <att type="string" name="canonicalName" value="GO:0042472 (pp) GO:0050818"/>
    <att type="string" name="interaction" value="pp"/>
    <att type="real" name="SCORE" value="0.3080168776491019"/>
  </edge>
  <edge label="GO:0048514 (pp) GO:0050818" source="24" target="23">
    <att type="string" name="canonicalName" value="GO:0048514 (pp) GO:0050818"/>
    <att type="string" name="interaction" value="pp"/>
    <att type="real" name="SCORE" value="0.32786885246547054"/>
  </edge>
  <edge label="GO:0016331 (pp) GO:0043588" source="33" target="34">
    <att type="string" name="canonicalName" value="GO:0016331 (pp) GO:0043588"/>
    <att type="string" name="interaction" value="pp"/>
    <att type="real" name="SCORE" value="0.41260744986363435"/>
  </edge>
  <edge label="GO:0016331 (pp) GO:0042475" source="33" target="35">
    <att type="string" name="canonicalName" value="GO:0016331 (pp) GO:0042475"/>
    <att type="string" name="interaction" value="pp"/>
    <att type="real" name="SCORE" value="0.552727272733941"/>
  </edge>
  <edge label="GO:0043903 (pp) GO:1903900" source="64" target="65">
    <att type="string" name="canonicalName" value="GO:0043903 (pp) GO:1903900"/>
    <att type="string" name="interaction" value="pp"/>
    <att type="real" name="SCORE" value="0.8509090909113136"/>
  </edge>
  <edge label="GO:0043903 (pp) GO:0050792" source="64" target="66">
    <att type="string" name="canonicalName" value="GO:0043903 (pp) GO:0050792"/>
    <att type="string" name="interaction" value="pp"/>
    <att type="real" name="SCORE" value="0.8509090909113136"/>
  </edge>
  <edge label="GO:0002221 (pp) GO:0043903" source="83" target="64">
    <att type="string" name="canonicalName" value="GO:0002221 (pp) GO:0043903"/>
    <att type="string" name="interaction" value="pp"/>
    <att type="real" name="SCORE" value="0.552727272733941"/>
  </edge>
  <edge label="GO:0043903 (pp) GO:0048525" source="64" target="67">
    <att type="string" name="canonicalName" value="GO:0043903 (pp) GO:0048525"/>
    <att type="string" name="interaction" value="pp"/>
    <att type="real" name="SCORE" value="0.654008438824551"/>
  </edge>
  <edge label="GO:0002275 (pp) GO:0043903" source="84" target="64">
    <att type="string" name="canonicalName" value="GO:0002275 (pp) GO:0043903"/>
    <att type="string" name="interaction" value="pp"/>
    <att type="real" name="SCORE" value="0.3080168776491019"/>
  </edge>
  <edge label="GO:0043903 (pp) GO:0062207" source="64" target="85">
    <att type="string" name="canonicalName" value="GO:0043903 (pp) GO:0062207"/>
    <att type="string" name="interaction" value="pp"/>
    <att type="real" name="SCORE" value="0.3080168776491019"/>
  </edge>
  <edge label="GO:0050792 (pp) GO:1903900" source="66" target="65">
    <att type="string" name="canonicalName" value="GO:0050792 (pp) GO:1903900"/>
    <att type="string" name="interaction" value="pp"/>
    <att type="real" name="SCORE" value="1.0"/>
  </edge>
  <edge label="GO:0002221 (pp) GO:1903900" source="83" target="65">
    <att type="string" name="canonicalName" value="GO:0002221 (pp) GO:1903900"/>
    <att type="string" name="interaction" value="pp"/>
    <att type="real" name="SCORE" value="0.4743589743658818"/>
  </edge>
  <edge label="GO:0048525 (pp) GO:1903900" source="67" target="65">
    <att type="string" name="canonicalName" value="GO:0048525 (pp) GO:1903900"/>
    <att type="string" name="interaction" value="pp"/>
    <att type="real" name="SCORE" value="0.8509090909113136"/>
  </edge>
  <edge label="GO:0090596 (pp) GO:1904064" source="41" target="4">
    <att type="string" name="canonicalName" value="GO:0090596 (pp) GO:1904064"/>
    <att type="string" name="interaction" value="pp"/>
    <att type="real" name="SCORE" value="0.41260744986363435"/>
  </edge>
  <edge label="GO:0034767 (pp) GO:1904064" source="5" target="4">
    <att type="string" name="canonicalName" value="GO:0034767 (pp) GO:1904064"/>
    <att type="string" name="interaction" value="pp"/>
    <att type="real" name="SCORE" value="1.0"/>
  </edge>
  <edge label="GO:0098739 (pp) GO:1904064" source="6" target="4">
    <att type="string" name="canonicalName" value="GO:0098739 (pp) GO:1904064"/>
    <att type="string" name="interaction" value="pp"/>
    <att type="real" name="SCORE" value="0.7371794871829409"/>
  </edge>
  <edge label="GO:1901379 (pp) GO:1904064" source="7" target="4">
    <att type="string" name="canonicalName" value="GO:1901379 (pp) GO:1904064"/>
    <att type="string" name="interaction" value="pp"/>
    <att type="real" name="SCORE" value="0.552727272733941"/>
  </edge>
  <edge label="GO:0042472 (pp) GO:1904064" source="42" target="4">
    <att type="string" name="canonicalName" value="GO:0042472 (pp) GO:1904064"/>
    <att type="string" name="interaction" value="pp"/>
    <att type="real" name="SCORE" value="0.552727272733941"/>
  </edge>
  <edge label="GO:0010035 (pp) GO:1904064" source="87" target="4">
    <att type="string" name="canonicalName" value="GO:0010035 (pp) GO:1904064"/>
    <att type="string" name="interaction" value="pp"/>
    <att type="real" name="SCORE" value="0.3215130023706423"/>
  </edge>
  <edge label="GO:0009166 (pp) GO:1901292" source="78" target="79">
    <att type="string" name="canonicalName" value="GO:0009166 (pp) GO:1901292"/>
    <att type="string" name="interaction" value="pp"/>
    <att type="real" name="SCORE" value="1.0"/>
  </edge>
  <edge label="GO:0009166 (pp) GO:0055086" source="78" target="80">
    <att type="string" name="canonicalName" value="GO:0009166 (pp) GO:0055086"/>
    <att type="string" name="interaction" value="pp"/>
    <att type="real" name="SCORE" value="0.5784061696702532"/>
  </edge>
  <edge label="GO:0030833 (pp) GO:0032956" source="63" target="62">
    <att type="string" name="canonicalName" value="GO:0030833 (pp) GO:0032956"/>
    <att type="string" name="interaction" value="pp"/>
    <att type="real" name="SCORE" value="0.7875647668416348"/>
  </edge>
  <edge label="GO:0032956 (pp) GO:0042063" source="62" target="74">
    <att type="string" name="canonicalName" value="GO:0032956 (pp) GO:0042063"/>
    <att type="string" name="interaction" value="pp"/>
    <att type="real" name="SCORE" value="0.3182897862299167"/>
  </edge>
  <edge label="GO:0034767 (pp) GO:0090596" source="5" target="41">
    <att type="string" name="canonicalName" value="GO:0034767 (pp) GO:0090596"/>
    <att type="string" name="interaction" value="pp"/>
    <att type="real" name="SCORE" value="0.41260744986363435"/>
  </edge>
  <edge label="GO:0042472 (pp) GO:0090596" source="42" target="41">
    <att type="string" name="canonicalName" value="GO:0042472 (pp) GO:0090596"/>
    <att type="string" name="interaction" value="pp"/>
    <att type="real" name="SCORE" value="0.7380191693325053"/>
  </edge>
  <edge label="GO:0010817 (pp) GO:0048708" source="53" target="71">
    <att type="string" name="canonicalName" value="GO:0010817 (pp) GO:0048708"/>
    <att type="string" name="interaction" value="pp"/>
    <att type="real" name="SCORE" value="0.36760925450537973"/>
  </edge>
  <edge label="GO:0042475 (pp) GO:0048708" source="35" target="71">
    <att type="string" name="canonicalName" value="GO:0042475 (pp) GO:0048708"/>
    <att type="string" name="interaction" value="pp"/>
    <att type="real" name="SCORE" value="0.3080168776491019"/>
  </edge>
  <edge label="GO:0048708 (pp) GO:0048709" source="71" target="72">
    <att type="string" name="canonicalName" value="GO:0048708 (pp) GO:0048709"/>
    <att type="string" name="interaction" value="pp"/>
    <att type="real" name="SCORE" value="0.3080168776491019"/>
  </edge>
  <edge label="GO:0048708 (pp) GO:1901379" source="71" target="7">
    <att type="string" name="canonicalName" value="GO:0048708 (pp) GO:1901379"/>
    <att type="string" name="interaction" value="pp"/>
    <att type="real" name="SCORE" value="0.3080168776491019"/>
  </edge>
  <edge label="GO:0048708 (pp) GO:0070252" source="71" target="8">
    <att type="string" name="canonicalName" value="GO:0048708 (pp) GO:0070252"/>
    <att type="string" name="interaction" value="pp"/>
    <att type="real" name="SCORE" value="0.3080168776491019"/>
  </edge>
  <edge label="GO:0048708 (pp) GO:0051604" source="71" target="73">
    <att type="string" name="canonicalName" value="GO:0048708 (pp) GO:0051604"/>
    <att type="string" name="interaction" value="pp"/>
    <att type="real" name="SCORE" value="0.4760383386650108"/>
  </edge>
  <edge label="GO:0042063 (pp) GO:0048708" source="74" target="71">
    <att type="string" name="canonicalName" value="GO:0042063 (pp) GO:0048708"/>
    <att type="string" name="interaction" value="pp"/>
    <att type="real" name="SCORE" value="0.7380191693325053"/>
  </edge>
  <edge label="GO:0042475 (pp) GO:0043588" source="35" target="34">
    <att type="string" name="canonicalName" value="GO:0042475 (pp) GO:0043588"/>
    <att type="string" name="interaction" value="pp"/>
    <att type="real" name="SCORE" value="0.7380191693325053"/>
  </edge>
  <edge label="GO:0002221 (pp) GO:0050792" source="83" target="66">
    <att type="string" name="canonicalName" value="GO:0002221 (pp) GO:0050792"/>
    <att type="string" name="interaction" value="pp"/>
    <att type="real" name="SCORE" value="0.4743589743658818"/>
  </edge>
  <edge label="GO:0048525 (pp) GO:0050792" source="67" target="66">
    <att type="string" name="canonicalName" value="GO:0048525 (pp) GO:0050792"/>
    <att type="string" name="interaction" value="pp"/>
    <att type="real" name="SCORE" value="0.8509090909113136"/>
  </edge>
  <edge label="GO:0010817 (pp) GO:0034308" source="53" target="54">
    <att type="string" name="canonicalName" value="GO:0010817 (pp) GO:0034308"/>
    <att type="string" name="interaction" value="pp"/>
    <att type="real" name="SCORE" value="0.36760925450537973"/>
  </edge>
  <edge label="GO:0055086 (pp) GO:1901292" source="80" target="79">
    <att type="string" name="canonicalName" value="GO:0055086 (pp) GO:1901292"/>
    <att type="string" name="interaction" value="pp"/>
    <att type="real" name="SCORE" value="0.5784061696702532"/>
  </edge>
  <edge label="GO:0034767 (pp) GO:0098739" source="5" target="6">
    <att type="string" name="canonicalName" value="GO:0034767 (pp) GO:0098739"/>
    <att type="string" name="interaction" value="pp"/>
    <att type="real" name="SCORE" value="0.7371794871829409"/>
  </edge>
  <edge label="GO:0034767 (pp) GO:1901379" source="5" target="7">
    <att type="string" name="canonicalName" value="GO:0034767 (pp) GO:1901379"/>
    <att type="string" name="interaction" value="pp"/>
    <att type="real" name="SCORE" value="0.552727272733941"/>
  </edge>
  <edge label="GO:0034767 (pp) GO:0042472" source="5" target="42">
    <att type="string" name="canonicalName" value="GO:0034767 (pp) GO:0042472"/>
    <att type="string" name="interaction" value="pp"/>
    <att type="real" name="SCORE" value="0.552727272733941"/>
  </edge>
  <edge label="GO:0010035 (pp) GO:0034767" source="87" target="5">
    <att type="string" name="canonicalName" value="GO:0010035 (pp) GO:0034767"/>
    <att type="string" name="interaction" value="pp"/>
    <att type="real" name="SCORE" value="0.3215130023706423"/>
  </edge>
  <edge label="GO:0001894 (pp) GO:0060249" source="25" target="26">
    <att type="string" name="canonicalName" value="GO:0001894 (pp) GO:0060249"/>
    <att type="string" name="interaction" value="pp"/>
    <att type="real" name="SCORE" value="1.0"/>
  </edge>
  <edge label="GO:0030833 (pp) GO:0042063" source="63" target="74">
    <att type="string" name="canonicalName" value="GO:0030833 (pp) GO:0042063"/>
    <att type="string" name="interaction" value="pp"/>
    <att type="real" name="SCORE" value="0.41260744986363435"/>
  </edge>
  <edge label="GO:0070098 (pp) GO:1901379" source="88" target="7">
    <att type="string" name="canonicalName" value="GO:0070098 (pp) GO:1901379"/>
    <att type="string" name="interaction" value="pp"/>
    <att type="real" name="SCORE" value="0.3080168776491019"/>
  </edge>
  <edge label="GO:0070098 (pp) GO:1990868" source="88" target="89">
    <att type="string" name="canonicalName" value="GO:0070098 (pp) GO:1990868"/>
    <att type="string" name="interaction" value="pp"/>
    <att type="real" name="SCORE" value="1.0"/>
  </edge>
  <edge label="GO:0070098 (pp) GO:1990869" source="88" target="90">
    <att type="string" name="canonicalName" value="GO:0070098 (pp) GO:1990869"/>
    <att type="string" name="interaction" value="pp"/>
    <att type="real" name="SCORE" value="1.0"/>
  </edge>
  <edge label="GO:0002252 (pp) GO:0002275" source="82" target="84">
    <att type="string" name="canonicalName" value="GO:0002252 (pp) GO:0002275"/>
    <att type="string" name="interaction" value="pp"/>
    <att type="real" name="SCORE" value="0.5199063231896218"/>
  </edge>
  <edge label="GO:0002221 (pp) GO:0002275" source="83" target="84">
    <att type="string" name="canonicalName" value="GO:0002221 (pp) GO:0002275"/>
    <att type="string" name="interaction" value="pp"/>
    <att type="real" name="SCORE" value="0.552727272733941"/>
  </edge>
  <edge label="GO:0002221 (pp) GO:0062207" source="83" target="85">
    <att type="string" name="canonicalName" value="GO:0002221 (pp) GO:0062207"/>
    <att type="string" name="interaction" value="pp"/>
    <att type="real" name="SCORE" value="0.8509090909113136"/>
  </edge>
  <edge label="GO:0042475 (pp) GO:0048709" source="35" target="72">
    <att type="string" name="canonicalName" value="GO:0042475 (pp) GO:0048709"/>
    <att type="string" name="interaction" value="pp"/>
    <att type="real" name="SCORE" value="0.3080168776491019"/>
  </edge>
  <edge label="GO:0098739 (pp) GO:1901379" source="6" target="7">
    <att type="string" name="canonicalName" value="GO:0098739 (pp) GO:1901379"/>
    <att type="string" name="interaction" value="pp"/>
    <att type="real" name="SCORE" value="0.552727272733941"/>
  </edge>
  <edge label="GO:0010035 (pp) GO:0098739" source="87" target="6">
    <att type="string" name="canonicalName" value="GO:0010035 (pp) GO:0098739"/>
    <att type="string" name="interaction" value="pp"/>
    <att type="real" name="SCORE" value="0.3215130023706423"/>
  </edge>
  <edge label="GO:0048525 (pp) GO:0062207" source="67" target="85">
    <att type="string" name="canonicalName" value="GO:0048525 (pp) GO:0062207"/>
    <att type="string" name="interaction" value="pp"/>
    <att type="real" name="SCORE" value="0.3080168776491019"/>
  </edge>
  <edge label="GO:0002275 (pp) GO:0062207" source="84" target="85">
    <att type="string" name="canonicalName" value="GO:0002275 (pp) GO:0062207"/>
    <att type="string" name="interaction" value="pp"/>
    <att type="real" name="SCORE" value="0.3080168776491019"/>
  </edge>
  <edge label="GO:0048709 (pp) GO:0051604" source="72" target="73">
    <att type="string" name="canonicalName" value="GO:0048709 (pp) GO:0051604"/>
    <att type="string" name="interaction" value="pp"/>
    <att type="real" name="SCORE" value="0.4760383386650108"/>
  </edge>
  <edge label="GO:0042063 (pp) GO:0048709" source="74" target="72">
    <att type="string" name="canonicalName" value="GO:0042063 (pp) GO:0048709"/>
    <att type="string" name="interaction" value="pp"/>
    <att type="real" name="SCORE" value="0.7380191693325053"/>
  </edge>
  <edge label="GO:0042472 (pp) GO:1901379" source="42" target="7">
    <att type="string" name="canonicalName" value="GO:0042472 (pp) GO:1901379"/>
    <att type="string" name="interaction" value="pp"/>
    <att type="real" name="SCORE" value="0.3080168776491019"/>
  </edge>
  <edge label="GO:0070252 (pp) GO:1901379" source="8" target="7">
    <att type="string" name="canonicalName" value="GO:0070252 (pp) GO:1901379"/>
    <att type="string" name="interaction" value="pp"/>
    <att type="real" name="SCORE" value="0.654008438824551"/>
  </edge>
  <edge label="GO:1901379 (pp) GO:1990868" source="7" target="89">
    <att type="string" name="canonicalName" value="GO:1901379 (pp) GO:1990868"/>
    <att type="string" name="interaction" value="pp"/>
    <att type="real" name="SCORE" value="0.3080168776491019"/>
  </edge>
  <edge label="GO:1901379 (pp) GO:1990869" source="7" target="90">
    <att type="string" name="canonicalName" value="GO:1901379 (pp) GO:1990869"/>
    <att type="string" name="interaction" value="pp"/>
    <att type="real" name="SCORE" value="0.3080168776491019"/>
  </edge>
  <edge label="GO:0042472 (pp) GO:0070252" source="42" target="8">
    <att type="string" name="canonicalName" value="GO:0042472 (pp) GO:0070252"/>
    <att type="string" name="interaction" value="pp"/>
    <att type="real" name="SCORE" value="0.3080168776491019"/>
  </edge>
  <edge label="GO:1990868 (pp) GO:1990869" source="89" target="90">
    <att type="string" name="canonicalName" value="GO:1990868 (pp) GO:1990869"/>
    <att type="string" name="interaction" value="pp"/>
    <att type="real" name="SCORE" value="1.0"/>
  </edge>
  <edge label="GO:0042063 (pp) GO:0051604" source="74" target="73">
    <att type="string" name="canonicalName" value="GO:0042063 (pp) GO:0051604"/>
    <att type="string" name="interaction" value="pp"/>
    <att type="real" name="SCORE" value="0.5740259740305104"/>
  </edge>
  <edge label="GO:0010035 (pp) GO:0071248" source="87" target="86">
    <att type="string" name="canonicalName" value="GO:0010035 (pp) GO:0071248"/>
    <att type="string" name="interaction" value="pp"/>
    <att type="real" name="SCORE" value="0.7092198581588467"/>
  </edge>
  <edge label="GO:0009617 (pp) GO:0009617" source="106" target="106">
    <att type="string" name="canonicalName" value="GO:0009617 (pp) GO:0009617"/>
    <att type="string" name="interaction" value="pp"/>
    <att type="real" name="SCORE" value="1.0"/>
  </edge>
</graph>
