# Supplementary material for: Bioinformatic Analyzes of the Association Between Upregulated Expression of JUN Gene via APOBEC-Induced FLG Gene Mutation and Prognosis of Cervical Cancer
Source: Front Med (Lausanne). 2022 Apr 18;9:815450. doi: 10.3389/fmed.2022.815450 (PMC9058067; doi:10.3389/fmed.2022.815450)
Supplement: Supplementary file 1 [file Data_Sheet_1.ZIP › Enrichment_GO/_FINAL_GO.csv]

_MEMBER_MyList	_LogP_MyList	GO	_PATTERN_	_RANK_	GiniIndex	Category	CategoryID	Description	PARENT_GO	LogP	Enrichment	Z-score	#TotalGeneInLibrary	#GeneInGO	#GeneInHitList	#GeneInGOAndHitList	%InGO	STDV %InGO	GeneID	Hits	Log(q-value)	EvidenceCutoff	GROUP_ID	FirstInGroupByEnrichment	FirstInGroupByLogP	BestLogPInGroup	BestEnrichmentInGroup	URL
1	-5.337466273392774	GO:0022600	M1	1	0	GO Biological Processes	19	digestive system process	19_GO:0032501 multicellular organismal process	-5.337466273392774	14.070409429280396	8.56731035266202	30242	104	124	6	4.838709677419355	1.927010588884779	362|3784|4583|7031|9245|65125	AQP5|KCNQ1|MUC2|TFF1|GCNT3|WNK1	-1.141483642704416	0	1	1	1	-5.337466273392774	14.070409429280396
1	-4.651549854802969	GO:0007586	M1	1	0	GO Biological Processes	19	digestion	19_GO:0032501 multicellular organismal process	-4.651549854802969	10.681186720037672	7.287279322185901	30242	137	124	6	4.838709677419355	1.927010588884779	362|3784|4583|7031|9245|65125	AQP5|KCNQ1|MUC2|TFF1|GCNT3|WNK1	-0.9364958193017392	0	1	0	0	-5.337466273392774	14.070409429280396
1	-2.9836094859096294	GO:0098659	M1	1	0	GO Biological Processes	19	inorganic cation import across plasma membrane	19_GO:0051179 localization	-2.9836094859096294	9.032855436081242	5.365982959738862	30242	108	124	4	3.225806451612903	1.5866754091547248	3784|3934|64116|65125	KCNQ1|LCN2|SLC39A8|WNK1	-0.4235746676306415	0	1	0	0	-5.337466273392774	14.070409429280396
1	-2.9836094859096294	GO:0099587	M1	1	0	GO Biological Processes	19	inorganic ion import across plasma membrane	19_GO:0051179 localization	-2.9836094859096294	9.032855436081242	5.365982959738862	30242	108	124	4	3.225806451612903	1.5866754091547248	3784|3934|64116|65125	KCNQ1|LCN2|SLC39A8|WNK1	-0.4235746676306415	0	1	0	0	-5.337466273392774	14.070409429280396
1	-2.452945669866662	GO:1904064	M1	1	0	GO Biological Processes	19	positive regulation of cation transmembrane transport	19_GO:0048518 positive regulation of biological process	-2.452945669866662	6.460585345011749	4.316236318087715	30242	151	124	4	3.225806451612903	1.5866754091547248	2048|3784|3934|65125	EPHB2|KCNQ1|LCN2|WNK1	-0.19098134198951064	0	1	0	0	-5.337466273392774	14.070409429280396
1	-2.2980167749980525	GO:0034767	M1	1	0	GO Biological Processes	19	positive regulation of ion transmembrane transport	19_GO:0048518 positive regulation of biological process	-2.2980167749980525	5.841607108363917	4.025694494995004	30242	167	124	4	3.225806451612903	1.5866754091547248	2048|3784|3934|65125	EPHB2|KCNQ1|LCN2|WNK1	-0.11032585098260492	0	1	0	0	-5.337466273392774	14.070409429280396
1	-2.2011235825936746	GO:0098739	M1	1	0	GO Biological Processes	19	import across plasma membrane	19_GO:0051179 localization	-2.2011235825936746	5.480608916274012	3.8469762998417116	30242	178	124	4	3.225806451612903	1.5866754091547248	3784|3934|64116|65125	KCNQ1|LCN2|SLC39A8|WNK1	-0.05821939538873611	0	1	0	0	-5.337466273392774	14.070409429280396
1	-2.1500280711422133	GO:1901379	M1	1	0	GO Biological Processes	19	regulation of potassium ion transmembrane transport	19_GO:0051179 localization	-2.1500280711422133	7.70169779286927	4.197787443866889	30242	95	124	3	2.4193548387096775	1.37981475508484	274|3784|65125	BIN1|KCNQ1|WNK1	-0.040405271128603315	0	1	0	0	-5.337466273392774	14.070409429280396
1	-2.125162627924544	GO:0070252	M1	1	0	GO Biological Processes	19	actin-mediated cell contraction	19_GO:0009987 cellular process	-2.125162627924544	7.54289990023279	4.1413730338740935	30242	97	124	3	2.4193548387096775	1.37981475508484	274|3784|7134	BIN1|KCNQ1|TNNC1	-0.04019804020446162	0	1	0	0	-5.337466273392774	14.070409429280396
1	-4.5322832505485655	GO:0016266	M1	1	0	GO Biological Processes	19	O-glycan processing	19_GO:0008152 metabolic process	-4.5322832505485655	22.687171792948234	9.131386358742889	30242	43	124	4	3.225806451612903	1.5866754091547248	6484|9245|11227|27090	ST3GAL4|GCNT3|GALNT5|ST6GALNAC4	-0.9364958193017392	0	2	1	1	-4.5322832505485655	22.687171792948234
1	-3.7471384043219738	GO:0009247	M1	1	0	GO Biological Processes	19	glycolipid biosynthetic process	19_GO:0008152 metabolic process	-3.7471384043219738	14.346299810246679	7.06959837446443	30242	68	124	4	3.225806451612903	1.5866754091547248	6484|7368|27090|93210	ST3GAL4|UGT8|ST6GALNAC4|PGAP3	-0.6194892238063243	0	2	0	0	-4.5322832505485655	22.687171792948234
1	-3.6208426319961453	GO:1901137	M1	1	0	GO Biological Processes	19	carbohydrate derivative biosynthetic process	19_GO:0008152 metabolic process	-3.6208426319961453	3.94639315168598	4.748527272245118	30242	618	124	10	8.064516129032258	2.445231027589979	2762|6484|7368|9245|11227|25825|27090|64116|93210|124872	GMDS|ST3GAL4|UGT8|GCNT3|GALNT5|BACE2|ST6GALNAC4|SLC39A8|PGAP3|B4GALNT2	-0.6194892238063243	0	2	0	0	-4.5322832505485655	22.687171792948234
1	-3.5144418588307014	GO:0046467	M1	1	0	GO Biological Processes	19	membrane lipid biosynthetic process	19_GO:0008152 metabolic process	-3.5144418588307014	8.587573830077238	5.815133729277361	30242	142	124	5	4.032258064516129	1.7665500854653744	221|6484|7368|27090|93210	ALDH3B1|ST3GAL4|UGT8|ST6GALNAC4|PGAP3	-0.6194892238063243	0	2	0	0	-4.5322832505485655	22.687171792948234
1	-3.4389454975655234	GO:0009101	M1	1	0	GO Biological Processes	19	glycoprotein biosynthetic process	19_GO:0008152 metabolic process	-3.4389454975655234	5.335030241935485	5.002276154195206	30242	320	124	7	5.645161290322581	2.072571028858923	6484|9245|11227|25825|27090|64116|124872	ST3GAL4|GCNT3|GALNT5|BACE2|ST6GALNAC4|SLC39A8|B4GALNT2	-0.610358011785251	0	2	0	0	-4.5322832505485655	22.687171792948234
1	-3.426129400762003	GO:0006486	M1	1	0	GO Biological Processes	19	protein glycosylation	19_GO:0008152 metabolic process	-3.426129400762003	6.3900549373151145	5.25354045545368	30242	229	124	6	4.838709677419355	1.927010588884779	6484|9245|11227|27090|64116|124872	ST3GAL4|GCNT3|GALNT5|ST6GALNAC4|SLC39A8|B4GALNT2	-0.610358011785251	0	2	0	0	-4.5322832505485655	22.687171792948234
1	-3.426129400762003	GO:0043413	M1	1	0	GO Biological Processes	19	macromolecule glycosylation	19_GO:0008152 metabolic process	-3.426129400762003	6.3900549373151145	5.25354045545368	30242	229	124	6	4.838709677419355	1.927010588884779	6484|9245|11227|27090|64116|124872	ST3GAL4|GCNT3|GALNT5|ST6GALNAC4|SLC39A8|B4GALNT2	-0.610358011785251	0	2	0	0	-4.5322832505485655	22.687171792948234
1	-3.317658120140862	GO:0006493	M1	1	0	GO Biological Processes	19	protein O-linked glycosylation	19_GO:0008152 metabolic process	-3.317658120140862	11.085777126099707	6.079587172246703	30242	88	124	4	3.225806451612903	1.5866754091547248	6484|9245|11227|27090	ST3GAL4|GCNT3|GALNT5|ST6GALNAC4	-0.5253719165248913	0	2	0	0	-4.5322832505485655	22.687171792948234
1	-3.2899907830542623	GO:0070085	M1	1	0	GO Biological Processes	19	glycosylation	19_GO:0008152 metabolic process	-3.2899907830542623	6.021903624054161	5.0432903729193725	30242	243	124	6	4.838709677419355	1.927010588884779	6484|9245|11227|27090|64116|124872	ST3GAL4|GCNT3|GALNT5|ST6GALNAC4|SLC39A8|B4GALNT2	-0.5253719165248913	0	2	0	0	-4.5322832505485655	22.687171792948234
1	-3.108352943965366	GO:0006664	M1	1	0	GO Biological Processes	19	glycolipid metabolic process	19_GO:0008152 metabolic process	-3.108352943965366	9.755483870967742	5.627169172475145	30242	100	124	4	3.225806451612903	1.5866754091547248	6484|7368|27090|93210	ST3GAL4|UGT8|ST6GALNAC4|PGAP3	-0.45854518703013997	0	2	0	0	-4.5322832505485655	22.687171792948234
1	-3.092169645453294	GO:1903509	M1	1	0	GO Biological Processes	19	liposaccharide metabolic process	19_GO:0008152 metabolic process	-3.092169645453294	9.658894921750239	5.592940253117047	30242	101	124	4	3.225806451612903	1.5866754091547248	6484|7368|27090|93210	ST3GAL4|UGT8|ST6GALNAC4|PGAP3	-0.45854518703013997	0	2	0	0	-4.5322832505485655	22.687171792948234
1	-2.93433227949241	GO:0009100	M1	1	0	GO Biological Processes	19	glycoprotein metabolic process	19_GO:0008152 metabolic process	-2.93433227949241	4.37746071133168	4.307564061937612	30242	390	124	7	5.645161290322581	2.072571028858923	6484|9245|11227|25825|27090|64116|124872	ST3GAL4|GCNT3|GALNT5|BACE2|ST6GALNAC4|SLC39A8|B4GALNT2	-0.41044750673976926	0	2	0	0	-4.5322832505485655	22.687171792948234
1	-2.8056501890754997	GO:0006643	M1	1	0	GO Biological Processes	19	membrane lipid metabolic process	19_GO:0008152 metabolic process	-2.8056501890754997	5.977624920936116	4.57717584657991	30242	204	124	5	4.032258064516129	1.7665500854653744	221|6484|7368|27090|93210	ALDH3B1|ST3GAL4|UGT8|ST6GALNAC4|PGAP3	-0.34206131821010993	0	2	0	0	-4.5322832505485655	22.687171792948234
1	-2.670997474231885	GO:0009311	M1	1	0	GO Biological Processes	19	oligosaccharide metabolic process	19_GO:0008152 metabolic process	-2.670997474231885	11.80098855359001	5.4625520107042815	30242	62	124	3	2.4193548387096775	1.37981475508484	6484|27090|124872	ST3GAL4|ST6GALNAC4|B4GALNT2	-0.2743553929971086	0	2	0	0	-4.5322832505485655	22.687171792948234
1	-2.1626801176272847	GO:0019080	M1	1	0	GO Biological Processes	19	viral gene expression	19_GO:0016032 viral process	-2.1626801176272847	7.78363074811256	4.226615347832615	30242	94	124	3	2.4193548387096775	1.37981475508484	3725|6484|27090	JUN|ST3GAL4|ST6GALNAC4	-0.04587873298655131	0	2	0	0	-4.5322832505485655	22.687171792948234
1	-2.0538646540531036	GO:0030148	M1	1	0	GO Biological Processes	19	sphingolipid biosynthetic process	19_GO:0008152 metabolic process	-2.0538646540531036	7.1035076730347635	3.981342502375884	30242	103	124	3	2.4193548387096775	1.37981475508484	221|7368|27090	ALDH3B1|UGT8|ST6GALNAC4	0.0	0	2	0	0	-4.5322832505485655	22.687171792948234
1	-4.530418458662135	GO:0050878	M1	1	0	GO Biological Processes	19	regulation of body fluid levels	19_GO:0065007 biological regulation	-4.530418458662135	5.746031075831784	5.989812247349798	30242	382	124	9	7.258064516129032	2.3299019623092896	362|685|725|2048|5345|6469|6484|8626|65125	AQP5|BTC|C4BPB|EPHB2|SERPINF2|SHH|ST3GAL4|TP63|WNK1	-0.9364958193017392	0	3	1	1	-4.530418458662135	11.085777126099707
1	-2.6798022952655574	GO:0007596	M1	1	0	GO Biological Processes	19	blood coagulation	19_GO:0032501 multicellular organismal process	-2.6798022952655574	5.593740751701687	4.367735246205253	30242	218	124	5	4.032258064516129	1.7665500854653744	725|2048|5345|6469|6484	C4BPB|EPHB2|SERPINF2|SHH|ST3GAL4	-0.2743553929971086	0	3	0	0	-4.530418458662135	11.085777126099707
1	-2.637127258711003	GO:0007599	M1	1	0	GO Biological Processes	19	hemostasis	19_GO:0065007 biological regulation	-2.637127258711003	5.468320555475192	4.297288339646154	30242	223	124	5	4.032258064516129	1.7665500854653744	725|2048|5345|6469|6484	C4BPB|EPHB2|SERPINF2|SHH|ST3GAL4	-0.2549241851423429	0	3	0	0	-4.530418458662135	11.085777126099707
1	-2.637127258711003	GO:0050817	M1	1	0	GO Biological Processes	19	coagulation	19_GO:0032501 multicellular organismal process	-2.637127258711003	5.468320555475192	4.297288339646154	30242	223	124	5	4.032258064516129	1.7665500854653744	725|2048|5345|6469|6484	C4BPB|EPHB2|SERPINF2|SHH|ST3GAL4	-0.2549241851423429	0	3	0	0	-4.530418458662135	11.085777126099707
1	-2.5933976225798885	GO:0030193	M1	1	0	GO Biological Processes	19	regulation of blood coagulation	19_GO:0032501 multicellular organismal process	-2.5933976225798885	11.085777126099707	5.263157317245206	30242	66	124	3	2.4193548387096775	1.37981475508484	2048|5345|6484	EPHB2|SERPINF2|ST3GAL4	-0.24859637833057432	0	3	0	0	-4.530418458662135	11.085777126099707
1	-2.5564881138596323	GO:1900046	M1	1	0	GO Biological Processes	19	regulation of hemostasis	19_GO:0050789 regulation of biological process	-2.5564881138596323	10.75972485768501	5.16977259390929	30242	68	124	3	2.4193548387096775	1.37981475508484	2048|5345|6484	EPHB2|SERPINF2|ST3GAL4	-0.2315625906776609	0	3	0	0	-4.530418458662135	11.085777126099707
1	-2.5032797899913395	GO:0050818	M1	1	0	GO Biological Processes	19	regulation of coagulation	19_GO:0032501 multicellular organismal process	-2.5032797899913395	10.305088596092684	5.036753381100745	30242	71	124	3	2.4193548387096775	1.37981475508484	2048|5345|6484	EPHB2|SERPINF2|ST3GAL4	-0.20191825065020638	0	3	0	0	-4.530418458662135	11.085777126099707
1	-2.1252895588098424	GO:0048514	M1	1	0	GO Biological Processes	19	blood vessel morphogenesis	19_GO:0032502 developmental process	-2.1252895588098424	2.8400244165844954	3.1302737902244617	30242	687	124	8	6.451612903225806	2.2061826271710916	182|1870|2048|3725|5345|6469|57343|116844	JAG1|E2F2|EPHB2|JUN|SERPINF2|SHH|ZNF304|LRG1	-0.04019804020446162	0	3	0	0	-4.530418458662135	11.085777126099707
1	-4.293969641287557	GO:0048871	M1	1	0	GO Biological Processes	19	multicellular organismal homeostasis	19_GO:0032501 multicellular organismal process	-4.293969641287557	4.772741619847232	5.518977288967004	30242	511	124	10	8.064516129032258	2.445231027589979	24|3934|4583|5284|7031|8626|8809|51316|64116|112609	ABCA4|LCN2|MUC2|PIGR|TFF1|TP63|IL18R1|PLAC8|SLC39A8|MRAP2	-0.7969570149352175	0	4	1	1	-4.293969641287557	4.772741619847232
1	-2.2977083099090456	GO:0001894	M1	1	0	GO Biological Processes	19	tissue homeostasis	19_GO:0032501 multicellular organismal process	-2.2977083099090456	4.550132402503611	3.745721192400002	30242	268	124	5	4.032258064516129	1.7665500854653744	24|4583|5284|7031|64116	ABCA4|MUC2|PIGR|TFF1|SLC39A8	-0.11032585098260492	0	4	0	0	-4.293969641287557	4.772741619847232
1	-2.015517670241803	GO:0060249	M1	1	0	GO Biological Processes	19	anatomical structure homeostasis	19_GO:0065007 biological regulation	-2.015517670241803	3.883552496404356	3.2957153214074997	30242	314	124	5	4.032258064516129	1.7665500854653744	24|4583|5284|7031|64116	ABCA4|MUC2|PIGR|TFF1|SLC39A8	0.0	0	4	0	0	-4.293969641287557	4.772741619847232
1	-4.087041360872947	GO:0001655	M1	1	0	GO Biological Processes	19	urogenital system development	19_GO:0032502 developmental process	-4.087041360872947	5.7554477114853935	5.649756515005006	30242	339	124	8	6.451612903225806	2.2061826271710916	182|2048|4774|6469|8626|9245|153572|168002	JAG1|EPHB2|NFIA|SHH|TP63|GCNT3|IRX2|DACT2	-0.6692099805682322	0	5	1	1	-4.087041360872947	30.485887096774192
1	-3.8932548548722106	GO:0060571	M1	1	0	GO Biological Processes	19	morphogenesis of an epithelial fold	19_GO:0032502 developmental process	-3.8932548548722106	30.485887096774192	9.272200473060046	30242	24	124	3	2.4193548387096775	1.37981475508484	6469|8626|27443	SHH|TP63|CECR2	-0.6194892238063243	0	5	0	0	-4.087041360872947	30.485887096774192
1	-3.6433018312939627	GO:0048729	M1	1	0	GO Biological Processes	19	tissue morphogenesis	19_GO:0032502 developmental process	-3.6433018312939627	3.972102553325628	4.774112630000195	30242	614	124	10	8.064516129032258	2.445231027589979	182|3934|4061|6469|7134|8626|9245|27443|89870|153572	JAG1|LCN2|LY6E|SHH|TNNC1|TP63|GCNT3|CECR2|TRIM15|IRX2	-0.6194892238063243	0	5	0	0	-4.087041360872947	30.485887096774192
1	-2.8821522155501698	GO:0045664	M1	1	0	GO Biological Processes	19	regulation of neuron differentiation	19_GO:0032502 developmental process	-2.8821522155501698	6.221609611586571	4.705816146364597	30242	196	124	5	4.032258064516129	1.7665500854653744	182|274|1789|6469|64919	JAG1|BIN1|DNMT3B|SHH|BCL11B	-0.39567964451221144	0	5	0	0	-4.087041360872947	30.485887096774192
1	-2.7957726261766913	GO:0072001	M1	1	0	GO Biological Processes	19	renal system development	19_GO:0032502 developmental process	-2.7957726261766913	4.8294474608751194	4.29867524877663	30242	303	124	6	4.838709677419355	1.927010588884779	182|4774|6469|9245|153572|168002	JAG1|NFIA|SHH|GCNT3|IRX2|DACT2	-0.34015268498257695	0	5	0	0	-4.087041360872947	30.485887096774192
1	-2.68735912020153	GO:0042476	M1	1	0	GO Biological Processes	19	odontogenesis	19_GO:0032502 developmental process	-2.68735912020153	7.504218362282878	4.768621369221003	30242	130	124	4	3.225806451612903	1.5866754091547248	362|6469|8626|64919	AQP5|SHH|TP63|BCL11B	-0.2743553929971086	0	5	0	0	-4.087041360872947	30.485887096774192
1	-2.6203705518228797	GO:0002064	M1	1	0	GO Biological Processes	19	epithelial cell development	19_GO:0032502 developmental process	-2.6203705518228797	5.419713261648746	4.2697019825597735	30242	225	124	5	4.032258064516129	1.7665500854653744	182|3784|8626|64919|168002	JAG1|KCNQ1|TP63|BCL11B|DACT2	-0.2549241851423429	0	5	0	0	-4.087041360872947	30.485887096774192
1	-2.494627609199227	GO:0016331	M1	1	0	GO Biological Processes	19	morphogenesis of embryonic epithelium	19_GO:0032502 developmental process	-2.494627609199227	6.636383585692341	4.395495980188946	30242	147	124	4	3.225806451612903	1.5866754091547248	6469|8626|27443|153572	SHH|TP63|CECR2|IRX2	-0.20191825065020638	0	5	0	0	-4.087041360872947	30.485887096774192
1	-2.3319227281412522	GO:0043588	M1	1	0	GO Biological Processes	19	skin development	19_GO:0032502 developmental process	-2.3319227281412522	4.636636820802159	3.8007130933897426	30242	263	124	5	4.032258064516129	1.7665500854653744	182|6469|8626|64919|168002	JAG1|SHH|TP63|BCL11B|DACT2	-0.11821133049246245	0	5	0	0	-4.087041360872947	30.485887096774192
1	-2.214826168495242	GO:0042475	M1	1	0	GO Biological Processes	19	odontogenesis of dentin-containing tooth	19_GO:0032502 developmental process	-2.214826168495242	8.129569892473118	4.3463267774716305	30242	90	124	3	2.4193548387096775	1.37981475508484	6469|8626|64919	SHH|TP63|BCL11B	-0.05821939538873611	0	5	0	0	-4.087041360872947	30.485887096774192
1	-2.2015521652180836	GO:0072080	M1	1	0	GO Biological Processes	19	nephron tubule development	19_GO:0032502 developmental process	-2.2015521652180836	8.040233959588798	4.315715224910882	30242	91	124	3	2.4193548387096775	1.37981475508484	182|6469|153572	JAG1|SHH|IRX2	-0.05821939538873611	0	5	0	0	-4.087041360872947	30.485887096774192
1	-2.1626801176272847	GO:0060993	M1	1	0	GO Biological Processes	19	kidney morphogenesis	19_GO:0032502 developmental process	-2.1626801176272847	7.78363074811256	4.226615347832615	30242	94	124	3	2.4193548387096775	1.37981475508484	6469|9245|153572	SHH|GCNT3|IRX2	-0.04587873298655131	0	5	0	0	-4.087041360872947	30.485887096774192
1	-2.1626801176272847	GO:0061326	M1	1	0	GO Biological Processes	19	renal tubule development	19_GO:0032502 developmental process	-2.1626801176272847	7.78363074811256	4.226615347832615	30242	94	124	3	2.4193548387096775	1.37981475508484	182|6469|153572	JAG1|SHH|IRX2	-0.04587873298655131	0	5	0	0	-4.087041360872947	30.485887096774192
1	-2.1315071720369727	GO:0001822	M1	1	0	GO Biological Processes	19	kidney development	19_GO:0032502 developmental process	-2.1315071720369727	4.1477397410577135	3.4800414947617635	30242	294	124	5	4.032258064516129	1.7665500854653744	182|6469|9245|153572|168002	JAG1|SHH|GCNT3|IRX2|DACT2	-0.04019804020446162	0	5	0	0	-4.087041360872947	30.485887096774192
1	-2.0120700327637326	GO:0009913	M1	1	0	GO Biological Processes	19	epidermal cell differentiation	19_GO:0032502 developmental process	-2.0120700327637326	4.8294474608751194	3.5039482887931848	30242	202	124	4	3.225806451612903	1.5866754091547248	182|3784|8626|64919	JAG1|KCNQ1|TP63|BCL11B	0.0	0	5	0	0	-4.087041360872947	30.485887096774192
1	-2.008868996004133	GO:0042303	M1	1	0	GO Biological Processes	19	molting cycle	19_GO:0032501 multicellular organismal process	-2.008868996004133	6.837955984323183	3.8816194862217195	30242	107	124	3	2.4193548387096775	1.37981475508484	6469|8626|79574	SHH|TP63|EPS8L3	0.0	0	5	0	0	-4.087041360872947	30.485887096774192
1	-2.008868996004133	GO:0042633	M1	1	0	GO Biological Processes	19	hair cycle	19_GO:0032501 multicellular organismal process	-2.008868996004133	6.837955984323183	3.8816194862217195	30242	107	124	3	2.4193548387096775	1.37981475508484	6469|8626|79574	SHH|TP63|EPS8L3	0.0	0	5	0	0	-4.087041360872947	30.485887096774192
1	-3.887410575684629	GO:0048839	M1	1	0	GO Biological Processes	19	inner ear development	19_GO:0032502 developmental process	-3.887410575684629	7.78363074811256	5.986677118498699	30242	188	124	6	4.838709677419355	1.927010588884779	182|2048|3784|6469|9935|27443	JAG1|EPHB2|KCNQ1|SHH|MAFB|CECR2	-0.6194892238063243	0	6	1	1	-3.887410575684629	11.80098855359001
1	-3.5939892500923256	GO:0043583	M1	1	0	GO Biological Processes	19	ear development	19_GO:0032502 developmental process	-3.5939892500923256	6.87005906406179	5.516424645101706	30242	213	124	6	4.838709677419355	1.927010588884779	182|2048|3784|6469|9935|27443	JAG1|EPHB2|KCNQ1|SHH|MAFB|CECR2	-0.6194892238063243	0	6	0	0	-3.887410575684629	11.80098855359001
1	-3.1197432763760715	GO:0048598	M1	1	0	GO Biological Processes	19	embryonic morphogenesis	19_GO:0032502 developmental process	-3.1197432763760715	3.7140167021450785	4.275455949586396	30242	591	124	9	7.258064516129032	2.3299019623092896	2048|3784|6469|8626|9935|27443|65125|89870|153572	EPHB2|KCNQ1|SHH|TP63|MAFB|CECR2|WNK1|TRIM15|IRX2	-0.45854518703013997	0	6	0	0	-3.887410575684629	11.80098855359001
1	-2.6826380792753204	GO:0007423	M1	1	0	GO Biological Processes	19	sensory organ development	19_GO:0032502 developmental process	-2.6826380792753204	3.5218353324793292	3.8439434421666245	30242	554	124	8	6.451612903225806	2.2061826271710916	182|362|2048|3784|6469|9935|27443|64919	JAG1|AQP5|EPHB2|KCNQ1|SHH|MAFB|CECR2|BCL11B	-0.2743553929971086	0	6	0	0	-3.887410575684629	11.80098855359001
1	-2.670997474231885	GO:0060113	M1	1	0	GO Biological Processes	19	inner ear receptor cell differentiation	19_GO:0032502 developmental process	-2.670997474231885	11.80098855359001	5.4625520107042815	30242	62	124	3	2.4193548387096775	1.37981475508484	182|3784|27443	JAG1|KCNQ1|CECR2	-0.2743553929971086	0	6	0	0	-3.887410575684629	11.80098855359001
1	-2.574793352395983	GO:0042490	M1	1	0	GO Biological Processes	19	mechanoreceptor differentiation	19_GO:0032502 developmental process	-2.574793352395983	10.920317766008665	5.215971356309323	30242	67	124	3	2.4193548387096775	1.37981475508484	182|3784|27443	JAG1|KCNQ1|CECR2	-0.2421335818280809	0	6	0	0	-3.887410575684629	11.80098855359001
1	-2.3811638955130205	GO:0090596	M1	1	0	GO Biological Processes	19	sensory organ morphogenesis	19_GO:0032502 developmental process	-2.3811638955130205	4.763419858870968	3.880067123721929	30242	256	124	5	4.032258064516129	1.7665500854653744	182|362|2048|3784|9935	JAG1|AQP5|EPHB2|KCNQ1|MAFB	-0.1363012128332966	0	6	0	0	-3.887410575684629	11.80098855359001
1	-2.1375232711926113	GO:0042472	M1	1	0	GO Biological Processes	19	inner ear morphogenesis	19_GO:0032502 developmental process	-2.1375232711926113	7.621471774193548	4.169376875951302	30242	96	124	3	2.4193548387096775	1.37981475508484	2048|3784|9935	EPHB2|KCNQ1|MAFB	-0.04019804020446162	0	6	0	0	-3.887410575684629	11.80098855359001
1	-3.8256769860360365	GO:1903706	M1	1	0	GO Biological Processes	19	regulation of hemopoiesis	19_GO:0002376 immune system process	-3.8256769860360365	5.273234524847428	5.306660359011402	30242	370	124	8	6.451612903225806	2.2061826271710916	182|3725|3965|6469|8876|9935|85477|114803	JAG1|JUN|LGALS9|SHH|VNN1|MAFB|SCIN|MYSM1	-0.6194892238063243	0	7	1	1	-3.8256769860360365	16.259139784946235
1	-3.58282749238663	GO:0033077	M1	1	0	GO Biological Processes	19	T cell differentiation in thymus	19_GO:0002376 immune system process	-3.58282749238663	13.007311827956988	6.680457594652278	30242	75	124	4	3.225806451612903	1.5866754091547248	6469|8876|9935|64919	SHH|VNN1|MAFB|BCL11B	-0.6194892238063243	0	7	0	0	-3.8256769860360365	16.259139784946235
1	-3.5817124039961135	GO:0007162	M1	1	0	GO Biological Processes	19	negative regulation of cell adhesion	19_GO:0022610 biological adhesion	-3.5817124039961135	5.634355371020974	5.202209700218823	30242	303	124	7	5.645161290322581	2.072571028858923	182|2048|3965|6469|65125|124872|168002	JAG1|EPHB2|LGALS9|SHH|WNK1|B4GALNT2|DACT2	-0.6194892238063243	0	7	0	0	-3.8256769860360365	16.259139784946235
1	-3.2574434261980243	GO:0022407	M1	1	0	GO Biological Processes	19	regulation of cell-cell adhesion	19_GO:0022610 biological adhesion	-3.2574434261980243	4.335770609318996	4.574550827039911	30242	450	124	8	6.451612903225806	2.2061826271710916	182|3965|5345|6469|6484|8876|65125|124872	JAG1|LGALS9|SERPINF2|SHH|ST3GAL4|VNN1|WNK1|B4GALNT2	-0.5086188268518853	0	7	0	0	-3.8256769860360365	16.259139784946235
1	-3.162682938337102	GO:0030217	M1	1	0	GO Biological Processes	19	T cell differentiation	19_GO:0002376 immune system process	-3.162682938337102	5.693862181498682	4.848872015718419	30242	257	124	6	4.838709677419355	1.927010588884779	3965|6469|8809|8876|9935|64919	LGALS9|SHH|IL18R1|VNN1|MAFB|BCL11B	-0.45854518703013997	0	7	0	0	-3.8256769860360365	16.259139784946235
1	-3.074744221101688	GO:0048538	M1	1	0	GO Biological Processes	19	thymus development	19_GO:0002376 immune system process	-3.074744221101688	16.259139784946235	6.572797631585448	30242	45	124	3	2.4193548387096775	1.37981475508484	6469|9935|64919	SHH|MAFB|BCL11B	-0.45854518703013997	0	7	0	0	-3.8256769860360365	16.259139784946235
1	-2.966344784543656	GO:0030155	M1	1	0	GO Biological Processes	19	regulation of cell adhesion	19_GO:0022610 biological adhesion	-2.966344784543656	3.2474979597096345	4.001938195615141	30242	751	124	10	8.064516129032258	2.445231027589979	182|2048|3965|5345|6469|6484|8876|65125|124872|168002	JAG1|EPHB2|LGALS9|SERPINF2|SHH|ST3GAL4|VNN1|WNK1|B4GALNT2|DACT2	-0.4235746676306415	0	7	0	0	-3.8256769860360365	16.259139784946235
1	-2.9250112513075113	GO:0046632	M1	1	0	GO Biological Processes	19	alpha-beta T cell differentiation	19_GO:0002376 immune system process	-2.9250112513075113	8.710253456221198	5.245343722486379	30242	112	124	4	3.225806451612903	1.5866754091547248	3965|6469|8809|64919	LGALS9|SHH|IL18R1|BCL11B	-0.41026985799474025	0	7	0	0	-3.8256769860360365	16.259139784946235
1	-2.8821522155501698	GO:0022408	M1	1	0	GO Biological Processes	19	negative regulation of cell-cell adhesion	19_GO:0022610 biological adhesion	-2.8821522155501698	6.221609611586571	4.705816146364597	30242	196	124	5	4.032258064516129	1.7665500854653744	182|3965|6469|65125|124872	JAG1|LGALS9|SHH|WNK1|B4GALNT2	-0.39567964451221144	0	7	0	0	-3.8256769860360365	16.259139784946235
1	-2.710519488640912	GO:1903131	M1	1	0	GO Biological Processes	19	mononuclear cell differentiation	19_GO:0002376 immune system process	-2.710519488640912	3.9981491274457963	4.003553290152954	30242	427	124	7	5.645161290322581	2.072571028858923	3725|3965|6469|8809|8876|9935|64919	JUN|LGALS9|SHH|IL18R1|VNN1|MAFB|BCL11B	-0.27796485151549083	0	7	0	0	-3.8256769860360365	16.259139784946235
1	-2.402581585977064	GO:0046631	M1	1	0	GO Biological Processes	19	alpha-beta T cell activation	19_GO:0002376 immune system process	-2.402581585977064	6.253515301902398	4.221102783818191	30242	156	124	4	3.225806451612903	1.5866754091547248	3965|6469|8809|64919	LGALS9|SHH|IL18R1|BCL11B	-0.15108162743887427	0	7	0	0	-3.8256769860360365	16.259139784946235
1	-2.373242451200561	GO:1902107	M1	1	0	GO Biological Processes	19	positive regulation of leukocyte differentiation	19_GO:0002376 immune system process	-2.373242451200561	6.135524447149523	4.165994032140943	30242	159	124	4	3.225806451612903	1.5866754091547248	3725|3965|6469|8876	JUN|LGALS9|SHH|VNN1	-0.1363012128332966	0	7	0	0	-3.8256769860360365	16.259139784946235
1	-2.373242451200561	GO:1903708	M1	1	0	GO Biological Processes	19	positive regulation of hemopoiesis	19_GO:0002376 immune system process	-2.373242451200561	6.135524447149523	4.165994032140943	30242	159	124	4	3.225806451612903	1.5866754091547248	3725|3965|6469|8876	JUN|LGALS9|SHH|VNN1	-0.1363012128332966	0	7	0	0	-3.8256769860360365	16.259139784946235
1	-2.361501826308447	GO:0007159	M1	1	0	GO Biological Processes	19	leukocyte cell-cell adhesion	19_GO:0022610 biological adhesion	-2.361501826308447	3.9442657160246934	3.661296732330081	30242	371	124	6	4.838709677419355	1.927010588884779	3965|6469|6484|8876|64116|65125	LGALS9|SHH|ST3GAL4|VNN1|SLC39A8|WNK1	-0.12930702296564406	0	7	0	0	-3.8256769860360365	16.259139784946235
1	-2.3446565962123582	GO:0030098	M1	1	0	GO Biological Processes	19	lymphocyte differentiation	19_GO:0002376 immune system process	-2.3446565962123582	3.912627220976367	3.6367503224408884	30242	374	124	6	4.838709677419355	1.927010588884779	3965|6469|8809|8876|9935|64919	LGALS9|SHH|IL18R1|VNN1|MAFB|BCL11B	-0.12390674546756288	0	7	0	0	-3.8256769860360365	16.259139784946235
1	-2.2122583943220797	GO:1902105	M1	1	0	GO Biological Processes	19	regulation of leukocyte differentiation	19_GO:0002376 immune system process	-2.2122583943220797	4.339628056480312	3.6088510767745308	30242	281	124	5	4.032258064516129	1.7665500854653744	3725|3965|6469|8876|9935	JUN|LGALS9|SHH|VNN1|MAFB	-0.05821939538873611	0	7	0	0	-3.8256769860360365	16.259139784946235
1	-2.2015521652180836	GO:0045582	M1	1	0	GO Biological Processes	19	positive regulation of T cell differentiation	19_GO:0022610 biological adhesion	-2.2015521652180836	8.040233959588798	4.315715224910882	30242	91	124	3	2.4193548387096775	1.37981475508484	3965|6469|8876	LGALS9|SHH|VNN1	-0.05821939538873611	0	7	0	0	-3.8256769860360365	16.259139784946235
1	-2.1932223562759505	GO:0022409	M1	1	0	GO Biological Processes	19	positive regulation of cell-cell adhesion	19_GO:0022610 biological adhesion	-2.1932223562759505	4.293786915038619	3.5784430830158507	30242	284	124	5	4.032258064516129	1.7665500854653744	3965|5345|6469|6484|8876	LGALS9|SERPINF2|SHH|ST3GAL4|VNN1	-0.05414457692406484	0	7	0	0	-3.8256769860360365	16.259139784946235
1	-2.143327270835186	GO:0002521	M1	1	0	GO Biological Processes	19	leukocyte differentiation	19_GO:0002376 immune system process	-2.143327270835186	3.1440325551001016	3.2348655077938058	30242	543	124	7	5.645161290322581	2.072571028858923	3725|3965|6469|8809|8876|9935|64919	JUN|LGALS9|SHH|IL18R1|VNN1|MAFB|BCL11B	-0.04019804020446162	0	7	0	0	-3.8256769860360365	16.259139784946235
1	-2.042434190372525	GO:0045621	M1	1	0	GO Biological Processes	19	positive regulation of lymphocyte differentiation	19_GO:0002376 immune system process	-2.042434190372525	7.035204714640198	3.955918298652584	30242	104	124	3	2.4193548387096775	1.37981475508484	3965|6469|8876	LGALS9|SHH|VNN1	0.0	0	7	0	0	-3.8256769860360365	16.259139784946235
1	-3.7528830761023384	GO:0015850	M1	1	0	GO Biological Processes	19	organic hydroxy compound transport	19_GO:0051179 localization	-3.7528830761023384	6.011301681054067	5.444389178789173	30242	284	124	7	5.645161290322581	2.072571028858923	24|3784|4061|6469|9123|10948|114879	ABCA4|KCNQ1|LY6E|SHH|SLC16A3|STARD3|OSBPL5	-0.6194892238063243	0	8	1	1	-3.7528830761023384	6.011301681054067
1	-3.5863559474428883	GO:0034754	M1	1	0	GO Biological Processes	19	cellular hormone metabolic process	19_GO:0008152 metabolic process	-3.5863559474428883	8.900988933364728	5.947278463265128	30242	137	124	5	4.032258064516129	1.7665500854653744	1562|6469|6783|7364|10948	CYP2C18|SHH|SULT1E1|UGT2B7|STARD3	-0.6194892238063243	0	9	1	1	-3.5863559474428883	8.900988933364728
1	-3.540019048517984	GO:0042445	M1	1	0	GO Biological Processes	19	hormone metabolic process	19_GO:0008152 metabolic process	-3.540019048517984	6.712488902042024	5.431442580159249	30242	218	124	6	4.838709677419355	1.927010588884779	1562|6469|6783|7364|10948|25825	CYP2C18|SHH|SULT1E1|UGT2B7|STARD3|BACE2	-0.6194892238063243	0	9	0	0	-3.5863559474428883	8.900988933364728
1	-2.305620493150628	GO:0010817	M1	1	0	GO Biological Processes	19	regulation of hormone levels	19_GO:0065007 biological regulation	-2.305620493150628	3.3739321688129547	3.4553985137968266	30242	506	124	7	5.645161290322581	2.072571028858923	1562|3784|6469|6783|7364|10948|25825	CYP2C18|KCNQ1|SHH|SULT1E1|UGT2B7|STARD3|BACE2	-0.11032585098260492	0	9	0	0	-3.5863559474428883	8.900988933364728
1	-2.0654201283280553	GO:0034308	M1	1	0	GO Biological Processes	19	primary alcohol metabolic process	19_GO:0008152 metabolic process	-2.0654201283280553	7.173149905123339	4.00710882661875	30242	102	124	3	2.4193548387096775	1.37981475508484	221|1562|6783	ALDH3B1|CYP2C18|SULT1E1	0.0	0	9	0	0	-3.5863559474428883	8.900988933364728
1	-3.5185697730697507	GO:0044089	M1	1	0	GO Biological Processes	19	positive regulation of cellular component biogenesis	19_GO:0048518 positive regulation of biological process	-3.5185697730697507	4.221122828784118	4.754072438670589	30242	520	124	9	7.258064516129032	2.3299019623092896	274|638|2048|5345|10810|57343|79574|85477|148170	BIN1|BIK|EPHB2|SERPINF2|WASF3|ZNF304|EPS8L3|SCIN|CDC42EP5	-0.6194892238063243	0	10	1	1	-3.5185697730697507	9.854024112088627
1	-3.1247152099497875	GO:0030838	M1	1	0	GO Biological Processes	19	positive regulation of actin filament polymerization	19_GO:0048518 positive regulation of biological process	-3.1247152099497875	9.854024112088627	5.6618832924504146	30242	99	124	4	3.225806451612903	1.5866754091547248	274|10810|85477|148170	BIN1|WASF3|SCIN|CDC42EP5	-0.45854518703013997	0	10	0	0	-3.5185697730697507	9.854024112088627
1	-2.9346516787425188	GO:0010638	M1	1	0	GO Biological Processes	19	positive regulation of organelle organization	19_GO:0048518 positive regulation of biological process	-2.9346516787425188	3.863557968700096	4.163887086079382	30242	505	124	8	6.451612903225806	2.2061826271710916	274|638|685|5345|10810|57343|85477|148170	BIN1|BIK|BTC|SERPINF2|WASF3|ZNF304|SCIN|CDC42EP5	-0.41044750673976926	0	10	0	0	-3.5185697730697507	9.854024112088627
1	-2.883762687520594	GO:0032970	M1	1	0	GO Biological Processes	19	regulation of actin filament-based process	19_GO:0050789 regulation of biological process	-2.883762687520594	4.289471551304913	4.238722716547844	30242	398	124	7	5.645161290322581	2.072571028858923	274|5345|7134|10810|23221|85477|148170	BIN1|SERPINF2|TNNC1|WASF3|RHOBTB2|SCIN|CDC42EP5	-0.39567964451221144	0	10	0	0	-3.5185697730697507	9.854024112088627
1	-2.759580649701841	GO:1902905	M1	1	0	GO Biological Processes	19	positive regulation of supramolecular fiber organization	19_GO:0048518 positive regulation of biological process	-2.759580649701841	5.834619540052477	4.500201293994477	30242	209	124	5	4.032258064516129	1.7665500854653744	274|5345|10810|85477|148170	BIN1|SERPINF2|WASF3|SCIN|CDC42EP5	-0.3117860460196831	0	10	0	0	-3.5185697730697507	9.854024112088627
1	-2.612057725093446	GO:0051495	M1	1	0	GO Biological Processes	19	positive regulation of cytoskeleton organization	19_GO:0048518 positive regulation of biological process	-2.612057725093446	5.395732229517557	4.256032076832526	30242	226	124	5	4.032258064516129	1.7665500854653744	274|5345|10810|85477|148170	BIN1|SERPINF2|WASF3|SCIN|CDC42EP5	-0.2549241851423429	0	10	0	0	-3.5185697730697507	9.854024112088627
1	-2.5933206602998573	GO:0032273	M1	1	0	GO Biological Processes	19	positive regulation of protein polymerization	19_GO:0048518 positive regulation of biological process	-2.5933206602998573	7.069191210846189	4.58515596596025	30242	138	124	4	3.225806451612903	1.5866754091547248	274|10810|85477|148170	BIN1|WASF3|SCIN|CDC42EP5	-0.24859637833057432	0	10	0	0	-3.5185697730697507	9.854024112088627
1	-2.515564261222166	GO:0031334	M1	1	0	GO Biological Processes	19	positive regulation of protein-containing complex assembly	19_GO:0048518 positive regulation of biological process	-2.515564261222166	5.123678503659528	4.098071686648495	30242	238	124	5	4.032258064516129	1.7665500854653744	274|638|10810|85477|148170	BIN1|BIK|WASF3|SCIN|CDC42EP5	-0.20607235570628965	0	10	0	0	-3.5185697730697507	9.854024112088627
1	-2.430630568090933	GO:0032956	M1	1	0	GO Biological Processes	19	regulation of actin cytoskeleton organization	19_GO:0050789 regulation of biological process	-2.430630568090933	4.076107466978165	3.7621186045056727	30242	359	124	6	4.838709677419355	1.927010588884779	274|5345|10810|23221|85477|148170	BIN1|SERPINF2|WASF3|RHOBTB2|SCIN|CDC42EP5	-0.17416719002119307	0	10	0	0	-3.5185697730697507	9.854024112088627
1	-2.2530835348999	GO:0030833	M1	1	0	GO Biological Processes	19	regulation of actin filament polymerization	19_GO:0050789 regulation of biological process	-2.2530835348999	5.671792948237059	3.942547626720742	30242	172	124	4	3.225806451612903	1.5866754091547248	274|10810|85477|148170	BIN1|WASF3|SCIN|CDC42EP5	-0.06993812891671411	0	10	0	0	-3.5185697730697507	9.854024112088627
1	-2.24105435182007	GO:0030029	M1	1	0	GO Biological Processes	19	actin filament-based process	19_GO:0009987 cellular process	-2.24105435182007	2.747163793451491	3.2115288931610873	30242	799	124	9	7.258064516129032	2.3299019623092896	274|3784|5345|7134|10810|23221|85477|92521|148170	BIN1|KCNQ1|SERPINF2|TNNC1|WASF3|RHOBTB2|SCIN|SPECC1|CDC42EP5	-0.06626102020164991	0	10	0	0	-3.5185697730697507	9.854024112088627
1	-2.231544400196431	GO:0110053	M1	1	0	GO Biological Processes	19	regulation of actin filament organization	19_GO:0050789 regulation of biological process	-2.231544400196431	4.386458575075424	3.639687720083078	30242	278	124	5	4.032258064516129	1.7665500854653744	274|5345|10810|85477|148170	BIN1|SERPINF2|WASF3|SCIN|CDC42EP5	-0.06494554719328254	0	10	0	0	-3.5185697730697507	9.854024112088627
1	-2.1189093752370556	GO:0008064	M1	1	0	GO Biological Processes	19	regulation of actin polymerization or depolymerization	19_GO:0050789 regulation of biological process	-2.1189093752370556	5.189087165408373	3.696945369192544	30242	188	124	4	3.225806451612903	1.5866754091547248	274|10810|85477|148170	BIN1|WASF3|SCIN|CDC42EP5	-0.04019804020446162	0	10	0	0	-3.5185697730697507	9.854024112088627
1	-2.1109709383021347	GO:0030832	M1	1	0	GO Biological Processes	19	regulation of actin filament length	19_GO:0050789 regulation of biological process	-2.1109709383021347	5.16163167776071	3.682531574721362	30242	189	124	4	3.225806451612903	1.5866754091547248	274|10810|85477|148170	BIN1|WASF3|SCIN|CDC42EP5	-0.03556223881962629	0	10	0	0	-3.5185697730697507	9.854024112088627
1	-2.0952412756577625	GO:0030041	M1	1	0	GO Biological Processes	19	actin filament polymerization	19_GO:0009987 cellular process	-2.0952412756577625	5.107583178517142	3.6540075319819905	30242	191	124	4	3.225806451612903	1.5866754091547248	274|10810|85477|148170	BIN1|WASF3|SCIN|CDC42EP5	-0.02311028593649005	0	10	0	0	-3.5185697730697507	9.854024112088627
1	-3.482610490478073	GO:0016032	M1	1	0	GO Biological Processes	19	viral process	19_GO:0016032 viral process	-3.482610490478073	4.690136476426799	4.8628115460699854	30242	416	124	8	6.451612903225806	2.2061826271710916	3669|3725|3965|4061|4774|6484|27090|89870	ISG20|JUN|LGALS9|LY6E|NFIA|ST3GAL4|ST6GALNAC4|TRIM15	-0.610358011785251	0	11	1	1	-3.482610490478073	10.161962365591398
1	-2.4860857358070376	GO:0043903	M1	1	0	GO Biological Processes	19	regulation of biological process involved in symbiotic interaction	19_GO:0044419 biological process involved in interspecies interaction between organisms	-2.4860857358070376	10.161962365591398	4.994165714211744	30242	72	124	3	2.4193548387096775	1.37981475508484	3965|4061|89870	LGALS9|LY6E|TRIM15	-0.20191825065020638	0	11	0	0	-3.482610490478073	10.161962365591398
1	-2.484087028954848	GO:1903900	M1	1	0	GO Biological Processes	19	regulation of viral life cycle	19_GO:0016032 viral process	-2.484087028954848	6.591543156059285	4.375406752890533	30242	148	124	4	3.225806451612903	1.5866754091547248	3669|3965|4061|89870	ISG20|LGALS9|LY6E|TRIM15	-0.20191825065020638	0	11	0	0	-3.482610490478073	10.161962365591398
1	-2.3257299790168537	GO:0050792	M1	1	0	GO Biological Processes	19	regulation of viral process	19_GO:0016032 viral process	-2.3257299790168537	5.94846577498033	4.077217406369234	30242	164	124	4	3.225806451612903	1.5866754091547248	3669|3965|4061|89870	ISG20|LGALS9|LY6E|TRIM15	-0.11651908259474034	0	11	0	0	-3.482610490478073	10.161962365591398
1	-2.1884388153246146	GO:0048525	M1	1	0	GO Biological Processes	19	negative regulation of viral process	19_GO:0016032 viral process	-2.1884388153246146	7.952840112201963	4.285567600756333	30242	92	124	3	2.4193548387096775	1.37981475508484	3669|4061|89870	ISG20|LY6E|TRIM15	-0.053154024989868084	0	11	0	0	-3.482610490478073	10.161962365591398
1	-3.29151444635494	GO:0002385	M1	1	0	GO Biological Processes	19	mucosal immune response	19_GO:0002376 immune system process	-3.29151444635494	19.254244482173174	7.22469109089143	30242	38	124	3	2.4193548387096775	1.37981475508484	5284|64284|92747	PIGR|RAB17|BPIFB1	-0.5253719165248913	0	12	1	1	-3.29151444635494	19.254244482173174
1	-3.1937847687320056	GO:0002251	M1	1	0	GO Biological Processes	19	organ or tissue specific immune response	19_GO:0002376 immune system process	-3.1937847687320056	17.84539732494099	6.92561552148281	30242	41	124	3	2.4193548387096775	1.37981475508484	5284|64284|92747	PIGR|RAB17|BPIFB1	-0.46020013594260345	0	12	0	0	-3.29151444635494	19.254244482173174
1	-3.1628965999102907	GO:0014003	M1	1	0	GO Biological Processes	19	oligodendrocyte development	19_GO:0032502 developmental process	-3.1628965999102907	17.420506912442395	6.832876731060547	30242	42	124	3	2.4193548387096775	1.37981475508484	745|6469|10810	MYRF|SHH|WASF3	-0.45854518703013997	0	13	1	1	-3.1628965999102907	17.420506912442395
1	-2.868688973814228	GO:0021782	M1	1	0	GO Biological Processes	19	glial cell development	19_GO:0032502 developmental process	-2.868688973814228	8.409899888765294	5.130579853130962	30242	116	124	4	3.225806451612903	1.5866754091547248	745|6469|10810|25825	MYRF|SHH|WASF3|BACE2	-0.39567964451221144	0	13	0	0	-3.1628965999102907	17.420506912442395
1	-2.6203705518228797	GO:0010001	M1	1	0	GO Biological Processes	19	glial cell differentiation	19_GO:0032502 developmental process	-2.6203705518228797	5.419713261648746	4.2697019825597735	30242	225	124	5	4.032258064516129	1.7665500854653744	274|745|6469|10810|25825	BIN1|MYRF|SHH|WASF3|BACE2	-0.2549241851423429	0	13	0	0	-3.1628965999102907	17.420506912442395
1	-2.3421657708670733	GO:0048708	M1	1	0	GO Biological Processes	19	astrocyte differentiation	19_GO:0032502 developmental process	-2.3421657708670733	9.032855436081242	4.6449970715766575	30242	81	124	3	2.4193548387096775	1.37981475508484	274|6469|25825	BIN1|SHH|BACE2	-0.12390674546756288	0	13	0	0	-3.1628965999102907	17.420506912442395
1	-2.1500280711422133	GO:0048709	M1	1	0	GO Biological Processes	19	oligodendrocyte differentiation	19_GO:0032502 developmental process	-2.1500280711422133	7.70169779286927	4.197787443866889	30242	95	124	3	2.4193548387096775	1.37981475508484	745|6469|10810	MYRF|SHH|WASF3	-0.040405271128603315	0	13	0	0	-3.1628965999102907	17.420506912442395
1	-2.1194739802889986	GO:0051604	M1	1	0	GO Biological Processes	19	protein maturation	19_GO:0008152 metabolic process	-2.1194739802889986	4.119714472537053	3.4608848140401505	30242	296	124	5	4.032258064516129	1.7665500854653744	745|5345|6469|25825|284106	MYRF|SERPINF2|SHH|BACE2|CISD3	-0.04019804020446162	0	13	0	0	-3.1628965999102907	17.420506912442395
1	-2.089825491175794	GO:0042063	M1	1	0	GO Biological Processes	19	gliogenesis	19_GO:0032502 developmental process	-2.089825491175794	4.051280677312185	3.4137216633541123	30242	301	124	5	4.032258064516129	1.7665500854653744	274|745|6469|10810|25825	BIN1|MYRF|SHH|WASF3|BACE2	-0.02094765885224346	0	13	0	0	-3.1628965999102907	17.420506912442395
1	-3.1327844145281265	GO:0009154	M1	1	0	GO Biological Processes	19	purine ribonucleotide catabolic process	19_GO:0008152 metabolic process	-3.1327844145281265	17.015378844711176	6.743277238217253	30242	43	124	3	2.4193548387096775	1.37981475508484	5143|5152|9615	PDE4C|PDE9A|GDA	-0.45854518703013997	0	14	1	1	-3.1327844145281265	17.015378844711176
1	-3.0194005678315428	GO:0006195	M1	1	0	GO Biological Processes	19	purine nucleotide catabolic process	19_GO:0008152 metabolic process	-3.0194005678315428	15.56726149622512	6.412910524153417	30242	47	124	3	2.4193548387096775	1.37981475508484	5143|5152|9615	PDE4C|PDE9A|GDA	-0.4254779284711469	0	14	0	0	-3.1327844145281265	17.015378844711176
1	-2.9926669413687748	GO:0009261	M1	1	0	GO Biological Processes	19	ribonucleotide catabolic process	19_GO:0008152 metabolic process	-2.9926669413687748	15.242943548387096	6.336594243941111	30242	48	124	3	2.4193548387096775	1.37981475508484	5143|5152|9615	PDE4C|PDE9A|GDA	-0.4235746676306415	0	14	0	0	-3.1327844145281265	17.015378844711176
1	-2.8673864055997806	GO:0072523	M1	1	0	GO Biological Processes	19	purine-containing compound catabolic process	19_GO:0008152 metabolic process	-2.8673864055997806	13.804930006086426	5.986688096042307	30242	53	124	3	2.4193548387096775	1.37981475508484	5143|5152|9615	PDE4C|PDE9A|GDA	-0.39567964451221144	0	14	0	0	-3.1327844145281265	17.015378844711176
1	-2.452465521434301	GO:0009166	M1	1	0	GO Biological Processes	19	nucleotide catabolic process	19_GO:0008152 metabolic process	-2.452465521434301	9.887314734088926	4.911441921778186	30242	74	124	3	2.4193548387096775	1.37981475508484	5143|5152|9615	PDE4C|PDE9A|GDA	-0.19098134198951064	0	14	0	0	-3.1327844145281265	17.015378844711176
1	-2.2980566697353604	GO:1901292	M1	1	0	GO Biological Processes	19	nucleoside phosphate catabolic process	19_GO:0008152 metabolic process	-2.2980566697353604	8.710253456221198	4.540491651341391	30242	84	124	3	2.4193548387096775	1.37981475508484	5143|5152|9615	PDE4C|PDE9A|GDA	-0.11032585098260492	0	14	0	0	-3.1327844145281265	17.015378844711176
1	-2.0339707363261876	GO:0055086	M1	1	0	GO Biological Processes	19	nucleobase-containing small molecule metabolic process	19_GO:0008152 metabolic process	-2.0339707363261876	2.995104697226939	3.0855000727327533	30242	570	124	7	5.645161290322581	2.072571028858923	2762|2766|5143|5152|6783|9615|124872	GMDS|GMPR|PDE4C|PDE9A|SULT1E1|GDA|B4GALNT2	0.0	0	14	0	0	-3.1327844145281265	17.015378844711176
1	-3.074744221101688	GO:0034142	M1	1	0	GO Biological Processes	19	toll-like receptor 4 signaling pathway	19_GO:0002376 immune system process	-3.074744221101688	16.259139784946235	6.572797631585448	30242	45	124	3	2.4193548387096775	1.37981475508484	3430|3965|92747	IFI35|LGALS9|BPIFB1	-0.45854518703013997	0	15	1	1	-3.074744221101688	16.259139784946235
1	-2.538473034996194	GO:1901224	M1	1	0	GO Biological Processes	19	positive regulation of NIK/NF-kappaB signaling	19_GO:0048518 positive regulation of biological process	-2.538473034996194	10.603786816269285	5.124525543687997	30242	69	124	3	2.4193548387096775	1.37981475508484	3430|3965|8809	IFI35|LGALS9|IL18R1	-0.2233039965886273	0	15	0	0	-3.074744221101688	16.259139784946235
1	-2.2335899001512525	GO:0002252	M1	1	0	GO Biological Processes	19	immune effector process	19_GO:0002376 immune system process	-2.2335899001512525	2.965192665947642	3.270284129652009	30242	658	124	8	6.451612903225806	2.2061826271710916	182|629|725|2048|3430|3965|6284|8809	JAG1|CFB|C4BPB|EPHB2|IFI35|LGALS9|S100A13|IL18R1	-0.06494554719328254	0	15	0	0	-3.074744221101688	16.259139784946235
1	-2.2182142380910985	GO:0002221	M1	1	0	GO Biological Processes	19	pattern recognition receptor signaling pathway	19_GO:0002376 immune system process	-2.2182142380910985	5.5428885630498534	3.878345034998544	30242	176	124	4	3.225806451612903	1.5866754091547248	3430|3965|89870|92747	IFI35|LGALS9|TRIM15|BPIFB1	-0.05821939538873611	0	15	0	0	-3.074744221101688	16.259139784946235
1	-2.175482600791154	GO:0002275	M1	1	0	GO Biological Processes	19	myeloid cell activation involved in immune response	19_GO:0002376 immune system process	-2.175482600791154	7.86732570239334	4.255871593417638	30242	93	124	3	2.4193548387096775	1.37981475508484	3430|3965|6284	IFI35|LGALS9|S100A13	-0.04587873298655131	0	15	0	0	-3.074744221101688	16.259139784946235
1	-2.01993867953036	GO:0062207	M1	1	0	GO Biological Processes	19	regulation of pattern recognition receptor signaling pathway	19_GO:0002376 immune system process	-2.01993867953036	6.902465003043213	3.9060644239249465	30242	106	124	3	2.4193548387096775	1.37981475508484	3430|89870|92747	IFI35|TRIM15|BPIFB1	0.0	0	15	0	0	-3.074744221101688	16.259139784946235
1	-3.0461635646802177	GO:0010038	M1	1	0	GO Biological Processes	19	response to metal ion	19_GO:0050896 response to stimulus	-3.0461635646802177	4.576969644555912	4.460208707761901	30242	373	124	7	5.645161290322581	2.072571028858923	3725|3934|4493|6469|7031|7134|65125	JUN|LCN2|MT1E|SHH|TFF1|TNNC1|WNK1	-0.4412455410183586	0	16	1	1	-3.0461635646802177	4.952022269526772
1	-2.0491933278665564	GO:0071248	M1	1	0	GO Biological Processes	19	cellular response to metal ion	19_GO:0050896 response to stimulus	-2.0491933278665564	4.952022269526772	3.570773016556871	30242	197	124	4	3.225806451612903	1.5866754091547248	3725|4493|6469|65125	JUN|MT1E|SHH|WNK1	0.0	0	16	0	0	-3.0461635646802177	4.952022269526772
1	-2.0183678944937506	GO:0010035	M1	1	0	GO Biological Processes	19	response to inorganic substance	19_GO:0050896 response to stimulus	-2.0183678944937506	2.9742328874901656	3.0641219468742644	30242	574	124	7	5.645161290322581	2.072571028858923	3725|3934|4493|6469|7031|7134|65125	JUN|LCN2|MT1E|SHH|TFF1|TNNC1|WNK1	0.0	0	16	0	0	-3.0461635646802177	4.952022269526772
1	-2.9750262239657537	GO:0009617	M1	1	0	GO Biological Processes	19	response to bacterium	19_GO:0044419 biological process involved in interspecies interaction between organisms	-2.9750262239657537	3.2561695163443733	4.011889962065809	30242	749	124	10	8.064516129032258	2.445231027589979	725|1755|2921|3725|3934|3965|6364|51316|84419|116844	C4BPB|DMBT1|CXCL3|JUN|LCN2|LGALS9|CCL20|PLAC8|C15orf48|LRG1	-0.4235746676306415	0	17	1	1	-2.9750262239657537	3.2561695163443733
1	-2.7118552333516006	GO:0006081	M1	1	0	GO Biological Processes	19	cellular aldehyde metabolic process	19_GO:0008152 metabolic process	-2.7118552333516006	12.194354838709677	5.569247762715815	30242	60	124	3	2.4193548387096775	1.37981475508484	24|218|221	ABCA4|ALDH3A1|ALDH3B1	-0.27796485151549083	0	18	1	1	-2.7118552333516006	12.194354838709677
1	-2.612310209419613	GO:0071677	M1	1	0	GO Biological Processes	19	positive regulation of mononuclear cell migration	19_GO:0040011 locomotion	-2.612310209419613	11.256327543424318	5.311367856741698	30242	65	124	3	2.4193548387096775	1.37981475508484	3965|6364|65125	LGALS9|CCL20|WNK1	-0.2549241851423429	0	19	1	1	-2.612310209419613	11.256327543424318
1	-2.241870809758197	GO:0070098	M1	1	0	GO Biological Processes	19	chemokine-mediated signaling pathway	19_GO:0023052 signaling	-2.241870809758197	8.31433284457478	4.408993335808119	30242	88	124	3	2.4193548387096775	1.37981475508484	2921|6364|65125	CXCL3|CCL20|WNK1	-0.06626102020164991	0	19	0	0	-2.612310209419613	11.256327543424318
1	-2.125162627924544	GO:1990868	M1	1	0	GO Biological Processes	19	response to chemokine	19_GO:0050896 response to stimulus	-2.125162627924544	7.54289990023279	4.1413730338740935	30242	97	124	3	2.4193548387096775	1.37981475508484	2921|6364|65125	CXCL3|CCL20|WNK1	-0.04019804020446162	0	19	0	0	-2.612310209419613	11.256327543424318
1	-2.125162627924544	GO:1990869	M1	1	0	GO Biological Processes	19	cellular response to chemokine	19_GO:0050896 response to stimulus	-2.125162627924544	7.54289990023279	4.1413730338740935	30242	97	124	3	2.4193548387096775	1.37981475508484	2921|6364|65125	CXCL3|CCL20|WNK1	-0.04019804020446162	0	19	0	0	-2.612310209419613	11.256327543424318
1	-2.579234240289469	GO:0045444	M1	1	0	GO Biological Processes	19	fat cell differentiation	19_GO:0032502 developmental process	-2.579234240289469	5.301893408134642	4.202153828400452	30242	230	124	5	4.032258064516129	1.7665500854653744	182|6783|9935|51316|116844	JAG1|SULT1E1|MAFB|PLAC8|LRG1	-0.2421335818280809	0	20	1	1	-2.579234240289469	5.301893408134642
1	-2.552483957974319	GO:0062197	M1	1	0	GO Biological Processes	19	cellular response to chemical stress	19_GO:0050896 response to stimulus	-2.552483957974319	4.316585783614045	3.940302422691035	30242	339	124	6	4.838709677419355	1.927010588884779	221|362|1789|3725|3934|8876	ALDH3B1|AQP5|DNMT3B|JUN|LCN2|VNN1	-0.2315625906776609	0	21	1	1	-2.552483957974319	4.316585783614045
1	-2.4860857358070376	GO:0003208	M1	1	0	GO Biological Processes	19	cardiac ventricle morphogenesis	19_GO:0032502 developmental process	-2.4860857358070376	10.161962365591398	4.994165714211744	30242	72	124	3	2.4193548387096775	1.37981475508484	182|4061|7134	JAG1|LY6E|TNNC1	-0.20191825065020638	0	22	1	1	-2.4860857358070376	10.161962365591398
1	-2.042434190372525	GO:0045639	M1	1	0	GO Biological Processes	19	positive regulation of myeloid cell differentiation	19_GO:0002376 immune system process	-2.042434190372525	7.035204714640198	3.955918298652584	30242	104	124	3	2.4193548387096775	1.37981475508484	182|3725|85477	JAG1|JUN|SCIN	0.0	0	22	0	0	-2.4860857358070376	10.161962365591398
1	-2.473627238215485	GO:0014074	M1	1	0	GO Biological Processes	19	response to purine-containing compound	19_GO:0050896 response to stimulus	-2.473627238215485	6.547304611387746	4.355502407929254	30242	149	124	4	3.225806451612903	1.5866754091547248	218|1789|3725|3784	ALDH3A1|DNMT3B|JUN|KCNQ1	-0.1967226999032008	0	23	1	1	-2.473627238215485	7.78363074811256
1	-2.1626801176272847	GO:0051591	M1	1	0	GO Biological Processes	19	response to cAMP	19_GO:0050896 response to stimulus	-2.1626801176272847	7.78363074811256	4.226615347832615	30242	94	124	3	2.4193548387096775	1.37981475508484	218|3725|3784	ALDH3A1|JUN|KCNQ1	-0.04587873298655131	0	23	0	0	-2.473627238215485	7.78363074811256
1	-2.464126042408415	GO:0051051	M1	1	0	GO Biological Processes	19	negative regulation of transport	19_GO:0048519 negative regulation of biological process	-2.464126042408415	3.6093227852417655	3.670051057552742	30242	473	124	7	5.645161290322581	2.072571028858923	274|2048|3965|6469|6690|65125|89870	BIN1|EPHB2|LGALS9|SHH|SPINK1|WNK1|TRIM15	-0.1924226977819382	0	24	1	1	-2.464126042408415	6.059306752153876
1	-2.354033916042224	GO:0043271	M1	1	0	GO Biological Processes	19	negative regulation of ion transport	19_GO:0048519 negative regulation of biological process	-2.354033916042224	6.059306752153876	4.130034384777692	30242	161	124	4	3.225806451612903	1.5866754091547248	274|2048|6690|65125	BIN1|EPHB2|SPINK1|WNK1	-0.126534233907801	0	24	0	0	-2.464126042408415	6.059306752153876
1	-2.320239399158	GO:0006897	M1	1	0	GO Biological Processes	19	endocytosis	19_GO:0051179 localization	-2.320239399158	3.0677622235747615	3.381700482400882	30242	636	124	8	6.451612903225806	2.2061826271710916	274|725|1755|6469|23221|64284|64699|84171	BIN1|C4BPB|DMBT1|SHH|RHOBTB2|RAB17|TMPRSS3|LOXL4	-0.11548284416213651	0	25	1	1	-2.320239399158	3.0677622235747615
1	-2.031126316090032	GO:0040029	M1	1	0	GO Biological Processes	19	regulation of gene expression, epigenetic	19_GO:0050789 regulation of biological process	-2.031126316090032	6.968202764976958	3.930828192360732	30242	105	124	3	2.4193548387096775	1.37981475508484	3784|7022|57343	KCNQ1|TFAP2C|ZNF304	0.0	0	26	1	1	-2.031126316090032	6.968202764976958
