# Supplementary material for: Bioinformatic Analyzes of the Association Between Upregulated Expression of JUN Gene via APOBEC-Induced FLG Gene Mutation and Prognosis of Cervical Cancer
Source: Front Med (Lausanne). 2022 Apr 18;9:815450. doi: 10.3389/fmed.2022.815450 (PMC9058067; doi:10.3389/fmed.2022.815450)
Supplement: Supplementary file 1 [file Data_Sheet_1.ZIP › Enrichment_GO/GO_membership.csv]

_MEMBER_MyList	_LogP_MyList	GO	Description	_PATTERN_	_RANK_	GiniIndex
1	-3.1	GO:1903509	liposaccharide metabolic process	M1	1	0
1	-2.2	GO:0048709	oligodendrocyte differentiation	M1	1	0
1	-3.2	GO:0002251	organ or tissue specific immune response	M1	1	0
1	-4.7	GO:0007586	digestion	M1	1	0
1	-2.7	GO:0060113	inner ear receptor cell differentiation	M1	1	0
1	-2.6	GO:0032273	positive regulation of protein polymerization	M1	1	0
1	-2	GO:0010035	response to inorganic substance	M1	1	0
1	-3.5	GO:0044089	positive regulation of cellular component biogenesis	M1	1	0
1	-2.3	GO:0006897	endocytosis	M1	1	0
1	-2.3	GO:0050792	regulation of viral process	M1	1	0
1	-2.5	GO:0043903	regulation of biological process involved in symbiotic interaction	M1	1	0
1	-2	GO:0040029	regulation of gene expression, epigenetic	M1	1	0
1	-2.6	GO:0030193	regulation of blood coagulation	M1	1	0
1	-2.1	GO:0030832	regulation of actin filament length	M1	1	0
1	-2	GO:0042303	molting cycle	M1	1	0
1	-2.8	GO:1902905	positive regulation of supramolecular fiber organization	M1	1	0
1	-2.2	GO:0002221	pattern recognition receptor signaling pathway	M1	1	0
1	-2.1	GO:0030041	actin filament polymerization	M1	1	0
1	-2.2	GO:0051591	response to cAMP	M1	1	0
1	-3.7	GO:0009247	glycolipid biosynthetic process	M1	1	0
1	-3.6	GO:1901137	carbohydrate derivative biosynthetic process	M1	1	0
1	-3.1	GO:0048598	embryonic morphogenesis	M1	1	0
1	-2.4	GO:1902107	positive regulation of leukocyte differentiation	M1	1	0
1	-2.4	GO:0032956	regulation of actin cytoskeleton organization	M1	1	0
1	-2.6	GO:0071677	positive regulation of mononuclear cell migration	M1	1	0
1	-2.6	GO:0010001	glial cell differentiation	M1	1	0
1	-3.1	GO:0006664	glycolipid metabolic process	M1	1	0
1	-3.3	GO:0002385	mucosal immune response	M1	1	0
1	-2.2	GO:0070098	chemokine-mediated signaling pathway	M1	1	0
1	-2	GO:0062207	regulation of pattern recognition receptor signaling pathway	M1	1	0
1	-2.3	GO:0030833	regulation of actin filament polymerization	M1	1	0
1	-2.3	GO:0034767	positive regulation of ion transmembrane transport	M1	1	0
1	-2.1	GO:0042472	inner ear morphogenesis	M1	1	0
1	-3.4	GO:0009101	glycoprotein biosynthetic process	M1	1	0
1	-2.4	GO:1903708	positive regulation of hemopoiesis	M1	1	0
1	-2.1	GO:0030148	sphingolipid biosynthetic process	M1	1	0
1	-2.3	GO:0010817	regulation of hormone levels	M1	1	0
1	-2.5	GO:0050818	regulation of coagulation	M1	1	0
1	-3.6	GO:0034754	cellular hormone metabolic process	M1	1	0
1	-3.2	GO:0014003	oligodendrocyte development	M1	1	0
1	-2.2	GO:1901379	regulation of potassium ion transmembrane transport	M1	1	0
1	-3.6	GO:0033077	T cell differentiation in thymus	M1	1	0
1	-2.5	GO:1904064	positive regulation of cation transmembrane transport	M1	1	0
1	-2.2	GO:0022409	positive regulation of cell-cell adhesion	M1	1	0
1	-4.5	GO:0050878	regulation of body fluid levels	M1	1	0
1	-2.7	GO:0006081	cellular aldehyde metabolic process	M1	1	0
1	-2.6	GO:0007599	hemostasis	M1	1	0
1	-4.1	GO:0001655	urogenital system development	M1	1	0
1	-2.5	GO:0014074	response to purine-containing compound	M1	1	0
1	-5.3	GO:0022600	digestive system process	M1	1	0
1	-2.7	GO:1903131	mononuclear cell differentiation	M1	1	0
1	-2.6	GO:0045444	fat cell differentiation	M1	1	0
1	-2.9	GO:0021782	glial cell development	M1	1	0
1	-3.2	GO:0030217	T cell differentiation	M1	1	0
1	-2.2	GO:0110053	regulation of actin filament organization	M1	1	0
1	-2.5	GO:0031334	positive regulation of protein-containing complex assembly	M1	1	0
1	-2.1	GO:0002521	leukocyte differentiation	M1	1	0
1	-2.2	GO:0098739	import across plasma membrane	M1	1	0
1	-3	GO:0006195	purine nucleotide catabolic process	M1	1	0
1	-2.1	GO:0042063	gliogenesis	M1	1	0
1	-3.6	GO:0043583	ear development	M1	1	0
1	-3.8	GO:1903706	regulation of hemopoiesis	M1	1	0
1	-3.3	GO:0070085	glycosylation	M1	1	0
1	-2.1	GO:0034308	primary alcohol metabolic process	M1	1	0
1	-2.5	GO:1903900	regulation of viral life cycle	M1	1	0
1	-2	GO:0042633	hair cycle	M1	1	0
1	-2.9	GO:0046632	alpha-beta T cell differentiation	M1	1	0
1	-2.6	GO:0050817	coagulation	M1	1	0
1	-2.5	GO:1901224	positive regulation of NIK/NF-kappaB signaling	M1	1	0
1	-2.3	GO:0030098	lymphocyte differentiation	M1	1	0
1	-2.5	GO:0009166	nucleotide catabolic process	M1	1	0
1	-2.3	GO:1901292	nucleoside phosphate catabolic process	M1	1	0
1	-2.2	GO:0002252	immune effector process	M1	1	0
1	-3.4	GO:0043413	macromolecule glycosylation	M1	1	0
1	-2.6	GO:0042490	mechanoreceptor differentiation	M1	1	0
1	-3	GO:0099587	inorganic ion import across plasma membrane	M1	1	0
1	-3.1	GO:0048538	thymus development	M1	1	0
1	-2.9	GO:0032970	regulation of actin filament-based process	M1	1	0
1	-3.8	GO:0015850	organic hydroxy compound transport	M1	1	0
1	-2.8	GO:0072001	renal system development	M1	1	0
1	-2.1	GO:1990868	response to chemokine	M1	1	0
1	-3.6	GO:0048729	tissue morphogenesis	M1	1	0
1	-2.1	GO:0008064	regulation of actin polymerization or depolymerization	M1	1	0
1	-2	GO:0055086	nucleobase-containing small molecule metabolic process	M1	1	0
1	-2.2	GO:0002275	myeloid cell activation involved in immune response	M1	1	0
1	-3.1	GO:0034142	toll-like receptor 4 signaling pathway	M1	1	0
1	-2.3	GO:0001894	tissue homeostasis	M1	1	0
1	-2.2	GO:0072080	nephron tubule development	M1	1	0
1	-2.2	GO:0061326	renal tubule development	M1	1	0
1	-2	GO:0060249	anatomical structure homeostasis	M1	1	0
1	-2.6	GO:1900046	regulation of hemostasis	M1	1	0
1	-2.9	GO:0072523	purine-containing compound catabolic process	M1	1	0
1	-2.9	GO:0022408	negative regulation of cell-cell adhesion	M1	1	0
1	-2.1	GO:0048514	blood vessel morphogenesis	M1	1	0
1	-3	GO:0009261	ribonucleotide catabolic process	M1	1	0
1	-3.9	GO:0048839	inner ear development	M1	1	0
1	-3.5	GO:0042445	hormone metabolic process	M1	1	0
1	-3.1	GO:0030838	positive regulation of actin filament polymerization	M1	1	0
1	-3	GO:0030155	regulation of cell adhesion	M1	1	0
1	-2.4	GO:0090596	sensory organ morphogenesis	M1	1	0
1	-2.7	GO:0007596	blood coagulation	M1	1	0
1	-3	GO:0098659	inorganic cation import across plasma membrane	M1	1	0
1	-3.3	GO:0022407	regulation of cell-cell adhesion	M1	1	0
1	-2.4	GO:0046631	alpha-beta T cell activation	M1	1	0
1	-2.1	GO:1990869	cellular response to chemokine	M1	1	0
1	-2.2	GO:0030029	actin filament-based process	M1	1	0
1	-2.9	GO:0045664	regulation of neuron differentiation	M1	1	0
1	-2.2	GO:0045582	positive regulation of T cell differentiation	M1	1	0
1	-2.9	GO:0009100	glycoprotein metabolic process	M1	1	0
1	-2	GO:0071248	cellular response to metal ion	M1	1	0
1	-4.5	GO:0016266	O-glycan processing	M1	1	0
1	-3.3	GO:0006493	protein O-linked glycosylation	M1	1	0
1	-2.4	GO:0007159	leukocyte cell-cell adhesion	M1	1	0
1	-2.2	GO:0019080	viral gene expression	M1	1	0
1	-2.1	GO:0001822	kidney development	M1	1	0
1	-2	GO:0045621	positive regulation of lymphocyte differentiation	M1	1	0
1	-3.5	GO:0046467	membrane lipid biosynthetic process	M1	1	0
1	-3.9	GO:0060571	morphogenesis of an epithelial fold	M1	1	0
1	-2.5	GO:0051051	negative regulation of transport	M1	1	0
1	-2.2	GO:1902105	regulation of leukocyte differentiation	M1	1	0
1	-2.7	GO:0007423	sensory organ development	M1	1	0
1	-2	GO:0009913	epidermal cell differentiation	M1	1	0
1	-2.7	GO:0042476	odontogenesis	M1	1	0
1	-2.5	GO:0016331	morphogenesis of embryonic epithelium	M1	1	0
1	-2.7	GO:0009311	oligosaccharide metabolic process	M1	1	0
1	-3.1	GO:0009154	purine ribonucleotide catabolic process	M1	1	0
1	-2.2	GO:0060993	kidney morphogenesis	M1	1	0
1	-3	GO:0010038	response to metal ion	M1	1	0
1	-2.4	GO:0043271	negative regulation of ion transport	M1	1	0
1	-2.2	GO:0048525	negative regulation of viral process	M1	1	0
1	-3.5	GO:0016032	viral process	M1	1	0
1	-2.2	GO:0042475	odontogenesis of dentin-containing tooth	M1	1	0
1	-4.3	GO:0048871	multicellular organismal homeostasis	M1	1	0
1	-3	GO:0009617	response to bacterium	M1	1	0
1	-2.1	GO:0051604	protein maturation	M1	1	0
1	-2.6	GO:0051495	positive regulation of cytoskeleton organization	M1	1	0
1	-2.6	GO:0002064	epithelial cell development	M1	1	0
1	-2.8	GO:0006643	membrane lipid metabolic process	M1	1	0
1	-2.9	GO:0010638	positive regulation of organelle organization	M1	1	0
1	-2.3	GO:0043588	skin development	M1	1	0
1	-2.6	GO:0062197	cellular response to chemical stress	M1	1	0
1	-2.1	GO:0070252	actin-mediated cell contraction	M1	1	0
1	-3.4	GO:0006486	protein glycosylation	M1	1	0
1	-2.5	GO:0003208	cardiac ventricle morphogenesis	M1	1	0
1	-3.6	GO:0007162	negative regulation of cell adhesion	M1	1	0
1	-2	GO:0045639	positive regulation of myeloid cell differentiation	M1	1	0
1	-2.3	GO:0048708	astrocyte differentiation	M1	1	0
