# Supplementary material for: Bioinformatic Analyzes of the Association Between Upregulated Expression of JUN Gene via APOBEC-Induced FLG Gene Mutation and Prognosis of Cervical Cancer
Source: Front Med (Lausanne). 2022 Apr 18;9:815450. doi: 10.3389/fmed.2022.815450 (PMC9058067; doi:10.3389/fmed.2022.815450)
Supplement: Supplementary file 1 [file Data_Sheet_1.ZIP › Enrichment_GO/GO_membership_parent.csv]

_MEMBER_MyList	_LogP_MyList	GO	Description	_PATTERN_	_RANK_	CHILD_GO_MyList
1	-5.337466273392774	GO:0032501	multicellular organismal process	M1	1	GO:0022600 digestive system process
1	-4.5322832505485655	GO:0008152	metabolic process	M1	1	GO:0016266 O-glycan processing
1	-4.530418458662135	GO:0065007	biological regulation	M1	1	GO:0050878 regulation of body fluid levels
1	-4.087041360872947	GO:0032502	developmental process	M1	1	GO:0001655 urogenital system development
1	-3.8256769860360365	GO:0002376	immune system process	M1	1	GO:1903706 regulation of hemopoiesis
1	-3.7528830761023384	GO:0051179	localization	M1	1	GO:0015850 organic hydroxy compound transport
1	-3.5817124039961135	GO:0022610	biological adhesion	M1	1	GO:0007162 negative regulation of cell adhesion
1	-3.5185697730697507	GO:0048518	positive regulation of biological process	M1	1	GO:0044089 positive regulation of cellular component biogenesis
1	-3.482610490478073	GO:0016032	viral process	M1	1	GO:0016032 viral process
1	-3.0461635646802177	GO:0050896	response to stimulus	M1	1	GO:0010038 response to metal ion
1	-2.9750262239657537	GO:0044419	biological process involved in interspecies interaction between organisms	M1	1	GO:0009617 response to bacterium
1	-2.883762687520594	GO:0050789	regulation of biological process	M1	1	GO:0032970 regulation of actin filament-based process
1	-2.612310209419613	GO:0040011	locomotion	M1	1	GO:0071677 positive regulation of mononuclear cell migration
1	-2.464126042408415	GO:0048519	negative regulation of biological process	M1	1	GO:0051051 negative regulation of transport
1	-2.241870809758197	GO:0023052	signaling	M1	1	GO:0070098 chemokine-mediated signaling pathway
1	-2.24105435182007	GO:0009987	cellular process	M1	1	GO:0030029 actin filament-based process
