# Supplementary material for: Bioinformatic Analyzes of the Association Between Upregulated Expression of JUN Gene via APOBEC-Induced FLG Gene Mutation and Prognosis of Cervical Cancer
Source: Front Med (Lausanne). 2022 Apr 18;9:815450. doi: 10.3389/fmed.2022.815450 (PMC9058067; doi:10.3389/fmed.2022.815450)
Supplement: Supplementary file 1 [file Data_Sheet_1.ZIP › Enrichment_GO/GONetwork.js]

var networks={"GONetwork": {"format_version": "1.0", "generated_by": "cytoscape-3.8.2", "target_cytoscapejs_version": "~2.1", "data": {"shared_name": "GONetwork", "name": "GONetwork", "SUID": 4326529, "__Annotations": [], "selected": false}, "elements": {"nodes": [{"data": {"id": "4326648", "Enrichment": 4.690136476426799, "BestLogPInGroup": -3.482610490478073, "_PATTERN_": "M1", "_GeneInGOAndHitList": 8.0, "Hits": "ISG20|JUN|LGALS9|LY6E|NFIA|ST3GAL4|ST6GALNAC4|TRIM15", "Description": "viral process", "_GeneInHitList": 124.0, "Category": "GO Biological Processes", "LogP": -3.482610490478073, "_RANK_": 1.0, "FirstInGroupByEnrichment": 1.0, "_LogP_MyList": -3.482610490478073, "_TotalGeneInLibrary": 30242.0, "_GeneInGO": 416.0, "shared_name": "110", "Gene": "GO:0016032", "_MEMBER_MyList": 1.0, "STDV_InGO": 2.2061826271710916, "_COUNT_001": 8.0, "SUID": 4326648, "id_original": "110", "selected": false, "Log_q_value_": -0.610358011785251, "canonicalName": "GO:0016032", "CategoryID": 19.0, "Z_score": 4.8628115460699854, "EvidenceCutoff": 0.0, "PARENT_GO": "19_GO:0016032 viral process", "FirstInGroupByLogP": 1.0, "GROUP_ID": 11.0, "name": "110", "BestEnrichmentInGroup": 10.161962365591398, "CLUSTER_LABEL": "viral process", "GeneID": "3669|3725|3965|4061|4774|6484|27090|89870", "GiniIndex": 0.0, "_InGO": 6.451612903225806, "_COUNT_001_PCT": 100.0}, "position": {"x": -170.27040739946926, "y": 362.4298746705582}, "selected": false}, {"data": {"id": "4326647", "Enrichment": 5.7554477114853935, "BestLogPInGroup": -4.087041360872947, "_PATTERN_": "M1", "_GeneInGOAndHitList": 8.0, "Hits": "JAG1|EPHB2|NFIA|SHH|TP63|GCNT3|IRX2|DACT2", "Description": "urogenital system development", "_GeneInHitList": 124.0, "Category": "GO Biological Processes", "LogP": -4.087041360872947, "_RANK_": 1.0, "FirstInGroupByEnrichment": 1.0, "_LogP_MyList": -4.087041360872947, "_TotalGeneInLibrary": 30242.0, "_GeneInGO": 339.0, "shared_name": "109", "Gene": "GO:0001655", "_MEMBER_MyList": 1.0, "STDV_InGO": 2.2061826271710916, "_COUNT_001": 8.0, "SUID": 4326647, "id_original": "109", "selected": false, "Log_q_value_": -0.6692099805682322, "canonicalName": "GO:0001655", "CategoryID": 19.0, "Z_score": 5.649756515005006, "EvidenceCutoff": 0.0, "PARENT_GO": "19_GO:0032502 developmental process", "FirstInGroupByLogP": 1.0, "GROUP_ID": 5.0, "name": "109", "BestEnrichmentInGroup": 30.485887096774192, "CLUSTER_LABEL": "urogenital system development", "GeneID": "182|2048|4774|6469|8626|9245|153572|168002", "GiniIndex": 0.0, "_InGO": 6.451612903225806, "_COUNT_001_PCT": 100.0}, "position": {"x": 299.8223355204526, "y": 451.63896585708164}, "selected": false}, {"data": {"id": "4326646", "Enrichment": 16.259139784946235, "BestLogPInGroup": -3.074744221101688, "_PATTERN_": "M1", "_GeneInGOAndHitList": 3.0, "Hits": "IFI35|LGALS9|BPIFB1", "Description": "toll-like receptor 4 signaling pathway", "_GeneInHitList": 124.0, "Category": "GO Biological Processes", "LogP": -3.074744221101688, "_RANK_": 1.0, "FirstInGroupByEnrichment": 1.0, "_LogP_MyList": -3.074744221101688, "_TotalGeneInLibrary": 30242.0, "_GeneInGO": 45.0, "shared_name": "108", "Gene": "GO:0034142", "_MEMBER_MyList": 1.0, "STDV_InGO": 1.37981475508484, "_COUNT_001": 3.0, "SUID": 4326646, "id_original": "108", "selected": false, "Log_q_value_": -0.45854518703013997, "canonicalName": "GO:0034142", "CategoryID": 19.0, "Z_score": 6.572797631585448, "EvidenceCutoff": 0.0, "PARENT_GO": "19_GO:0002376 immune system process", "FirstInGroupByLogP": 1.0, "GROUP_ID": 15.0, "name": "108", "BestEnrichmentInGroup": 16.259139784946235, "CLUSTER_LABEL": "toll-like receptor 4 signaling pathway", "GeneID": "3430|3965|92747", "GiniIndex": 0.0, "_InGO": 2.4193548387096775, "_COUNT_001_PCT": 100.0}, "position": {"x": 7.7006619364682365, "y": 531.7033274293473}, "selected": false}, {"data": {"id": "4326645", "Enrichment": 4.576969644555912, "BestLogPInGroup": -3.0461635646802177, "_PATTERN_": "M1", "_GeneInGOAndHitList": 7.0, "Hits": "JUN|LCN2|MT1E|SHH|TFF1|TNNC1|WNK1", "Description": "response to metal ion", "_GeneInHitList": 124.0, "Category": "GO Biological Processes", "LogP": -3.0461635646802177, "_RANK_": 1.0, "FirstInGroupByEnrichment": 1.0, "_LogP_MyList": -3.0461635646802177, "_TotalGeneInLibrary": 30242.0, "_GeneInGO": 373.0, "shared_name": "107", "Gene": "GO:0010038", "_MEMBER_MyList": 1.0, "STDV_InGO": 2.072571028858923, "_COUNT_001": 7.0, "SUID": 4326645, "id_original": "107", "selected": false, "Log_q_value_": -0.4412455410183586, "canonicalName": "GO:0010038", "CategoryID": 19.0, "Z_score": 4.460208707761901, "EvidenceCutoff": 0.0, "PARENT_GO": "19_GO:0050896 response to stimulus", "FirstInGroupByLogP": 1.0, "GROUP_ID": 16.0, "name": "107", "BestEnrichmentInGroup": 4.952022269526772, "CLUSTER_LABEL": "response to metal ion", "GeneID": "3725|3934|4493|6469|7031|7134|65125", "GiniIndex": 0.0, "_InGO": 5.645161290322581, "_COUNT_001_PCT": 100.0}, "position": {"x": 361.47371701306736, "y": 175.40085531478428}, "selected": false}, {"data": {"id": "4326644", "Enrichment": 3.2561695163443733, "BestLogPInGroup": -2.9750262239657537, "_PATTERN_": "M1", "_GeneInGOAndHitList": 10.0, "Hits": "C4BPB|DMBT1|CXCL3|JUN|LCN2|LGALS9|CCL20|PLAC8|C15orf48|LRG1", "Description": "response to bacterium", "_GeneInHitList": 124.0, "Category": "GO Biological Processes", "LogP": -2.9750262239657537, "_RANK_": 1.0, "FirstInGroupByEnrichment": 1.0, "_LogP_MyList": -2.9750262239657537, "_TotalGeneInLibrary": 30242.0, "_GeneInGO": 749.0, "shared_name": "106", "Gene": "GO:0009617", "_MEMBER_MyList": 1.0, "STDV_InGO": 2.445231027589979, "_COUNT_001": 10.0, "SUID": 4326644, "id_original": "106", "selected": false, "Log_q_value_": -0.4235746676306415, "canonicalName": "GO:0009617", "CategoryID": 19.0, "Z_score": 4.011889962065809, "EvidenceCutoff": 0.0, "PARENT_GO": "19_GO:0044419 biological process involved in interspecies interaction between organisms", "FirstInGroupByLogP": 1.0, "GROUP_ID": 17.0, "name": "106", "BestEnrichmentInGroup": 3.2561695163443733, "CLUSTER_LABEL": "response to bacterium", "GeneID": "725|1755|2921|3725|3934|3965|6364|51316|84419|116844", "GiniIndex": 0.0, "_InGO": 8.064516129032258, "_COUNT_001_PCT": 100.0}, "position": {"x": 21.121865549749486, "y": 758.1014292359879}, "selected": false}, {"data": {"id": "4326643", "Enrichment": 5.273234524847428, "BestLogPInGroup": -3.8256769860360365, "_PATTERN_": "M1", "_GeneInGOAndHitList": 8.0, "Hits": "JAG1|JUN|LGALS9|SHH|VNN1|MAFB|SCIN|MYSM1", "Description": "regulation of hemopoiesis", "_GeneInHitList": 124.0, "Category": "GO Biological Processes", "LogP": -3.8256769860360365, "_RANK_": 1.0, "FirstInGroupByEnrichment": 1.0, "_LogP_MyList": -3.8256769860360365, "_TotalGeneInLibrary": 30242.0, "_GeneInGO": 370.0, "shared_name": "105", "Gene": "GO:1903706", "_MEMBER_MyList": 1.0, "STDV_InGO": 2.2061826271710916, "_COUNT_001": 8.0, "SUID": 4326643, "id_original": "105", "selected": false, "Log_q_value_": -0.6194892238063243, "canonicalName": "GO:1903706", "CategoryID": 19.0, "Z_score": 5.306660359011402, "EvidenceCutoff": 0.0, "PARENT_GO": "19_GO:0002376 immune system process", "FirstInGroupByLogP": 1.0, "GROUP_ID": 7.0, "name": "105", "BestEnrichmentInGroup": 16.259139784946235, "CLUSTER_LABEL": "regulation of hemopoiesis", "GeneID": "182|3725|3965|6469|8876|9935|85477|114803", "GiniIndex": 0.0, "_InGO": 6.451612903225806, "_COUNT_001_PCT": 100.0}, "position": {"x": 251.4163525492612, "y": 403.3421518922379}, "selected": false}, {"data": {"id": "4326642", "Enrichment": 5.746031075831784, "BestLogPInGroup": -4.530418458662135, "_PATTERN_": "M1", "_GeneInGOAndHitList": 9.0, "Hits": "AQP5|BTC|C4BPB|EPHB2|SERPINF2|SHH|ST3GAL4|TP63|WNK1", "Description": "regulation of body fluid levels", "_GeneInHitList": 124.0, "Category": "GO Biological Processes", "LogP": -4.530418458662135, "_RANK_": 1.0, "FirstInGroupByEnrichment": 1.0, "_LogP_MyList": -4.530418458662135, "_TotalGeneInLibrary": 30242.0, "_GeneInGO": 382.0, "shared_name": "104", "Gene": "GO:0050878", "_MEMBER_MyList": 1.0, "STDV_InGO": 2.3299019623092896, "_COUNT_001": 9.0, "SUID": 4326642, "id_original": "104", "selected": false, "Log_q_value_": -0.9364958193017392, "canonicalName": "GO:0050878", "CategoryID": 19.0, "Z_score": 5.989812247349798, "EvidenceCutoff": 0.0, "PARENT_GO": "19_GO:0065007 biological regulation", "FirstInGroupByLogP": 1.0, "GROUP_ID": 3.0, "name": "104", "BestEnrichmentInGroup": 11.085777126099707, "CLUSTER_LABEL": "regulation of body fluid levels", "GeneID": "362|685|725|2048|5345|6469|6484|8626|65125", "GiniIndex": 0.0, "_InGO": 7.258064516129032, "_COUNT_001_PCT": 100.0}, "position": {"x": 371.8968805462781, "y": 516.6286203980973}, "selected": false}, {"data": {"id": "4326641", "Enrichment": 17.015378844711176, "BestLogPInGroup": -3.1327844145281265, "_PATTERN_": "M1", "_GeneInGOAndHitList": 3.0, "Hits": "PDE4C|PDE9A|GDA", "Description": "purine ribonucleotide catabolic process", "_GeneInHitList": 124.0, "Category": "GO Biological Processes", "LogP": -3.1327844145281265, "_RANK_": 1.0, "FirstInGroupByEnrichment": 1.0, "_LogP_MyList": -3.1327844145281265, "_TotalGeneInLibrary": 30242.0, "_GeneInGO": 43.0, "shared_name": "103", "Gene": "GO:0009154", "_MEMBER_MyList": 1.0, "STDV_InGO": 1.37981475508484, "_COUNT_001": 3.0, "SUID": 4326641, "id_original": "103", "selected": false, "Log_q_value_": -0.45854518703013997, "canonicalName": "GO:0009154", "CategoryID": 19.0, "Z_score": 6.743277238217253, "EvidenceCutoff": 0.0, "PARENT_GO": "19_GO:0008152 metabolic process", "FirstInGroupByLogP": 1.0, "GROUP_ID": 14.0, "name": "103", "BestEnrichmentInGroup": 17.015378844711176, "CLUSTER_LABEL": "purine ribonucleotide catabolic process", "GeneID": "5143|5152|9615", "GiniIndex": 0.0, "_InGO": 2.4193548387096775, "_COUNT_001_PCT": 100.0}, "position": {"x": -225.84737273150049, "y": 821.9704611421158}, "selected": false}, {"data": {"id": "4326640", "Enrichment": 11.256327543424318, "BestLogPInGroup": -2.612310209419613, "_PATTERN_": "M1", "_GeneInGOAndHitList": 3.0, "Hits": "LGALS9|CCL20|WNK1", "Description": "positive regulation of mononuclear cell migration", "_GeneInHitList": 124.0, "Category": "GO Biological Processes", "LogP": -2.612310209419613, "_RANK_": 1.0, "FirstInGroupByEnrichment": 1.0, "_LogP_MyList": -2.612310209419613, "_TotalGeneInLibrary": 30242.0, "_GeneInGO": 65.0, "shared_name": "102", "Gene": "GO:0071677", "_MEMBER_MyList": 1.0, "STDV_InGO": 1.37981475508484, "_COUNT_001": 3.0, "SUID": 4326640, "id_original": "102", "selected": false, "Log_q_value_": -0.2549241851423429, "canonicalName": "GO:0071677", "CategoryID": 19.0, "Z_score": 5.311367856741698, "EvidenceCutoff": 0.0, "PARENT_GO": "19_GO:0040011 locomotion", "FirstInGroupByLogP": 1.0, "GROUP_ID": 19.0, "name": "102", "BestEnrichmentInGroup": 11.256327543424318, "CLUSTER_LABEL": "positive regulation of mononuclear cell migration", "GeneID": "3965|6364|65125", "GiniIndex": 0.0, "_InGO": 2.4193548387096775, "_COUNT_001_PCT": 100.0}, "position": {"x": 127.27164582318699, "y": 362.21777750258946}, "selected": false}, {"data": {"id": "4326639", "Enrichment": 4.221122828784118, "BestLogPInGroup": -3.5185697730697507, "_PATTERN_": "M1", "_GeneInGOAndHitList": 9.0, "Hits": "BIN1|BIK|EPHB2|SERPINF2|WASF3|ZNF304|EPS8L3|SCIN|CDC42EP5", "Description": "positive regulation of cellular component biogenesis", "_GeneInHitList": 124.0, "Category": "GO Biological Processes", "LogP": -3.5185697730697507, "_RANK_": 1.0, "FirstInGroupByEnrichment": 1.0, "_LogP_MyList": -3.5185697730697507, "_TotalGeneInLibrary": 30242.0, "_GeneInGO": 520.0, "shared_name": "101", "Gene": "GO:0044089", "_MEMBER_MyList": 1.0, "STDV_InGO": 2.3299019623092896, "_COUNT_001": 9.0, "SUID": 4326639, "id_original": "101", "selected": false, "Log_q_value_": -0.6194892238063243, "canonicalName": "GO:0044089", "CategoryID": 19.0, "Z_score": 4.754072438670589, "EvidenceCutoff": 0.0, "PARENT_GO": "19_GO:0048518 positive regulation of biological process", "FirstInGroupByLogP": 1.0, "GROUP_ID": 10.0, "name": "101", "BestEnrichmentInGroup": 9.854024112088627, "CLUSTER_LABEL": "positive regulation of cellular component biogenesis", "GeneID": "274|638|2048|5345|10810|57343|79574|85477|148170", "GiniIndex": 0.0, "_InGO": 7.258064516129032, "_COUNT_001_PCT": 100.0}, "position": {"x": 196.53147248334324, "y": -116.25327657455898}, "selected": false}, {"data": {"id": "4326638", "Enrichment": 6.011301681054067, "BestLogPInGroup": -3.7528830761023384, "_PATTERN_": "M1", "_GeneInGOAndHitList": 7.0, "Hits": "ABCA4|KCNQ1|LY6E|SHH|SLC16A3|STARD3|OSBPL5", "Description": "organic hydroxy compound transport", "_GeneInHitList": 124.0, "Category": "GO Biological Processes", "LogP": -3.7528830761023384, "_RANK_": 1.0, "FirstInGroupByEnrichment": 1.0, "_LogP_MyList": -3.7528830761023384, "_TotalGeneInLibrary": 30242.0, "_GeneInGO": 284.0, "shared_name": "100", "Gene": "GO:0015850", "_MEMBER_MyList": 1.0, "STDV_InGO": 2.072571028858923, "_COUNT_001": 7.0, "SUID": 4326638, "id_original": "100", "selected": false, "Log_q_value_": -0.6194892238063243, "canonicalName": "GO:0015850", "CategoryID": 19.0, "Z_score": 5.444389178789173, "EvidenceCutoff": 0.0, "PARENT_GO": "19_GO:0051179 localization", "FirstInGroupByLogP": 1.0, "GROUP_ID": 8.0, "name": "100", "BestEnrichmentInGroup": 6.011301681054067, "CLUSTER_LABEL": "organic hydroxy compound transport", "GeneID": "24|3784|4061|6469|9123|10948|114879", "GiniIndex": 0.0, "_InGO": 5.645161290322581, "_COUNT_001_PCT": 100.0}, "position": {"x": 615.0080349833432, "y": -86.52988790268398}, "selected": false}, {"data": {"id": "4326637", "Enrichment": 17.420506912442395, "BestLogPInGroup": -3.1628965999102907, "_PATTERN_": "M1", "_GeneInGOAndHitList": 3.0, "Hits": "MYRF|SHH|WASF3", "Description": "oligodendrocyte development", "_GeneInHitList": 124.0, "Category": "GO Biological Processes", "LogP": -3.1628965999102907, "_RANK_": 1.0, "FirstInGroupByEnrichment": 1.0, "_LogP_MyList": -3.1628965999102907, "_TotalGeneInLibrary": 30242.0, "_GeneInGO": 42.0, "shared_name": "99", "Gene": "GO:0014003", "_MEMBER_MyList": 1.0, "STDV_InGO": 1.37981475508484, "_COUNT_001": 3.0, "SUID": 4326637, "id_original": "99", "selected": false, "Log_q_value_": -0.45854518703013997, "canonicalName": "GO:0014003", "CategoryID": 19.0, "Z_score": 6.832876731060547, "EvidenceCutoff": 0.0, "PARENT_GO": "19_GO:0032502 developmental process", "FirstInGroupByLogP": 1.0, "GROUP_ID": 13.0, "name": "99", "BestEnrichmentInGroup": 17.420506912442395, "CLUSTER_LABEL": "oligodendrocyte development", "GeneID": "745|6469|10810", "GiniIndex": 0.0, "_InGO": 2.4193548387096775, "_COUNT_001_PCT": 100.0}, "position": {"x": 265.92559174603855, "y": 218.81155802016758}, "selected": false}, {"data": {"id": "4326636", "Enrichment": 4.772741619847232, "BestLogPInGroup": -4.293969641287557, "_PATTERN_": "M1", "_GeneInGOAndHitList": 10.0, "Hits": "ABCA4|LCN2|MUC2|PIGR|TFF1|TP63|IL18R1|PLAC8|SLC39A8|MRAP2", "Description": "multicellular organismal homeostasis", "_GeneInHitList": 124.0, "Category": "GO Biological Processes", "LogP": -4.293969641287557, "_RANK_": 1.0, "FirstInGroupByEnrichment": 1.0, "_LogP_MyList": -4.293969641287557, "_TotalGeneInLibrary": 30242.0, "_GeneInGO": 511.0, "shared_name": "98", "Gene": "GO:0048871", "_MEMBER_MyList": 1.0, "STDV_InGO": 2.445231027589979, "_COUNT_001": 10.0, "SUID": 4326636, "id_original": "98", "selected": false, "Log_q_value_": -0.7969570149352175, "canonicalName": "GO:0048871", "CategoryID": 19.0, "Z_score": 5.518977288967004, "EvidenceCutoff": 0.0, "PARENT_GO": "19_GO:0032501 multicellular organismal process", "FirstInGroupByLogP": 1.0, "GROUP_ID": 4.0, "name": "98", "BestEnrichmentInGroup": 4.772741619847232, "CLUSTER_LABEL": "multicellular organismal homeostasis", "GeneID": "24|3934|4583|5284|7031|8626|8809|51316|64116|112609", "GiniIndex": 0.0, "_InGO": 8.064516129032258, "_COUNT_001_PCT": 100.0}, "position": {"x": 619.6382534892026, "y": -9.225047814793356}, "selected": false}, {"data": {"id": "4326635", "Enrichment": 19.254244482173174, "BestLogPInGroup": -3.29151444635494, "_PATTERN_": "M1", "_GeneInGOAndHitList": 3.0, "Hits": "PIGR|RAB17|BPIFB1", "Description": "mucosal immune response", "_GeneInHitList": 124.0, "Category": "GO Biological Processes", "LogP": -3.29151444635494, "_RANK_": 1.0, "FirstInGroupByEnrichment": 1.0, "_LogP_MyList": -3.29151444635494, "_TotalGeneInLibrary": 30242.0, "_GeneInGO": 38.0, "shared_name": "97", "Gene": "GO:0002385", "_MEMBER_MyList": 1.0, "STDV_InGO": 1.37981475508484, "_COUNT_001": 3.0, "SUID": 4326635, "id_original": "97", "selected": false, "Log_q_value_": -0.5253719165248913, "canonicalName": "GO:0002385", "CategoryID": 19.0, "Z_score": 7.22469109089143, "EvidenceCutoff": 0.0, "PARENT_GO": "19_GO:0002376 immune system process", "FirstInGroupByLogP": 1.0, "GROUP_ID": 12.0, "name": "97", "BestEnrichmentInGroup": 19.254244482173174, "CLUSTER_LABEL": "mucosal immune response", "GeneID": "5284|64284|92747", "GiniIndex": 0.0, "_InGO": 2.4193548387096775, "_COUNT_001_PCT": 100.0}, "position": {"x": -114.88963957720364, "y": 628.5578806520035}, "selected": false}, {"data": {"id": "4326634", "Enrichment": 7.78363074811256, "BestLogPInGroup": -3.887410575684629, "_PATTERN_": "M1", "_GeneInGOAndHitList": 6.0, "Hits": "JAG1|EPHB2|KCNQ1|SHH|MAFB|CECR2", "Description": "inner ear development", "_GeneInHitList": 124.0, "Category": "GO Biological Processes", "LogP": -3.887410575684629, "_RANK_": 1.0, "FirstInGroupByEnrichment": 1.0, "_LogP_MyList": -3.887410575684629, "_TotalGeneInLibrary": 30242.0, "_GeneInGO": 188.0, "shared_name": "96", "Gene": "GO:0048839", "_MEMBER_MyList": 1.0, "STDV_InGO": 1.927010588884779, "_COUNT_001": 6.0, "SUID": 4326634, "id_original": "96", "selected": false, "Log_q_value_": -0.6194892238063243, "canonicalName": "GO:0048839", "CategoryID": 19.0, "Z_score": 5.986677118498699, "EvidenceCutoff": 0.0, "PARENT_GO": "19_GO:0032502 developmental process", "FirstInGroupByLogP": 1.0, "GROUP_ID": 6.0, "name": "96", "BestEnrichmentInGroup": 11.80098855359001, "CLUSTER_LABEL": "inner ear development", "GeneID": "182|2048|3784|6469|9935|27443", "GiniIndex": 0.0, "_InGO": 4.838709677419355, "_COUNT_001_PCT": 100.0}, "position": {"x": 367.46033410138523, "y": 353.71101785903477}, "selected": false}, {"data": {"id": "4326633", "Enrichment": 5.301893408134642, "BestLogPInGroup": -2.579234240289469, "_PATTERN_": "M1", "_GeneInGOAndHitList": 5.0, "Hits": "JAG1|SULT1E1|MAFB|PLAC8|LRG1", "Description": "fat cell differentiation", "_GeneInHitList": 124.0, "Category": "GO Biological Processes", "LogP": -2.579234240289469, "_RANK_": 1.0, "FirstInGroupByEnrichment": 1.0, "_LogP_MyList": -2.579234240289469, "_TotalGeneInLibrary": 30242.0, "_GeneInGO": 230.0, "shared_name": "95", "Gene": "GO:0045444", "_MEMBER_MyList": 1.0, "STDV_InGO": 1.7665500854653744, "_COUNT_001": 5.0, "SUID": 4326633, "id_original": "95", "selected": false, "Log_q_value_": -0.2421335818280809, "canonicalName": "GO:0045444", "CategoryID": 19.0, "Z_score": 4.202153828400452, "EvidenceCutoff": 0.0, "PARENT_GO": "19_GO:0032502 developmental process", "FirstInGroupByLogP": 1.0, "GROUP_ID": 20.0, "name": "95", "BestEnrichmentInGroup": 5.301893408134642, "CLUSTER_LABEL": "fat cell differentiation", "GeneID": "182|6783|9935|51316|116844", "GiniIndex": 0.0, "_InGO": 4.032258064516129, "_COUNT_001_PCT": 100.0}, "position": {"x": 538.1821377665464, "y": 415.79806925063633}, "selected": false}, {"data": {"id": "4326632", "Enrichment": 14.070409429280396, "BestLogPInGroup": -5.337466273392774, "_PATTERN_": "M1", "_GeneInGOAndHitList": 6.0, "Hits": "AQP5|KCNQ1|MUC2|TFF1|GCNT3|WNK1", "Description": "digestive system process", "_GeneInHitList": 124.0, "Category": "GO Biological Processes", "LogP": -5.337466273392774, "_RANK_": 1.0, "FirstInGroupByEnrichment": 1.0, "_LogP_MyList": -5.337466273392774, "_TotalGeneInLibrary": 30242.0, "_GeneInGO": 104.0, "shared_name": "94", "Gene": "GO:0022600", "_MEMBER_MyList": 1.0, "STDV_InGO": 1.927010588884779, "_COUNT_001": 6.0, "SUID": 4326632, "id_original": "94", "selected": false, "Log_q_value_": -1.141483642704416, "canonicalName": "GO:0022600", "CategoryID": 19.0, "Z_score": 8.56731035266202, "EvidenceCutoff": 0.0, "PARENT_GO": "19_GO:0032501 multicellular organismal process", "FirstInGroupByLogP": 1.0, "GROUP_ID": 1.0, "name": "94", "BestEnrichmentInGroup": 14.070409429280396, "CLUSTER_LABEL": "digestive system process", "GeneID": "362|3784|4583|7031|9245|65125", "GiniIndex": 0.0, "_InGO": 4.838709677419355, "_COUNT_001_PCT": 100.0}, "position": {"x": 537.1483395487729, "y": 201.01737238173985}, "selected": false}, {"data": {"id": "4326631", "Enrichment": 8.900988933364728, "BestLogPInGroup": -3.5863559474428883, "_PATTERN_": "M1", "_GeneInGOAndHitList": 5.0, "Hits": "CYP2C18|SHH|SULT1E1|UGT2B7|STARD3", "Description": "cellular hormone metabolic process", "_GeneInHitList": 124.0, "Category": "GO Biological Processes", "LogP": -3.5863559474428883, "_RANK_": 1.0, "FirstInGroupByEnrichment": 1.0, "_LogP_MyList": -3.5863559474428883, "_TotalGeneInLibrary": 30242.0, "_GeneInGO": 137.0, "shared_name": "93", "Gene": "GO:0034754", "_MEMBER_MyList": 1.0, "STDV_InGO": 1.7665500854653744, "_COUNT_001": 5.0, "SUID": 4326631, "id_original": "93", "selected": false, "Log_q_value_": -0.6194892238063243, "canonicalName": "GO:0034754", "CategoryID": 19.0, "Z_score": 5.947278463265128, "EvidenceCutoff": 0.0, "PARENT_GO": "19_GO:0008152 metabolic process", "FirstInGroupByLogP": 1.0, "GROUP_ID": 9.0, "name": "93", "BestEnrichmentInGroup": 8.900988933364728, "CLUSTER_LABEL": "cellular hormone metabolic process", "GeneID": "1562|6469|6783|7364|10948", "GiniIndex": 0.0, "_InGO": 4.032258064516129, "_COUNT_001_PCT": 100.0}, "position": {"x": 525.8860714823667, "y": 87.77519632583164}, "selected": false}, {"data": {"id": "4326630", "Enrichment": 12.194354838709677, "BestLogPInGroup": -2.7118552333516006, "_PATTERN_": "M1", "_GeneInGOAndHitList": 3.0, "Hits": "ABCA4|ALDH3A1|ALDH3B1", "Description": "cellular aldehyde metabolic process", "_GeneInHitList": 124.0, "Category": "GO Biological Processes", "LogP": -2.7118552333516006, "_RANK_": 1.0, "FirstInGroupByEnrichment": 1.0, "_LogP_MyList": -2.7118552333516006, "_TotalGeneInLibrary": 30242.0, "_GeneInGO": 60.0, "shared_name": "92", "Gene": "GO:0006081", "_MEMBER_MyList": 1.0, "STDV_InGO": 1.37981475508484, "_COUNT_001": 3.0, "SUID": 4326630, "id_original": "92", "selected": false, "Log_q_value_": -0.27796485151549083, "canonicalName": "GO:0006081", "CategoryID": 19.0, "Z_score": 5.569247762715815, "EvidenceCutoff": 0.0, "PARENT_GO": "19_GO:0008152 metabolic process", "FirstInGroupByLogP": 1.0, "GROUP_ID": 18.0, "name": "92", "BestEnrichmentInGroup": 12.194354838709677, "CLUSTER_LABEL": "cellular aldehyde metabolic process", "GeneID": "24|218|221", "GiniIndex": 0.0, "_InGO": 2.4193548387096775, "_COUNT_001_PCT": 100.0}, "position": {"x": 716.1106961161557, "y": -41.62827657455898}, "selected": false}, {"data": {"id": "4326629", "Enrichment": 22.687171792948234, "BestLogPInGroup": -4.5322832505485655, "_PATTERN_": "M1", "_GeneInGOAndHitList": 4.0, "Hits": "ST3GAL4|GCNT3|GALNT5|ST6GALNAC4", "Description": "O-glycan processing", "_GeneInHitList": 124.0, "Category": "GO Biological Processes", "LogP": -4.5322832505485655, "_RANK_": 1.0, "FirstInGroupByEnrichment": 1.0, "_LogP_MyList": -4.5322832505485655, "_TotalGeneInLibrary": 30242.0, "_GeneInGO": 43.0, "shared_name": "91", "Gene": "GO:0016266", "_MEMBER_MyList": 1.0, "STDV_InGO": 1.5866754091547248, "_COUNT_001": 4.0, "SUID": 4326629, "id_original": "91", "selected": false, "Log_q_value_": -0.9364958193017392, "canonicalName": "GO:0016266", "CategoryID": 19.0, "Z_score": 9.131386358742889, "EvidenceCutoff": 0.0, "PARENT_GO": "19_GO:0008152 metabolic process", "FirstInGroupByLogP": 1.0, "GROUP_ID": 2.0, "name": "91", "BestEnrichmentInGroup": 22.687171792948234, "CLUSTER_LABEL": "O-glycan processing", "GeneID": "6484|9245|11227|27090", "GiniIndex": 0.0, "_InGO": 3.225806451612903, "_COUNT_001_PCT": 100.0}, "position": {"x": 967.8297856242124, "y": -83.94672750229336}, "selected": false}, {"data": {"id": "4326628", "Enrichment": 7.54289990023279, "BestLogPInGroup": -2.612310209419613, "_PATTERN_": "M1", "_GeneInGOAndHitList": 3.0, "Hits": "CXCL3|CCL20|WNK1", "Description": "cellular response to chemokine", "_GeneInHitList": 124.0, "Category": "GO Biological Processes", "LogP": -2.125162627924544, "_RANK_": 1.0, "FirstInGroupByEnrichment": 0.0, "_LogP_MyList": -2.125162627924544, "_TotalGeneInLibrary": 30242.0, "_GeneInGO": 97.0, "shared_name": "90", "Gene": "GO:1990869", "_MEMBER_MyList": 1.0, "STDV_InGO": 1.37981475508484, "_COUNT_001": 3.0, "SUID": 4326628, "id_original": "90", "selected": false, "Log_q_value_": -0.04019804020446162, "canonicalName": "GO:1990869", "CategoryID": 19.0, "Z_score": 4.1413730338740935, "EvidenceCutoff": 0.0, "PARENT_GO": "19_GO:0050896 response to stimulus", "FirstInGroupByLogP": 0.0, "GROUP_ID": 19.0, "name": "90", "BestEnrichmentInGroup": 11.256327543424318, "CLUSTER_LABEL": " ", "GeneID": "2921|6364|65125", "GiniIndex": 0.0, "_InGO": 2.4193548387096775, "_COUNT_001_PCT": 100.0}, "position": {"x": 152.3354428202573, "y": 214.70069147353672}, "selected": false}, {"data": {"id": "4326627", "Enrichment": 7.54289990023279, "BestLogPInGroup": -2.612310209419613, "_PATTERN_": "M1", "_GeneInGOAndHitList": 3.0, "Hits": "CXCL3|CCL20|WNK1", "Description": "response to chemokine", "_GeneInHitList": 124.0, "Category": "GO Biological Processes", "LogP": -2.125162627924544, "_RANK_": 1.0, "FirstInGroupByEnrichment": 0.0, "_LogP_MyList": -2.125162627924544, "_TotalGeneInLibrary": 30242.0, "_GeneInGO": 97.0, "shared_name": "89", "Gene": "GO:1990868", "_MEMBER_MyList": 1.0, "STDV_InGO": 1.37981475508484, "_COUNT_001": 3.0, "SUID": 4326627, "id_original": "89", "selected": false, "Log_q_value_": -0.04019804020446162, "canonicalName": "GO:1990868", "CategoryID": 19.0, "Z_score": 4.1413730338740935, "EvidenceCutoff": 0.0, "PARENT_GO": "19_GO:0050896 response to stimulus", "FirstInGroupByLogP": 0.0, "GROUP_ID": 19.0, "name": "89", "BestEnrichmentInGroup": 11.256327543424318, "CLUSTER_LABEL": " ", "GeneID": "2921|6364|65125", "GiniIndex": 0.0, "_InGO": 2.4193548387096775, "_COUNT_001_PCT": 100.0}, "position": {"x": 186.19153718060886, "y": 271.64900614028477}, "selected": false}, {"data": {"id": "4326626", "Enrichment": 8.31433284457478, "BestLogPInGroup": -2.612310209419613, "_PATTERN_": "M1", "_GeneInGOAndHitList": 3.0, "Hits": "CXCL3|CCL20|WNK1", "Description": "chemokine-mediated signaling pathway", "_GeneInHitList": 124.0, "Category": "GO Biological Processes", "LogP": -2.241870809758197, "_RANK_": 1.0, "FirstInGroupByEnrichment": 0.0, "_LogP_MyList": -2.241870809758197, "_TotalGeneInLibrary": 30242.0, "_GeneInGO": 88.0, "shared_name": "88", "Gene": "GO:0070098", "_MEMBER_MyList": 1.0, "STDV_InGO": 1.37981475508484, "_COUNT_001": 3.0, "SUID": 4326626, "id_original": "88", "selected": false, "Log_q_value_": -0.06626102020164991, "canonicalName": "GO:0070098", "CategoryID": 19.0, "Z_score": 4.408993335808119, "EvidenceCutoff": 0.0, "PARENT_GO": "19_GO:0023052 signaling", "FirstInGroupByLogP": 0.0, "GROUP_ID": 19.0, "name": "88", "BestEnrichmentInGroup": 11.256327543424318, "CLUSTER_LABEL": " ", "GeneID": "2921|6364|65125", "GiniIndex": 0.0, "_InGO": 2.4193548387096775, "_COUNT_001_PCT": 100.0}, "position": {"x": 115.22275666303074, "y": 279.4925654054215}, "selected": false}, {"data": {"id": "4326625", "Enrichment": 2.9742328874901656, "BestLogPInGroup": -3.0461635646802177, "_PATTERN_": "M1", "_GeneInGOAndHitList": 7.0, "Hits": "JUN|LCN2|MT1E|SHH|TFF1|TNNC1|WNK1", "Description": "response to inorganic substance", "_GeneInHitList": 124.0, "Category": "GO Biological Processes", "LogP": -2.0183678944937506, "_RANK_": 1.0, "FirstInGroupByEnrichment": 0.0, "_LogP_MyList": -2.0183678944937506, "_TotalGeneInLibrary": 30242.0, "_GeneInGO": 574.0, "shared_name": "87", "Gene": "GO:0010035", "_MEMBER_MyList": 1.0, "STDV_InGO": 2.072571028858923, "_COUNT_001": 7.0, "SUID": 4326625, "id_original": "87", "selected": false, "Log_q_value_": 0.0, "canonicalName": "GO:0010035", "CategoryID": 19.0, "Z_score": 3.0641219468742644, "EvidenceCutoff": 0.0, "PARENT_GO": "19_GO:0050896 response to stimulus", "FirstInGroupByLogP": 0.0, "GROUP_ID": 16.0, "name": "87", "BestEnrichmentInGroup": 4.952022269526772, "CLUSTER_LABEL": " ", "GeneID": "3725|3934|4493|6469|7031|7134|65125", "GiniIndex": 0.0, "_InGO": 5.645161290322581, "_COUNT_001_PCT": 100.0}, "position": {"x": 385.16980771130955, "y": 182.4637987733414}, "selected": false}, {"data": {"id": "4326624", "Enrichment": 4.952022269526772, "BestLogPInGroup": -3.0461635646802177, "_PATTERN_": "M1", "_GeneInGOAndHitList": 4.0, "Hits": "JUN|MT1E|SHH|WNK1", "Description": "cellular response to metal ion", "_GeneInHitList": 124.0, "Category": "GO Biological Processes", "LogP": -2.0491933278665564, "_RANK_": 1.0, "FirstInGroupByEnrichment": 0.0, "_LogP_MyList": -2.0491933278665564, "_TotalGeneInLibrary": 30242.0, "_GeneInGO": 197.0, "shared_name": "86", "Gene": "GO:0071248", "_MEMBER_MyList": 1.0, "STDV_InGO": 1.5866754091547248, "_COUNT_001": 4.0, "SUID": 4326624, "id_original": "86", "selected": false, "Log_q_value_": 0.0, "canonicalName": "GO:0071248", "CategoryID": 19.0, "Z_score": 3.570773016556871, "EvidenceCutoff": 0.0, "PARENT_GO": "19_GO:0050896 response to stimulus", "FirstInGroupByLogP": 0.0, "GROUP_ID": 16.0, "name": "86", "BestEnrichmentInGroup": 4.952022269526772, "CLUSTER_LABEL": " ", "GeneID": "3725|4493|6469|65125", "GiniIndex": 0.0, "_InGO": 3.225806451612903, "_COUNT_001_PCT": 100.0}, "position": {"x": 237.925454416937, "y": 266.7092859864762}, "selected": false}, {"data": {"id": "4326623", "Enrichment": 6.902465003043213, "BestLogPInGroup": -3.074744221101688, "_PATTERN_": "M1", "_GeneInGOAndHitList": 3.0, "Hits": "IFI35|TRIM15|BPIFB1", "Description": "regulation of pattern recognition receptor signaling pathway", "_GeneInHitList": 124.0, "Category": "GO Biological Processes", "LogP": -2.01993867953036, "_RANK_": 1.0, "FirstInGroupByEnrichment": 0.0, "_LogP_MyList": -2.01993867953036, "_TotalGeneInLibrary": 30242.0, "_GeneInGO": 106.0, "shared_name": "85", "Gene": "GO:0062207", "_MEMBER_MyList": 1.0, "STDV_InGO": 1.37981475508484, "_COUNT_001": 3.0, "SUID": 4326623, "id_original": "85", "selected": false, "Log_q_value_": 0.0, "canonicalName": "GO:0062207", "CategoryID": 19.0, "Z_score": 3.9060644239249465, "EvidenceCutoff": 0.0, "PARENT_GO": "19_GO:0002376 immune system process", "FirstInGroupByLogP": 0.0, "GROUP_ID": 15.0, "name": "85", "BestEnrichmentInGroup": 16.259139784946235, "CLUSTER_LABEL": " ", "GeneID": "3430|89870|92747", "GiniIndex": 0.0, "_InGO": 2.4193548387096775, "_COUNT_001_PCT": 100.0}, "position": {"x": -61.92760344439114, "y": 549.2863047242691}, "selected": false}, {"data": {"id": "4326622", "Enrichment": 7.86732570239334, "BestLogPInGroup": -3.074744221101688, "_PATTERN_": "M1", "_GeneInGOAndHitList": 3.0, "Hits": "IFI35|LGALS9|S100A13", "Description": "myeloid cell activation involved in immune response", "_GeneInHitList": 124.0, "Category": "GO Biological Processes", "LogP": -2.175482600791154, "_RANK_": 1.0, "FirstInGroupByEnrichment": 0.0, "_LogP_MyList": -2.175482600791154, "_TotalGeneInLibrary": 30242.0, "_GeneInGO": 93.0, "shared_name": "84", "Gene": "GO:0002275", "_MEMBER_MyList": 1.0, "STDV_InGO": 1.37981475508484, "_COUNT_001": 3.0, "SUID": 4326622, "id_original": "84", "selected": false, "Log_q_value_": -0.04587873298655131, "canonicalName": "GO:0002275", "CategoryID": 19.0, "Z_score": 4.255871593417638, "EvidenceCutoff": 0.0, "PARENT_GO": "19_GO:0002376 immune system process", "FirstInGroupByLogP": 0.0, "GROUP_ID": 15.0, "name": "84", "BestEnrichmentInGroup": 16.259139784946235, "CLUSTER_LABEL": " ", "GeneID": "3430|3965|6284", "GiniIndex": 0.0, "_InGO": 2.4193548387096775, "_COUNT_001_PCT": 100.0}, "position": {"x": 7.9227993876401115, "y": 448.70378519301914}, "selected": false}, {"data": {"id": "4326621", "Enrichment": 5.5428885630498534, "BestLogPInGroup": -3.074744221101688, "_PATTERN_": "M1", "_GeneInGOAndHitList": 4.0, "Hits": "IFI35|LGALS9|TRIM15|BPIFB1", "Description": "pattern recognition receptor signaling pathway", "_GeneInHitList": 124.0, "Category": "GO Biological Processes", "LogP": -2.2182142380910985, "_RANK_": 1.0, "FirstInGroupByEnrichment": 0.0, "_LogP_MyList": -2.2182142380910985, "_TotalGeneInLibrary": 30242.0, "_GeneInGO": 176.0, "shared_name": "83", "Gene": "GO:0002221", "_MEMBER_MyList": 1.0, "STDV_InGO": 1.5866754091547248, "_COUNT_001": 4.0, "SUID": 4326621, "id_original": "83", "selected": false, "Log_q_value_": -0.05821939538873611, "canonicalName": "GO:0002221", "CategoryID": 19.0, "Z_score": 3.878345034998544, "EvidenceCutoff": 0.0, "PARENT_GO": "19_GO:0002376 immune system process", "FirstInGroupByLogP": 0.0, "GROUP_ID": 15.0, "name": "83", "BestEnrichmentInGroup": 16.259139784946235, "CLUSTER_LABEL": " ", "GeneID": "3430|3965|89870|92747", "GiniIndex": 0.0, "_InGO": 3.225806451612903, "_COUNT_001_PCT": 100.0}, "position": {"x": -102.71391936235989, "y": 478.98103739028477}, "selected": false}, {"data": {"id": "4326620", "Enrichment": 2.965192665947642, "BestLogPInGroup": -3.074744221101688, "_PATTERN_": "M1", "_GeneInGOAndHitList": 8.0, "Hits": "JAG1|CFB|C4BPB|EPHB2|IFI35|LGALS9|S100A13|IL18R1", "Description": "immune effector process", "_GeneInHitList": 124.0, "Category": "GO Biological Processes", "LogP": -2.2335899001512525, "_RANK_": 1.0, "FirstInGroupByEnrichment": 0.0, "_LogP_MyList": -2.2335899001512525, "_TotalGeneInLibrary": 30242.0, "_GeneInGO": 658.0, "shared_name": "82", "Gene": "GO:0002252", "_MEMBER_MyList": 1.0, "STDV_InGO": 2.2061826271710916, "_COUNT_001": 8.0, "SUID": 4326620, "id_original": "82", "selected": false, "Log_q_value_": -0.06494554719328254, "canonicalName": "GO:0002252", "CategoryID": 19.0, "Z_score": 3.270284129652009, "EvidenceCutoff": 0.0, "PARENT_GO": "19_GO:0002376 immune system process", "FirstInGroupByLogP": 0.0, "GROUP_ID": 15.0, "name": "82", "BestEnrichmentInGroup": 16.259139784946235, "CLUSTER_LABEL": " ", "GeneID": "182|629|725|2048|3430|3965|6284|8809", "GiniIndex": 0.0, "_InGO": 6.451612903225806, "_COUNT_001_PCT": 100.0}, "position": {"x": 136.9610531718198, "y": 482.36470438247227}, "selected": false}, {"data": {"id": "4326619", "Enrichment": 10.603786816269285, "BestLogPInGroup": -3.074744221101688, "_PATTERN_": "M1", "_GeneInGOAndHitList": 3.0, "Hits": "IFI35|LGALS9|IL18R1", "Description": "positive regulation of NIK/NF-kappaB signaling", "_GeneInHitList": 124.0, "Category": "GO Biological Processes", "LogP": -2.538473034996194, "_RANK_": 1.0, "FirstInGroupByEnrichment": 0.0, "_LogP_MyList": -2.538473034996194, "_TotalGeneInLibrary": 30242.0, "_GeneInGO": 69.0, "shared_name": "81", "Gene": "GO:1901224", "_MEMBER_MyList": 1.0, "STDV_InGO": 1.37981475508484, "_COUNT_001": 3.0, "SUID": 4326619, "id_original": "81", "selected": false, "Log_q_value_": -0.2233039965886273, "canonicalName": "GO:1901224", "CategoryID": 19.0, "Z_score": 5.124525543687997, "EvidenceCutoff": 0.0, "PARENT_GO": "19_GO:0048518 positive regulation of biological process", "FirstInGroupByLogP": 0.0, "GROUP_ID": 15.0, "name": "81", "BestEnrichmentInGroup": 16.259139784946235, "CLUSTER_LABEL": " ", "GeneID": "3430|3965|8809", "GiniIndex": 0.0, "_InGO": 2.4193548387096775, "_COUNT_001_PCT": 100.0}, "position": {"x": 61.64017609662449, "y": 475.6540415406754}, "selected": false}, {"data": {"id": "4326618", "Enrichment": 2.995104697226939, "BestLogPInGroup": -3.1327844145281265, "_PATTERN_": "M1", "_GeneInGOAndHitList": 7.0, "Hits": "GMDS|GMPR|PDE4C|PDE9A|SULT1E1|GDA|B4GALNT2", "Description": "nucleobase-containing small molecule metabolic process", "_GeneInHitList": 124.0, "Category": "GO Biological Processes", "LogP": -2.0339707363261876, "_RANK_": 1.0, "FirstInGroupByEnrichment": 0.0, "_LogP_MyList": -2.0339707363261876, "_TotalGeneInLibrary": 30242.0, "_GeneInGO": 570.0, "shared_name": "80", "Gene": "GO:0055086", "_MEMBER_MyList": 1.0, "STDV_InGO": 2.072571028858923, "_COUNT_001": 7.0, "SUID": 4326618, "id_original": "80", "selected": false, "Log_q_value_": 0.0, "canonicalName": "GO:0055086", "CategoryID": 19.0, "Z_score": 3.0855000727327533, "EvidenceCutoff": 0.0, "PARENT_GO": "19_GO:0008152 metabolic process", "FirstInGroupByLogP": 0.0, "GROUP_ID": 14.0, "name": "80", "BestEnrichmentInGroup": 17.015378844711176, "CLUSTER_LABEL": " ", "GeneID": "2762|2766|5143|5152|6783|9615|124872", "GiniIndex": 0.0, "_InGO": 5.645161290322581, "_COUNT_001_PCT": 100.0}, "position": {"x": -119.22069426470364, "y": 892.1813662171891}, "selected": false}, {"data": {"id": "4326617", "Enrichment": 8.710253456221198, "BestLogPInGroup": -3.1327844145281265, "_PATTERN_": "M1", "_GeneInGOAndHitList": 3.0, "Hits": "PDE4C|PDE9A|GDA", "Description": "nucleoside phosphate catabolic process", "_GeneInHitList": 124.0, "Category": "GO Biological Processes", "LogP": -2.2980566697353604, "_RANK_": 1.0, "FirstInGroupByEnrichment": 0.0, "_LogP_MyList": -2.2980566697353604, "_TotalGeneInLibrary": 30242.0, "_GeneInGO": 84.0, "shared_name": "79", "Gene": "GO:1901292", "_MEMBER_MyList": 1.0, "STDV_InGO": 1.37981475508484, "_COUNT_001": 3.0, "SUID": 4326617, "id_original": "79", "selected": false, "Log_q_value_": -0.11032585098260492, "canonicalName": "GO:1901292", "CategoryID": 19.0, "Z_score": 4.540491651341391, "EvidenceCutoff": 0.0, "PARENT_GO": "19_GO:0008152 metabolic process", "FirstInGroupByLogP": 0.0, "GROUP_ID": 14.0, "name": "79", "BestEnrichmentInGroup": 17.015378844711176, "CLUSTER_LABEL": " ", "GeneID": "5143|5152|9615", "GiniIndex": 0.0, "_InGO": 2.4193548387096775, "_COUNT_001_PCT": 100.0}, "position": {"x": -190.31673308306299, "y": 890.7569849610855}, "selected": false}, {"data": {"id": "4326616", "Enrichment": 9.887314734088926, "BestLogPInGroup": -3.1327844145281265, "_PATTERN_": "M1", "_GeneInGOAndHitList": 3.0, "Hits": "PDE4C|PDE9A|GDA", "Description": "nucleotide catabolic process", "_GeneInHitList": 124.0, "Category": "GO Biological Processes", "LogP": -2.452465521434301, "_RANK_": 1.0, "FirstInGroupByEnrichment": 0.0, "_LogP_MyList": -2.452465521434301, "_TotalGeneInLibrary": 30242.0, "_GeneInGO": 74.0, "shared_name": "78", "Gene": "GO:0009166", "_MEMBER_MyList": 1.0, "STDV_InGO": 1.37981475508484, "_COUNT_001": 3.0, "SUID": 4326616, "id_original": "78", "selected": false, "Log_q_value_": -0.19098134198951064, "canonicalName": "GO:0009166", "CategoryID": 19.0, "Z_score": 4.911441921778186, "EvidenceCutoff": 0.0, "PARENT_GO": "19_GO:0008152 metabolic process", "FirstInGroupByLogP": 0.0, "GROUP_ID": 14.0, "name": "78", "BestEnrichmentInGroup": 17.015378844711176, "CLUSTER_LABEL": " ", "GeneID": "5143|5152|9615", "GiniIndex": 0.0, "_InGO": 2.4193548387096775, "_COUNT_001_PCT": 100.0}, "position": {"x": -104.84093352251614, "y": 768.0023462892105}, "selected": false}, {"data": {"id": "4326615", "Enrichment": 13.804930006086426, "BestLogPInGroup": -3.1327844145281265, "_PATTERN_": "M1", "_GeneInGOAndHitList": 3.0, "Hits": "PDE4C|PDE9A|GDA", "Description": "purine-containing compound catabolic process", "_GeneInHitList": 124.0, "Category": "GO Biological Processes", "LogP": -2.8673864055997806, "_RANK_": 1.0, "FirstInGroupByEnrichment": 0.0, "_LogP_MyList": -2.8673864055997806, "_TotalGeneInLibrary": 30242.0, "_GeneInGO": 53.0, "shared_name": "77", "Gene": "GO:0072523", "_MEMBER_MyList": 1.0, "STDV_InGO": 1.37981475508484, "_COUNT_001": 3.0, "SUID": 4326615, "id_original": "77", "selected": false, "Log_q_value_": -0.39567964451221144, "canonicalName": "GO:0072523", "CategoryID": 19.0, "Z_score": 5.986688096042307, "EvidenceCutoff": 0.0, "PARENT_GO": "19_GO:0008152 metabolic process", "FirstInGroupByLogP": 0.0, "GROUP_ID": 14.0, "name": "77", "BestEnrichmentInGroup": 17.015378844711176, "CLUSTER_LABEL": " ", "GeneID": "5143|5152|9615", "GiniIndex": 0.0, "_InGO": 2.4193548387096775, "_COUNT_001_PCT": 100.0}, "position": {"x": -154.84192534380517, "y": 824.3910620332291}, "selected": false}, {"data": {"id": "4326614", "Enrichment": 15.242943548387096, "BestLogPInGroup": -3.1327844145281265, "_PATTERN_": "M1", "_GeneInGOAndHitList": 3.0, "Hits": "PDE4C|PDE9A|GDA", "Description": "ribonucleotide catabolic process", "_GeneInHitList": 124.0, "Category": "GO Biological Processes", "LogP": -2.9926669413687748, "_RANK_": 1.0, "FirstInGroupByEnrichment": 0.0, "_LogP_MyList": -2.9926669413687748, "_TotalGeneInLibrary": 30242.0, "_GeneInGO": 48.0, "shared_name": "76", "Gene": "GO:0009261", "_MEMBER_MyList": 1.0, "STDV_InGO": 1.37981475508484, "_COUNT_001": 3.0, "SUID": 4326614, "id_original": "76", "selected": false, "Log_q_value_": -0.4235746676306415, "canonicalName": "GO:0009261", "CategoryID": 19.0, "Z_score": 6.336594243941111, "EvidenceCutoff": 0.0, "PARENT_GO": "19_GO:0008152 metabolic process", "FirstInGroupByLogP": 0.0, "GROUP_ID": 14.0, "name": "76", "BestEnrichmentInGroup": 17.015378844711176, "CLUSTER_LABEL": " ", "GeneID": "5143|5152|9615", "GiniIndex": 0.0, "_InGO": 2.4193548387096775, "_COUNT_001_PCT": 100.0}, "position": {"x": -78.87813445025051, "y": 834.5747177720597}, "selected": false}, {"data": {"id": "4326613", "Enrichment": 15.56726149622512, "BestLogPInGroup": -3.1327844145281265, "_PATTERN_": "M1", "_GeneInGOAndHitList": 3.0, "Hits": "PDE4C|PDE9A|GDA", "Description": "purine nucleotide catabolic process", "_GeneInHitList": 124.0, "Category": "GO Biological Processes", "LogP": -3.0194005678315428, "_RANK_": 1.0, "FirstInGroupByEnrichment": 0.0, "_LogP_MyList": -3.0194005678315428, "_TotalGeneInLibrary": 30242.0, "_GeneInGO": 47.0, "shared_name": "75", "Gene": "GO:0006195", "_MEMBER_MyList": 1.0, "STDV_InGO": 1.37981475508484, "_COUNT_001": 3.0, "SUID": 4326613, "id_original": "75", "selected": false, "Log_q_value_": -0.4254779284711469, "canonicalName": "GO:0006195", "CategoryID": 19.0, "Z_score": 6.412910524153417, "EvidenceCutoff": 0.0, "PARENT_GO": "19_GO:0008152 metabolic process", "FirstInGroupByLogP": 0.0, "GROUP_ID": 14.0, "name": "75", "BestEnrichmentInGroup": 17.015378844711176, "CLUSTER_LABEL": " ", "GeneID": "5143|5152|9615", "GiniIndex": 0.0, "_InGO": 2.4193548387096775, "_COUNT_001_PCT": 100.0}, "position": {"x": -181.22254057818017, "y": 758.1014292359879}, "selected": false}, {"data": {"id": "4326612", "Enrichment": 4.051280677312185, "BestLogPInGroup": -3.1628965999102907, "_PATTERN_": "M1", "_GeneInGOAndHitList": 5.0, "Hits": "BIN1|MYRF|SHH|WASF3|BACE2", "Description": "gliogenesis", "_GeneInHitList": 124.0, "Category": "GO Biological Processes", "LogP": -2.089825491175794, "_RANK_": 1.0, "FirstInGroupByEnrichment": 0.0, "_LogP_MyList": -2.089825491175794, "_TotalGeneInLibrary": 30242.0, "_GeneInGO": 301.0, "shared_name": "74", "Gene": "GO:0042063", "_MEMBER_MyList": 1.0, "STDV_InGO": 1.7665500854653744, "_COUNT_001": 5.0, "SUID": 4326612, "id_original": "74", "selected": false, "Log_q_value_": -0.02094765885224346, "canonicalName": "GO:0042063", "CategoryID": 19.0, "Z_score": 3.4137216633541123, "EvidenceCutoff": 0.0, "PARENT_GO": "19_GO:0032502 developmental process", "FirstInGroupByLogP": 0.0, "GROUP_ID": 13.0, "name": "74", "BestEnrichmentInGroup": 17.420506912442395, "CLUSTER_LABEL": " ", "GeneID": "274|745|6469|10810|25825", "GiniIndex": 0.0, "_InGO": 4.032258064516129, "_COUNT_001_PCT": 100.0}, "position": {"x": 260.9586880595151, "y": 84.6060450196793}, "selected": false}, {"data": {"id": "4326611", "Enrichment": 4.119714472537053, "BestLogPInGroup": -3.1628965999102907, "_PATTERN_": "M1", "_GeneInGOAndHitList": 5.0, "Hits": "MYRF|SERPINF2|SHH|BACE2|CISD3", "Description": "protein maturation", "_GeneInHitList": 124.0, "Category": "GO Biological Processes", "LogP": -2.1194739802889986, "_RANK_": 1.0, "FirstInGroupByEnrichment": 0.0, "_LogP_MyList": -2.1194739802889986, "_TotalGeneInLibrary": 30242.0, "_GeneInGO": 296.0, "shared_name": "73", "Gene": "GO:0051604", "_MEMBER_MyList": 1.0, "STDV_InGO": 1.7665500854653744, "_COUNT_001": 5.0, "SUID": 4326611, "id_original": "73", "selected": false, "Log_q_value_": -0.04019804020446162, "canonicalName": "GO:0051604", "CategoryID": 19.0, "Z_score": 3.4608848140401505, "EvidenceCutoff": 0.0, "PARENT_GO": "19_GO:0008152 metabolic process", "FirstInGroupByLogP": 0.0, "GROUP_ID": 13.0, "name": "73", "BestEnrichmentInGroup": 17.420506912442395, "CLUSTER_LABEL": " ", "GeneID": "745|5345|6469|25825|284106", "GiniIndex": 0.0, "_InGO": 4.032258064516129, "_COUNT_001_PCT": 100.0}, "position": {"x": 377.2833793551389, "y": 241.79680277114414}, "selected": false}, {"data": {"id": "4326610", "Enrichment": 7.70169779286927, "BestLogPInGroup": -3.1628965999102907, "_PATTERN_": "M1", "_GeneInGOAndHitList": 3.0, "Hits": "MYRF|SHH|WASF3", "Description": "oligodendrocyte differentiation", "_GeneInHitList": 124.0, "Category": "GO Biological Processes", "LogP": -2.1500280711422133, "_RANK_": 1.0, "FirstInGroupByEnrichment": 0.0, "_LogP_MyList": -2.1500280711422133, "_TotalGeneInLibrary": 30242.0, "_GeneInGO": 95.0, "shared_name": "72", "Gene": "GO:0048709", "_MEMBER_MyList": 1.0, "STDV_InGO": 1.37981475508484, "_COUNT_001": 3.0, "SUID": 4326610, "id_original": "72", "selected": false, "Log_q_value_": -0.040405271128603315, "canonicalName": "GO:0048709", "CategoryID": 19.0, "Z_score": 4.197787443866889, "EvidenceCutoff": 0.0, "PARENT_GO": "19_GO:0032502 developmental process", "FirstInGroupByLogP": 0.0, "GROUP_ID": 13.0, "name": "72", "BestEnrichmentInGroup": 17.420506912442395, "CLUSTER_LABEL": " ", "GeneID": "745|6469|10810", "GiniIndex": 0.0, "_InGO": 2.4193548387096775, "_COUNT_001_PCT": 100.0}, "position": {"x": 225.7536557108823, "y": 227.98731256728672}, "selected": false}, {"data": {"id": "4326609", "Enrichment": 9.032855436081242, "BestLogPInGroup": -3.1628965999102907, "_PATTERN_": "M1", "_GeneInGOAndHitList": 3.0, "Hits": "BIN1|SHH|BACE2", "Description": "astrocyte differentiation", "_GeneInHitList": 124.0, "Category": "GO Biological Processes", "LogP": -2.3421657708670733, "_RANK_": 1.0, "FirstInGroupByEnrichment": 0.0, "_LogP_MyList": -2.3421657708670733, "_TotalGeneInLibrary": 30242.0, "_GeneInGO": 81.0, "shared_name": "71", "Gene": "GO:0048708", "_MEMBER_MyList": 1.0, "STDV_InGO": 1.37981475508484, "_COUNT_001": 3.0, "SUID": 4326609, "id_original": "71", "selected": false, "Log_q_value_": -0.12390674546756288, "canonicalName": "GO:0048708", "CategoryID": 19.0, "Z_score": 4.6449970715766575, "EvidenceCutoff": 0.0, "PARENT_GO": "19_GO:0032502 developmental process", "FirstInGroupByLogP": 0.0, "GROUP_ID": 13.0, "name": "71", "BestEnrichmentInGroup": 17.420506912442395, "CLUSTER_LABEL": " ", "GeneID": "274|6469|25825", "GiniIndex": 0.0, "_InGO": 2.4193548387096775, "_COUNT_001_PCT": 100.0}, "position": {"x": 311.6245854288999, "y": 184.2260401368668}, "selected": false}, {"data": {"id": "4326608", "Enrichment": 5.419713261648746, "BestLogPInGroup": -3.1628965999102907, "_PATTERN_": "M1", "_GeneInGOAndHitList": 5.0, "Hits": "BIN1|MYRF|SHH|WASF3|BACE2", "Description": "glial cell differentiation", "_GeneInHitList": 124.0, "Category": "GO Biological Processes", "LogP": -2.6203705518228797, "_RANK_": 1.0, "FirstInGroupByEnrichment": 0.0, "_LogP_MyList": -2.6203705518228797, "_TotalGeneInLibrary": 30242.0, "_GeneInGO": 225.0, "shared_name": "70", "Gene": "GO:0010001", "_MEMBER_MyList": 1.0, "STDV_InGO": 1.7665500854653744, "_COUNT_001": 5.0, "SUID": 4326608, "id_original": "70", "selected": false, "Log_q_value_": -0.2549241851423429, "canonicalName": "GO:0010001", "CategoryID": 19.0, "Z_score": 4.2697019825597735, "EvidenceCutoff": 0.0, "PARENT_GO": "19_GO:0032502 developmental process", "FirstInGroupByLogP": 0.0, "GROUP_ID": 13.0, "name": "70", "BestEnrichmentInGroup": 17.420506912442395, "CLUSTER_LABEL": " ", "GeneID": "274|745|6469|10810|25825", "GiniIndex": 0.0, "_InGO": 4.032258064516129, "_COUNT_001_PCT": 100.0}, "position": {"x": 229.0327847392026, "y": 107.19458795791172}, "selected": false}, {"data": {"id": "4326607", "Enrichment": 8.409899888765294, "BestLogPInGroup": -3.1628965999102907, "_PATTERN_": "M1", "_GeneInGOAndHitList": 4.0, "Hits": "MYRF|SHH|WASF3|BACE2", "Description": "glial cell development", "_GeneInHitList": 124.0, "Category": "GO Biological Processes", "LogP": -2.868688973814228, "_RANK_": 1.0, "FirstInGroupByEnrichment": 0.0, "_LogP_MyList": -2.868688973814228, "_TotalGeneInLibrary": 30242.0, "_GeneInGO": 116.0, "shared_name": "69", "Gene": "GO:0021782", "_MEMBER_MyList": 1.0, "STDV_InGO": 1.5866754091547248, "_COUNT_001": 4.0, "SUID": 4326607, "id_original": "69", "selected": false, "Log_q_value_": -0.39567964451221144, "canonicalName": "GO:0021782", "CategoryID": 19.0, "Z_score": 5.130579853130962, "EvidenceCutoff": 0.0, "PARENT_GO": "19_GO:0032502 developmental process", "FirstInGroupByLogP": 0.0, "GROUP_ID": 13.0, "name": "69", "BestEnrichmentInGroup": 17.420506912442395, "CLUSTER_LABEL": " ", "GeneID": "745|6469|10810|25825", "GiniIndex": 0.0, "_InGO": 3.225806451612903, "_COUNT_001_PCT": 100.0}, "position": {"x": 341.07164124555027, "y": 111.72320581679844}, "selected": false}, {"data": {"id": "4326606", "Enrichment": 17.84539732494099, "BestLogPInGroup": -3.29151444635494, "_PATTERN_": "M1", "_GeneInGOAndHitList": 3.0, "Hits": "PIGR|RAB17|BPIFB1", "Description": "organ or tissue specific immune response", "_GeneInHitList": 124.0, "Category": "GO Biological Processes", "LogP": -3.1937847687320056, "_RANK_": 1.0, "FirstInGroupByEnrichment": 0.0, "_LogP_MyList": -3.1937847687320056, "_TotalGeneInLibrary": 30242.0, "_GeneInGO": 41.0, "shared_name": "68", "Gene": "GO:0002251", "_MEMBER_MyList": 1.0, "STDV_InGO": 1.37981475508484, "_COUNT_001": 3.0, "SUID": 4326606, "id_original": "68", "selected": false, "Log_q_value_": -0.46020013594260345, "canonicalName": "GO:0002251", "CategoryID": 19.0, "Z_score": 6.92561552148281, "EvidenceCutoff": 0.0, "PARENT_GO": "19_GO:0002376 immune system process", "FirstInGroupByLogP": 0.0, "GROUP_ID": 12.0, "name": "68", "BestEnrichmentInGroup": 19.254244482173174, "CLUSTER_LABEL": " ", "GeneID": "5284|64284|92747", "GiniIndex": 0.0, "_InGO": 2.4193548387096775, "_COUNT_001_PCT": 100.0}, "position": {"x": -27.510153493219264, "y": 658.1014292359879}, "selected": false}, {"data": {"id": "4326605", "Enrichment": 7.952840112201963, "BestLogPInGroup": -3.482610490478073, "_PATTERN_": "M1", "_GeneInGOAndHitList": 3.0, "Hits": "ISG20|LY6E|TRIM15", "Description": "negative regulation of viral process", "_GeneInHitList": 124.0, "Category": "GO Biological Processes", "LogP": -2.1884388153246146, "_RANK_": 1.0, "FirstInGroupByEnrichment": 0.0, "_LogP_MyList": -2.1884388153246146, "_TotalGeneInLibrary": 30242.0, "_GeneInGO": 92.0, "shared_name": "67", "Gene": "GO:0048525", "_MEMBER_MyList": 1.0, "STDV_InGO": 1.37981475508484, "_COUNT_001": 3.0, "SUID": 4326605, "id_original": "67", "selected": false, "Log_q_value_": -0.053154024989868084, "canonicalName": "GO:0048525", "CategoryID": 19.0, "Z_score": 4.285567600756333, "EvidenceCutoff": 0.0, "PARENT_GO": "19_GO:0016032 viral process", "FirstInGroupByLogP": 0.0, "GROUP_ID": 11.0, "name": "67", "BestEnrichmentInGroup": 10.161962365591398, "CLUSTER_LABEL": " ", "GeneID": "3669|4061|89870", "GiniIndex": 0.0, "_InGO": 2.4193548387096775, "_COUNT_001_PCT": 100.0}, "position": {"x": -156.87917204790676, "y": 478.4124643922379}, "selected": false}, {"data": {"id": "4326604", "Enrichment": 5.94846577498033, "BestLogPInGroup": -3.482610490478073, "_PATTERN_": "M1", "_GeneInGOAndHitList": 4.0, "Hits": "ISG20|LGALS9|LY6E|TRIM15", "Description": "regulation of viral process", "_GeneInHitList": 124.0, "Category": "GO Biological Processes", "LogP": -2.3257299790168537, "_RANK_": 1.0, "FirstInGroupByEnrichment": 0.0, "_LogP_MyList": -2.3257299790168537, "_TotalGeneInLibrary": 30242.0, "_GeneInGO": 164.0, "shared_name": "66", "Gene": "GO:0050792", "_MEMBER_MyList": 1.0, "STDV_InGO": 1.5866754091547248, "_COUNT_001": 4.0, "SUID": 4326604, "id_original": "66", "selected": false, "Log_q_value_": -0.11651908259474034, "canonicalName": "GO:0050792", "CategoryID": 19.0, "Z_score": 4.077217406369234, "EvidenceCutoff": 0.0, "PARENT_GO": "19_GO:0016032 viral process", "FirstInGroupByLogP": 0.0, "GROUP_ID": 11.0, "name": "66", "BestEnrichmentInGroup": 10.161962365591398, "CLUSTER_LABEL": " ", "GeneID": "3669|3965|4061|89870", "GiniIndex": 0.0, "_InGO": 3.225806451612903, "_COUNT_001_PCT": 100.0}, "position": {"x": -219.51051970415676, "y": 411.342670691066}, "selected": false}, {"data": {"id": "4326603", "Enrichment": 6.591543156059285, "BestLogPInGroup": -3.482610490478073, "_PATTERN_": "M1", "_GeneInGOAndHitList": 4.0, "Hits": "ISG20|LGALS9|LY6E|TRIM15", "Description": "regulation of viral life cycle", "_GeneInHitList": 124.0, "Category": "GO Biological Processes", "LogP": -2.484087028954848, "_RANK_": 1.0, "FirstInGroupByEnrichment": 0.0, "_LogP_MyList": -2.484087028954848, "_TotalGeneInLibrary": 30242.0, "_GeneInGO": 148.0, "shared_name": "65", "Gene": "GO:1903900", "_MEMBER_MyList": 1.0, "STDV_InGO": 1.5866754091547248, "_COUNT_001": 4.0, "SUID": 4326603, "id_original": "65", "selected": false, "Log_q_value_": -0.20191825065020638, "canonicalName": "GO:1903900", "CategoryID": 19.0, "Z_score": 4.375406752890533, "EvidenceCutoff": 0.0, "PARENT_GO": "19_GO:0016032 viral process", "FirstInGroupByLogP": 0.0, "GROUP_ID": 11.0, "name": "65", "BestEnrichmentInGroup": 10.161962365591398, "CLUSTER_LABEL": " ", "GeneID": "3669|3965|4061|89870", "GiniIndex": 0.0, "_InGO": 3.225806451612903, "_COUNT_001_PCT": 100.0}, "position": {"x": -225.8473727315005, "y": 483.606830847316}, "selected": false}, {"data": {"id": "4326602", "Enrichment": 10.161962365591398, "BestLogPInGroup": -3.482610490478073, "_PATTERN_": "M1", "_GeneInGOAndHitList": 3.0, "Hits": "LGALS9|LY6E|TRIM15", "Description": "regulation of biological process involved in symbiotic interaction", "_GeneInHitList": 124.0, "Category": "GO Biological Processes", "LogP": -2.4860857358070376, "_RANK_": 1.0, "FirstInGroupByEnrichment": 0.0, "_LogP_MyList": -2.4860857358070376, "_TotalGeneInLibrary": 30242.0, "_GeneInGO": 72.0, "shared_name": "64", "Gene": "GO:0043903", "_MEMBER_MyList": 1.0, "STDV_InGO": 1.37981475508484, "_COUNT_001": 3.0, "SUID": 4326602, "id_original": "64", "selected": false, "Log_q_value_": -0.20191825065020638, "canonicalName": "GO:0043903", "CategoryID": 19.0, "Z_score": 4.994165714211744, "EvidenceCutoff": 0.0, "PARENT_GO": "19_GO:0044419 biological process involved in interspecies interaction between organisms", "FirstInGroupByLogP": 0.0, "GROUP_ID": 11.0, "name": "64", "BestEnrichmentInGroup": 10.161962365591398, "CLUSTER_LABEL": " ", "GeneID": "3965|4061|89870", "GiniIndex": 0.0, "_InGO": 2.4193548387096775, "_COUNT_001_PCT": 100.0}, "position": {"x": -68.40178557329739, "y": 417.6502115846207}, "selected": false}, {"data": {"id": "4326601", "Enrichment": 5.671792948237059, "BestLogPInGroup": -3.5185697730697507, "_PATTERN_": "M1", "_GeneInGOAndHitList": 4.0, "Hits": "BIN1|WASF3|SCIN|CDC42EP5", "Description": "regulation of actin filament polymerization", "_GeneInHitList": 124.0, "Category": "GO Biological Processes", "LogP": -2.2530835348999, "_RANK_": 1.0, "FirstInGroupByEnrichment": 0.0, "_LogP_MyList": -2.2530835348999, "_TotalGeneInLibrary": 30242.0, "_GeneInGO": 172.0, "shared_name": "63", "Gene": "GO:0030833", "_MEMBER_MyList": 1.0, "STDV_InGO": 1.5866754091547248, "_COUNT_001": 4.0, "SUID": 4326601, "id_original": "63", "selected": false, "Log_q_value_": -0.06993812891671411, "canonicalName": "GO:0030833", "CategoryID": 19.0, "Z_score": 3.942547626720742, "EvidenceCutoff": 0.0, "PARENT_GO": "19_GO:0050789 regulation of biological process", "FirstInGroupByLogP": 0.0, "GROUP_ID": 10.0, "name": "63", "BestEnrichmentInGroup": 9.854024112088627, "CLUSTER_LABEL": " ", "GeneID": "274|10810|85477|148170", "GiniIndex": 0.0, "_InGO": 3.225806451612903, "_COUNT_001_PCT": 100.0}, "position": {"x": 213.25217560834324, "y": -63.98324178451992}, "selected": false}, {"data": {"id": "4326600", "Enrichment": 4.076107466978165, "BestLogPInGroup": -3.5185697730697507, "_PATTERN_": "M1", "_GeneInGOAndHitList": 6.0, "Hits": "BIN1|SERPINF2|WASF3|RHOBTB2|SCIN|CDC42EP5", "Description": "regulation of actin cytoskeleton organization", "_GeneInHitList": 124.0, "Category": "GO Biological Processes", "LogP": -2.430630568090933, "_RANK_": 1.0, "FirstInGroupByEnrichment": 0.0, "_LogP_MyList": -2.430630568090933, "_TotalGeneInLibrary": 30242.0, "_GeneInGO": 359.0, "shared_name": "62", "Gene": "GO:0032956", "_MEMBER_MyList": 1.0, "STDV_InGO": 1.927010588884779, "_COUNT_001": 6.0, "SUID": 4326600, "id_original": "62", "selected": false, "Log_q_value_": -0.17416719002119307, "canonicalName": "GO:0032956", "CategoryID": 19.0, "Z_score": 3.7621186045056727, "EvidenceCutoff": 0.0, "PARENT_GO": "19_GO:0050789 regulation of biological process", "FirstInGroupByLogP": 0.0, "GROUP_ID": 10.0, "name": "62", "BestEnrichmentInGroup": 9.854024112088627, "CLUSTER_LABEL": " ", "GeneID": "274|5345|10810|23221|85477|148170", "GiniIndex": 0.0, "_InGO": 4.838709677419355, "_COUNT_001_PCT": 100.0}, "position": {"x": 160.68320588178074, "y": 33.178577673487894}, "selected": false}, {"data": {"id": "4326599", "Enrichment": 5.123678503659528, "BestLogPInGroup": -3.5185697730697507, "_PATTERN_": "M1", "_GeneInGOAndHitList": 5.0, "Hits": "BIN1|BIK|WASF3|SCIN|CDC42EP5", "Description": "positive regulation of protein-containing complex assembly", "_GeneInHitList": 124.0, "Category": "GO Biological Processes", "LogP": -2.515564261222166, "_RANK_": 1.0, "FirstInGroupByEnrichment": 0.0, "_LogP_MyList": -2.515564261222166, "_TotalGeneInLibrary": 30242.0, "_GeneInGO": 238.0, "shared_name": "61", "Gene": "GO:0031334", "_MEMBER_MyList": 1.0, "STDV_InGO": 1.7665500854653744, "_COUNT_001": 5.0, "SUID": 4326599, "id_original": "61", "selected": false, "Log_q_value_": -0.20607235570628965, "canonicalName": "GO:0031334", "CategoryID": 19.0, "Z_score": 4.098071686648495, "EvidenceCutoff": 0.0, "PARENT_GO": "19_GO:0048518 positive regulation of biological process", "FirstInGroupByLogP": 0.0, "GROUP_ID": 10.0, "name": "61", "BestEnrichmentInGroup": 9.854024112088627, "CLUSTER_LABEL": " ", "GeneID": "274|638|10810|85477|148170", "GiniIndex": 0.0, "_InGO": 4.032258064516129, "_COUNT_001_PCT": 100.0}, "position": {"x": 165.70436982221042, "y": -30.21267293686367}, "selected": false}, {"data": {"id": "4326598", "Enrichment": 7.069191210846189, "BestLogPInGroup": -3.5185697730697507, "_PATTERN_": "M1", "_GeneInGOAndHitList": 4.0, "Hits": "BIN1|WASF3|SCIN|CDC42EP5", "Description": "positive regulation of protein polymerization", "_GeneInHitList": 124.0, "Category": "GO Biological Processes", "LogP": -2.5933206602998573, "_RANK_": 1.0, "FirstInGroupByEnrichment": 0.0, "_LogP_MyList": -2.5933206602998573, "_TotalGeneInLibrary": 30242.0, "_GeneInGO": 138.0, "shared_name": "60", "Gene": "GO:0032273", "_MEMBER_MyList": 1.0, "STDV_InGO": 1.5866754091547248, "_COUNT_001": 4.0, "SUID": 4326598, "id_original": "60", "selected": false, "Log_q_value_": -0.24859637833057432, "canonicalName": "GO:0032273", "CategoryID": 19.0, "Z_score": 4.58515596596025, "EvidenceCutoff": 0.0, "PARENT_GO": "19_GO:0048518 positive regulation of biological process", "FirstInGroupByLogP": 0.0, "GROUP_ID": 10.0, "name": "60", "BestEnrichmentInGroup": 9.854024112088627, "CLUSTER_LABEL": " ", "GeneID": "274|10810|85477|148170", "GiniIndex": 0.0, "_InGO": 3.225806451612903, "_COUNT_001_PCT": 100.0}, "position": {"x": 271.22886780805027, "y": -13.044017541355856}, "selected": false}, {"data": {"id": "4326597", "Enrichment": 5.395732229517557, "BestLogPInGroup": -3.5185697730697507, "_PATTERN_": "M1", "_GeneInGOAndHitList": 5.0, "Hits": "BIN1|SERPINF2|WASF3|SCIN|CDC42EP5", "Description": "positive regulation of cytoskeleton organization", "_GeneInHitList": 124.0, "Category": "GO Biological Processes", "LogP": -2.612057725093446, "_RANK_": 1.0, "FirstInGroupByEnrichment": 0.0, "_LogP_MyList": -2.612057725093446, "_TotalGeneInLibrary": 30242.0, "_GeneInGO": 226.0, "shared_name": "59", "Gene": "GO:0051495", "_MEMBER_MyList": 1.0, "STDV_InGO": 1.7665500854653744, "_COUNT_001": 5.0, "SUID": 4326597, "id_original": "59", "selected": false, "Log_q_value_": -0.2549241851423429, "canonicalName": "GO:0051495", "CategoryID": 19.0, "Z_score": 4.256032076832526, "EvidenceCutoff": 0.0, "PARENT_GO": "19_GO:0048518 positive regulation of biological process", "FirstInGroupByLogP": 0.0, "GROUP_ID": 10.0, "name": "59", "BestEnrichmentInGroup": 9.854024112088627, "CLUSTER_LABEL": " ", "GeneID": "274|5345|10810|85477|148170", "GiniIndex": 0.0, "_InGO": 4.032258064516129, "_COUNT_001_PCT": 100.0}, "position": {"x": 125.85785798139011, "y": -2.6345326780746063}, "selected": false}, {"data": {"id": "4326596", "Enrichment": 5.834619540052477, "BestLogPInGroup": -3.5185697730697507, "_PATTERN_": "M1", "_GeneInGOAndHitList": 5.0, "Hits": "BIN1|SERPINF2|WASF3|SCIN|CDC42EP5", "Description": "positive regulation of supramolecular fiber organization", "_GeneInHitList": 124.0, "Category": "GO Biological Processes", "LogP": -2.759580649701841, "_RANK_": 1.0, "FirstInGroupByEnrichment": 0.0, "_LogP_MyList": -2.759580649701841, "_TotalGeneInLibrary": 30242.0, "_GeneInGO": 209.0, "shared_name": "58", "Gene": "GO:1902905", "_MEMBER_MyList": 1.0, "STDV_InGO": 1.7665500854653744, "_COUNT_001": 5.0, "SUID": 4326596, "id_original": "58", "selected": false, "Log_q_value_": -0.3117860460196831, "canonicalName": "GO:1902905", "CategoryID": 19.0, "Z_score": 4.500201293994477, "EvidenceCutoff": 0.0, "PARENT_GO": "19_GO:0048518 positive regulation of biological process", "FirstInGroupByLogP": 0.0, "GROUP_ID": 10.0, "name": "58", "BestEnrichmentInGroup": 9.854024112088627, "CLUSTER_LABEL": " ", "GeneID": "274|5345|10810|85477|148170", "GiniIndex": 0.0, "_InGO": 4.032258064516129, "_COUNT_001_PCT": 100.0}, "position": {"x": 263.47470978803074, "y": -59.73008321518398}, "selected": false}, {"data": {"id": "4326595", "Enrichment": 4.289471551304913, "BestLogPInGroup": -3.5185697730697507, "_PATTERN_": "M1", "_GeneInGOAndHitList": 7.0, "Hits": "BIN1|SERPINF2|TNNC1|WASF3|RHOBTB2|SCIN|CDC42EP5", "Description": "regulation of actin filament-based process", "_GeneInHitList": 124.0, "Category": "GO Biological Processes", "LogP": -2.883762687520594, "_RANK_": 1.0, "FirstInGroupByEnrichment": 0.0, "_LogP_MyList": -2.883762687520594, "_TotalGeneInLibrary": 30242.0, "_GeneInGO": 398.0, "shared_name": "57", "Gene": "GO:0032970", "_MEMBER_MyList": 1.0, "STDV_InGO": 2.072571028858923, "_COUNT_001": 7.0, "SUID": 4326595, "id_original": "57", "selected": false, "Log_q_value_": -0.39567964451221144, "canonicalName": "GO:0032970", "CategoryID": 19.0, "Z_score": 4.238722716547844, "EvidenceCutoff": 0.0, "PARENT_GO": "19_GO:0050789 regulation of biological process", "FirstInGroupByLogP": 0.0, "GROUP_ID": 10.0, "name": "57", "BestEnrichmentInGroup": 9.854024112088627, "CLUSTER_LABEL": " ", "GeneID": "274|5345|7134|10810|23221|85477|148170", "GiniIndex": 0.0, "_InGO": 5.645161290322581, "_COUNT_001_PCT": 100.0}, "position": {"x": 225.15891388959324, "y": 45.35896707778477}, "selected": false}, {"data": {"id": "4326594", "Enrichment": 3.863557968700096, "BestLogPInGroup": -3.5185697730697507, "_PATTERN_": "M1", "_GeneInGOAndHitList": 8.0, "Hits": "BIN1|BIK|BTC|SERPINF2|WASF3|ZNF304|SCIN|CDC42EP5", "Description": "positive regulation of organelle organization", "_GeneInHitList": 124.0, "Category": "GO Biological Processes", "LogP": -2.9346516787425188, "_RANK_": 1.0, "FirstInGroupByEnrichment": 0.0, "_LogP_MyList": -2.9346516787425188, "_TotalGeneInLibrary": 30242.0, "_GeneInGO": 505.0, "shared_name": "56", "Gene": "GO:0010638", "_MEMBER_MyList": 1.0, "STDV_InGO": 2.2061826271710916, "_COUNT_001": 8.0, "SUID": 4326594, "id_original": "56", "selected": false, "Log_q_value_": -0.41044750673976926, "canonicalName": "GO:0010638", "CategoryID": 19.0, "Z_score": 4.163887086079382, "EvidenceCutoff": 0.0, "PARENT_GO": "19_GO:0048518 positive regulation of biological process", "FirstInGroupByLogP": 0.0, "GROUP_ID": 10.0, "name": "56", "BestEnrichmentInGroup": 9.854024112088627, "CLUSTER_LABEL": " ", "GeneID": "274|638|685|5345|10810|57343|85477|148170", "GiniIndex": 0.0, "_InGO": 6.451612903225806, "_COUNT_001_PCT": 100.0}, "position": {"x": 131.3365414530698, "y": -87.40558980698086}, "selected": false}, {"data": {"id": "4326593", "Enrichment": 9.854024112088627, "BestLogPInGroup": -3.5185697730697507, "_PATTERN_": "M1", "_GeneInGOAndHitList": 4.0, "Hits": "BIN1|WASF3|SCIN|CDC42EP5", "Description": "positive regulation of actin filament polymerization", "_GeneInHitList": 124.0, "Category": "GO Biological Processes", "LogP": -3.1247152099497875, "_RANK_": 1.0, "FirstInGroupByEnrichment": 0.0, "_LogP_MyList": -3.1247152099497875, "_TotalGeneInLibrary": 30242.0, "_GeneInGO": 99.0, "shared_name": "55", "Gene": "GO:0030838", "_MEMBER_MyList": 1.0, "STDV_InGO": 1.5866754091547248, "_COUNT_001": 4.0, "SUID": 4326593, "id_original": "55", "selected": false, "Log_q_value_": -0.45854518703013997, "canonicalName": "GO:0030838", "CategoryID": 19.0, "Z_score": 5.6618832924504146, "EvidenceCutoff": 0.0, "PARENT_GO": "19_GO:0048518 positive regulation of biological process", "FirstInGroupByLogP": 0.0, "GROUP_ID": 10.0, "name": "55", "BestEnrichmentInGroup": 9.854024112088627, "CLUSTER_LABEL": " ", "GeneID": "274|10810|85477|148170", "GiniIndex": 0.0, "_InGO": 3.225806451612903, "_COUNT_001_PCT": 100.0}, "position": {"x": 215.5457241923276, "y": -14.543010461277731}, "selected": false}, {"data": {"id": "4326592", "Enrichment": 7.173149905123339, "BestLogPInGroup": -3.5863559474428883, "_PATTERN_": "M1", "_GeneInGOAndHitList": 3.0, "Hits": "ALDH3B1|CYP2C18|SULT1E1", "Description": "primary alcohol metabolic process", "_GeneInHitList": 124.0, "Category": "GO Biological Processes", "LogP": -2.0654201283280553, "_RANK_": 1.0, "FirstInGroupByEnrichment": 0.0, "_LogP_MyList": -2.0654201283280553, "_TotalGeneInLibrary": 30242.0, "_GeneInGO": 102.0, "shared_name": "54", "Gene": "GO:0034308", "_MEMBER_MyList": 1.0, "STDV_InGO": 1.37981475508484, "_COUNT_001": 3.0, "SUID": 4326592, "id_original": "54", "selected": false, "Log_q_value_": 0.0, "canonicalName": "GO:0034308", "CategoryID": 19.0, "Z_score": 4.00710882661875, "EvidenceCutoff": 0.0, "PARENT_GO": "19_GO:0008152 metabolic process", "FirstInGroupByLogP": 0.0, "GROUP_ID": 9.0, "name": "54", "BestEnrichmentInGroup": 8.900988933364728, "CLUSTER_LABEL": " ", "GeneID": "221|1562|6783", "GiniIndex": 0.0, "_InGO": 2.4193548387096775, "_COUNT_001_PCT": 100.0}, "position": {"x": 564.2756436259214, "y": 12.657642614894144}, "selected": false}, {"data": {"id": "4326591", "Enrichment": 3.3739321688129547, "BestLogPInGroup": -3.5863559474428883, "_PATTERN_": "M1", "_GeneInGOAndHitList": 7.0, "Hits": "CYP2C18|KCNQ1|SHH|SULT1E1|UGT2B7|STARD3|BACE2", "Description": "regulation of hormone levels", "_GeneInHitList": 124.0, "Category": "GO Biological Processes", "LogP": -2.305620493150628, "_RANK_": 1.0, "FirstInGroupByEnrichment": 0.0, "_LogP_MyList": -2.305620493150628, "_TotalGeneInLibrary": 30242.0, "_GeneInGO": 506.0, "shared_name": "53", "Gene": "GO:0010817", "_MEMBER_MyList": 1.0, "STDV_InGO": 2.072571028858923, "_COUNT_001": 7.0, "SUID": 4326591, "id_original": "53", "selected": false, "Log_q_value_": -0.11032585098260492, "canonicalName": "GO:0010817", "CategoryID": 19.0, "Z_score": 3.4553985137968266, "EvidenceCutoff": 0.0, "PARENT_GO": "19_GO:0065007 biological regulation", "FirstInGroupByLogP": 0.0, "GROUP_ID": 9.0, "name": "53", "BestEnrichmentInGroup": 8.900988933364728, "CLUSTER_LABEL": " ", "GeneID": "1562|3784|6469|6783|7364|10948|25825", "GiniIndex": 0.0, "_InGO": 5.645161290322581, "_COUNT_001_PCT": 100.0}, "position": {"x": 466.0232861430112, "y": 22.13101602798008}, "selected": false}, {"data": {"id": "4326590", "Enrichment": 6.712488902042024, "BestLogPInGroup": -3.5863559474428883, "_PATTERN_": "M1", "_GeneInGOAndHitList": 6.0, "Hits": "CYP2C18|SHH|SULT1E1|UGT2B7|STARD3|BACE2", "Description": "hormone metabolic process", "_GeneInHitList": 124.0, "Category": "GO Biological Processes", "LogP": -3.540019048517984, "_RANK_": 1.0, "FirstInGroupByEnrichment": 0.0, "_LogP_MyList": -3.540019048517984, "_TotalGeneInLibrary": 30242.0, "_GeneInGO": 218.0, "shared_name": "52", "Gene": "GO:0042445", "_MEMBER_MyList": 1.0, "STDV_InGO": 1.927010588884779, "_COUNT_001": 6.0, "SUID": 4326590, "id_original": "52", "selected": false, "Log_q_value_": -0.6194892238063243, "canonicalName": "GO:0042445", "CategoryID": 19.0, "Z_score": 5.431442580159249, "EvidenceCutoff": 0.0, "PARENT_GO": "19_GO:0008152 metabolic process", "FirstInGroupByLogP": 0.0, "GROUP_ID": 9.0, "name": "52", "BestEnrichmentInGroup": 8.900988933364728, "CLUSTER_LABEL": " ", "GeneID": "1562|6469|6783|7364|10948|25825", "GiniIndex": 0.0, "_InGO": 4.838709677419355, "_COUNT_001_PCT": 100.0}, "position": {"x": 399.2930500895444, "y": 76.33017374282383}, "selected": false}, {"data": {"id": "4326589", "Enrichment": 3.9981491274457963, "BestLogPInGroup": -3.8256769860360365, "_PATTERN_": "M1", "_GeneInGOAndHitList": 7.0, "Hits": "JUN|LGALS9|SHH|IL18R1|VNN1|MAFB|BCL11B", "Description": "mononuclear cell differentiation", "_GeneInHitList": 124.0, "Category": "GO Biological Processes", "LogP": -2.710519488640912, "_RANK_": 1.0, "FirstInGroupByEnrichment": 0.0, "_LogP_MyList": -2.710519488640912, "_TotalGeneInLibrary": 30242.0, "_GeneInGO": 427.0, "shared_name": "51", "Gene": "GO:1903131", "_MEMBER_MyList": 1.0, "STDV_InGO": 2.072571028858923, "_COUNT_001": 7.0, "SUID": 4326589, "id_original": "51", "selected": false, "Log_q_value_": -0.27796485151549083, "canonicalName": "GO:1903131", "CategoryID": 19.0, "Z_score": 4.003553290152954, "EvidenceCutoff": 0.0, "PARENT_GO": "19_GO:0002376 immune system process", "FirstInGroupByLogP": 0.0, "GROUP_ID": 7.0, "name": "51", "BestEnrichmentInGroup": 16.259139784946235, "CLUSTER_LABEL": " ", "GeneID": "3725|3965|6469|8809|8876|9935|64919", "GiniIndex": 0.0, "_InGO": 5.645161290322581, "_COUNT_001_PCT": 100.0}, "position": {"x": 196.4039242655698, "y": 379.203510534816}, "selected": false}, {"data": {"id": "4326588", "Enrichment": 6.221609611586571, "BestLogPInGroup": -3.8256769860360365, "_PATTERN_": "M1", "_GeneInGOAndHitList": 5.0, "Hits": "JAG1|LGALS9|SHH|WNK1|B4GALNT2", "Description": "negative regulation of cell-cell adhesion", "_GeneInHitList": 124.0, "Category": "GO Biological Processes", "LogP": -2.8821522155501698, "_RANK_": 1.0, "FirstInGroupByEnrichment": 0.0, "_LogP_MyList": -2.8821522155501698, "_TotalGeneInLibrary": 30242.0, "_GeneInGO": 196.0, "shared_name": "50", "Gene": "GO:0022408", "_MEMBER_MyList": 1.0, "STDV_InGO": 1.7665500854653744, "_COUNT_001": 5.0, "SUID": 4326588, "id_original": "50", "selected": false, "Log_q_value_": -0.39567964451221144, "canonicalName": "GO:0022408", "CategoryID": 19.0, "Z_score": 4.705816146364597, "EvidenceCutoff": 0.0, "PARENT_GO": "19_GO:0022610 biological adhesion", "FirstInGroupByLogP": 0.0, "GROUP_ID": 7.0, "name": "50", "BestEnrichmentInGroup": 16.259139784946235, "CLUSTER_LABEL": " ", "GeneID": "182|3965|6469|65125|124872", "GiniIndex": 0.0, "_InGO": 4.032258064516129, "_COUNT_001_PCT": 100.0}, "position": {"x": 210.14954499310886, "y": 415.4924204469254}, "selected": false}, {"data": {"id": "4326587", "Enrichment": 8.710253456221198, "BestLogPInGroup": -3.8256769860360365, "_PATTERN_": "M1", "_GeneInGOAndHitList": 4.0, "Hits": "LGALS9|SHH|IL18R1|BCL11B", "Description": "alpha-beta T cell differentiation", "_GeneInHitList": 124.0, "Category": "GO Biological Processes", "LogP": -2.9250112513075113, "_RANK_": 1.0, "FirstInGroupByEnrichment": 0.0, "_LogP_MyList": -2.9250112513075113, "_TotalGeneInLibrary": 30242.0, "_GeneInGO": 112.0, "shared_name": "49", "Gene": "GO:0046632", "_MEMBER_MyList": 1.0, "STDV_InGO": 1.5866754091547248, "_COUNT_001": 4.0, "SUID": 4326587, "id_original": "49", "selected": false, "Log_q_value_": -0.41026985799474025, "canonicalName": "GO:0046632", "CategoryID": 19.0, "Z_score": 5.245343722486379, "EvidenceCutoff": 0.0, "PARENT_GO": "19_GO:0002376 immune system process", "FirstInGroupByLogP": 0.0, "GROUP_ID": 7.0, "name": "49", "BestEnrichmentInGroup": 16.259139784946235, "CLUSTER_LABEL": " ", "GeneID": "3965|6469|8809|64919", "GiniIndex": 0.0, "_InGO": 3.225806451612903, "_COUNT_001_PCT": 100.0}, "position": {"x": 178.43319062299167, "y": 413.00500894790196}, "selected": false}, {"data": {"id": "4326586", "Enrichment": 3.2474979597096345, "BestLogPInGroup": -3.8256769860360365, "_PATTERN_": "M1", "_GeneInGOAndHitList": 10.0, "Hits": "JAG1|EPHB2|LGALS9|SERPINF2|SHH|ST3GAL4|VNN1|WNK1|B4GALNT2|DACT2", "Description": "regulation of cell adhesion", "_GeneInHitList": 124.0, "Category": "GO Biological Processes", "LogP": -2.966344784543656, "_RANK_": 1.0, "FirstInGroupByEnrichment": 0.0, "_LogP_MyList": -2.966344784543656, "_TotalGeneInLibrary": 30242.0, "_GeneInGO": 751.0, "shared_name": "48", "Gene": "GO:0030155", "_MEMBER_MyList": 1.0, "STDV_InGO": 2.445231027589979, "_COUNT_001": 10.0, "SUID": 4326586, "id_original": "48", "selected": false, "Log_q_value_": -0.4235746676306415, "canonicalName": "GO:0030155", "CategoryID": 19.0, "Z_score": 4.001938195615141, "EvidenceCutoff": 0.0, "PARENT_GO": "19_GO:0022610 biological adhesion", "FirstInGroupByLogP": 0.0, "GROUP_ID": 7.0, "name": "48", "BestEnrichmentInGroup": 16.259139784946235, "CLUSTER_LABEL": " ", "GeneID": "182|2048|3965|5345|6469|6484|8876|65125|124872|168002", "GiniIndex": 0.0, "_InGO": 8.064516129032258, "_COUNT_001_PCT": 100.0}, "position": {"x": 283.7445767313901, "y": 449.66618753676914}, "selected": false}, {"data": {"id": "4326585", "Enrichment": 16.259139784946235, "BestLogPInGroup": -3.8256769860360365, "_PATTERN_": "M1", "_GeneInGOAndHitList": 3.0, "Hits": "SHH|MAFB|BCL11B", "Description": "thymus development", "_GeneInHitList": 124.0, "Category": "GO Biological Processes", "LogP": -3.074744221101688, "_RANK_": 1.0, "FirstInGroupByEnrichment": 0.0, "_LogP_MyList": -3.074744221101688, "_TotalGeneInLibrary": 30242.0, "_GeneInGO": 45.0, "shared_name": "47", "Gene": "GO:0048538", "_MEMBER_MyList": 1.0, "STDV_InGO": 1.37981475508484, "_COUNT_001": 3.0, "SUID": 4326585, "id_original": "47", "selected": false, "Log_q_value_": -0.45854518703013997, "canonicalName": "GO:0048538", "CategoryID": 19.0, "Z_score": 6.572797631585448, "EvidenceCutoff": 0.0, "PARENT_GO": "19_GO:0002376 immune system process", "FirstInGroupByLogP": 0.0, "GROUP_ID": 7.0, "name": "47", "BestEnrichmentInGroup": 16.259139784946235, "CLUSTER_LABEL": " ", "GeneID": "6469|9935|64919", "GiniIndex": 0.0, "_InGO": 2.4193548387096775, "_COUNT_001_PCT": 100.0}, "position": {"x": 311.95494202680027, "y": 299.23979593520664}, "selected": false}, {"data": {"id": "4326584", "Enrichment": 5.693862181498682, "BestLogPInGroup": -3.8256769860360365, "_PATTERN_": "M1", "_GeneInGOAndHitList": 6.0, "Hits": "LGALS9|SHH|IL18R1|VNN1|MAFB|BCL11B", "Description": "T cell differentiation", "_GeneInHitList": 124.0, "Category": "GO Biological Processes", "LogP": -3.162682938337102, "_RANK_": 1.0, "FirstInGroupByEnrichment": 0.0, "_LogP_MyList": -3.162682938337102, "_TotalGeneInLibrary": 30242.0, "_GeneInGO": 257.0, "shared_name": "46", "Gene": "GO:0030217", "_MEMBER_MyList": 1.0, "STDV_InGO": 1.927010588884779, "_COUNT_001": 6.0, "SUID": 4326584, "id_original": "46", "selected": false, "Log_q_value_": -0.45854518703013997, "canonicalName": "GO:0030217", "CategoryID": 19.0, "Z_score": 4.848872015718419, "EvidenceCutoff": 0.0, "PARENT_GO": "19_GO:0002376 immune system process", "FirstInGroupByLogP": 0.0, "GROUP_ID": 7.0, "name": "46", "BestEnrichmentInGroup": 16.259139784946235, "CLUSTER_LABEL": " ", "GeneID": "3965|6469|8809|8876|9935|64919", "GiniIndex": 0.0, "_InGO": 4.838709677419355, "_COUNT_001_PCT": 100.0}, "position": {"x": 232.3839810282651, "y": 498.59700418715977}, "selected": false}, {"data": {"id": "4326583", "Enrichment": 4.335770609318996, "BestLogPInGroup": -3.8256769860360365, "_PATTERN_": "M1", "_GeneInGOAndHitList": 8.0, "Hits": "JAG1|LGALS9|SERPINF2|SHH|ST3GAL4|VNN1|WNK1|B4GALNT2", "Description": "regulation of cell-cell adhesion", "_GeneInHitList": 124.0, "Category": "GO Biological Processes", "LogP": -3.2574434261980243, "_RANK_": 1.0, "FirstInGroupByEnrichment": 0.0, "_LogP_MyList": -3.2574434261980243, "_TotalGeneInLibrary": 30242.0, "_GeneInGO": 450.0, "shared_name": "45", "Gene": "GO:0022407", "_MEMBER_MyList": 1.0, "STDV_InGO": 2.2061826271710916, "_COUNT_001": 8.0, "SUID": 4326583, "id_original": "45", "selected": false, "Log_q_value_": -0.5086188268518853, "canonicalName": "GO:0022407", "CategoryID": 19.0, "Z_score": 4.574550827039911, "EvidenceCutoff": 0.0, "PARENT_GO": "19_GO:0022610 biological adhesion", "FirstInGroupByLogP": 0.0, "GROUP_ID": 7.0, "name": "45", "BestEnrichmentInGroup": 16.259139784946235, "CLUSTER_LABEL": " ", "GeneID": "182|3965|5345|6469|6484|8876|65125|124872", "GiniIndex": 0.0, "_InGO": 6.451612903225806, "_COUNT_001_PCT": 100.0}, "position": {"x": 311.49964264935886, "y": 441.43669534926914}, "selected": false}, {"data": {"id": "4326582", "Enrichment": 5.634355371020974, "BestLogPInGroup": -3.8256769860360365, "_PATTERN_": "M1", "_GeneInGOAndHitList": 7.0, "Hits": "JAG1|EPHB2|LGALS9|SHH|WNK1|B4GALNT2|DACT2", "Description": "negative regulation of cell adhesion", "_GeneInHitList": 124.0, "Category": "GO Biological Processes", "LogP": -3.5817124039961135, "_RANK_": 1.0, "FirstInGroupByEnrichment": 0.0, "_LogP_MyList": -3.5817124039961135, "_TotalGeneInLibrary": 30242.0, "_GeneInGO": 303.0, "shared_name": "44", "Gene": "GO:0007162", "_MEMBER_MyList": 1.0, "STDV_InGO": 2.072571028858923, "_COUNT_001": 7.0, "SUID": 4326582, "id_original": "44", "selected": false, "Log_q_value_": -0.6194892238063243, "canonicalName": "GO:0007162", "CategoryID": 19.0, "Z_score": 5.202209700218823, "EvidenceCutoff": 0.0, "PARENT_GO": "19_GO:0022610 biological adhesion", "FirstInGroupByLogP": 0.0, "GROUP_ID": 7.0, "name": "44", "BestEnrichmentInGroup": 16.259139784946235, "CLUSTER_LABEL": " ", "GeneID": "182|2048|3965|6469|65125|124872|168002", "GiniIndex": 0.0, "_InGO": 5.645161290322581, "_COUNT_001_PCT": 100.0}, "position": {"x": 287.06118897504246, "y": 388.33118082290196}, "selected": false}, {"data": {"id": "4326581", "Enrichment": 13.007311827956988, "BestLogPInGroup": -3.8256769860360365, "_PATTERN_": "M1", "_GeneInGOAndHitList": 4.0, "Hits": "SHH|VNN1|MAFB|BCL11B", "Description": "T cell differentiation in thymus", "_GeneInHitList": 124.0, "Category": "GO Biological Processes", "LogP": -3.58282749238663, "_RANK_": 1.0, "FirstInGroupByEnrichment": 0.0, "_LogP_MyList": -3.58282749238663, "_TotalGeneInLibrary": 30242.0, "_GeneInGO": 75.0, "shared_name": "43", "Gene": "GO:0033077", "_MEMBER_MyList": 1.0, "STDV_InGO": 1.5866754091547248, "_COUNT_001": 4.0, "SUID": 4326581, "id_original": "43", "selected": false, "Log_q_value_": -0.6194892238063243, "canonicalName": "GO:0033077", "CategoryID": 19.0, "Z_score": 6.680457594652278, "EvidenceCutoff": 0.0, "PARENT_GO": "19_GO:0002376 immune system process", "FirstInGroupByLogP": 0.0, "GROUP_ID": 7.0, "name": "43", "BestEnrichmentInGroup": 16.259139784946235, "CLUSTER_LABEL": " ", "GeneID": "6469|8876|9935|64919", "GiniIndex": 0.0, "_InGO": 3.225806451612903, "_COUNT_001_PCT": 100.0}, "position": {"x": 299.0899136454526, "y": 406.37263895278477}, "selected": false}, {"data": {"id": "4326580", "Enrichment": 7.621471774193548, "BestLogPInGroup": -3.887410575684629, "_PATTERN_": "M1", "_GeneInGOAndHitList": 3.0, "Hits": "EPHB2|KCNQ1|MAFB", "Description": "inner ear morphogenesis", "_GeneInHitList": 124.0, "Category": "GO Biological Processes", "LogP": -2.1375232711926113, "_RANK_": 1.0, "FirstInGroupByEnrichment": 0.0, "_LogP_MyList": -2.1375232711926113, "_TotalGeneInLibrary": 30242.0, "_GeneInGO": 96.0, "shared_name": "42", "Gene": "GO:0042472", "_MEMBER_MyList": 1.0, "STDV_InGO": 1.37981475508484, "_COUNT_001": 3.0, "SUID": 4326580, "id_original": "42", "selected": false, "Log_q_value_": -0.04019804020446162, "canonicalName": "GO:0042472", "CategoryID": 19.0, "Z_score": 4.169376875951302, "EvidenceCutoff": 0.0, "PARENT_GO": "19_GO:0032502 developmental process", "FirstInGroupByLogP": 0.0, "GROUP_ID": 6.0, "name": "42", "BestEnrichmentInGroup": 11.80098855359001, "CLUSTER_LABEL": " ", "GeneID": "2048|3784|9935", "GiniIndex": 0.0, "_InGO": 2.4193548387096775, "_COUNT_001_PCT": 100.0}, "position": {"x": 401.6951439768735, "y": 340.62749124770664}, "selected": false}, {"data": {"id": "4326579", "Enrichment": 4.763419858870968, "BestLogPInGroup": -3.887410575684629, "_PATTERN_": "M1", "_GeneInGOAndHitList": 5.0, "Hits": "JAG1|AQP5|EPHB2|KCNQ1|MAFB", "Description": "sensory organ morphogenesis", "_GeneInHitList": 124.0, "Category": "GO Biological Processes", "LogP": -2.3811638955130205, "_RANK_": 1.0, "FirstInGroupByEnrichment": 0.0, "_LogP_MyList": -2.3811638955130205, "_TotalGeneInLibrary": 30242.0, "_GeneInGO": 256.0, "shared_name": "41", "Gene": "GO:0090596", "_MEMBER_MyList": 1.0, "STDV_InGO": 1.7665500854653744, "_COUNT_001": 5.0, "SUID": 4326579, "id_original": "41", "selected": false, "Log_q_value_": -0.1363012128332966, "canonicalName": "GO:0090596", "CategoryID": 19.0, "Z_score": 3.880067123721929, "EvidenceCutoff": 0.0, "PARENT_GO": "19_GO:0032502 developmental process", "FirstInGroupByLogP": 0.0, "GROUP_ID": 6.0, "name": "41", "BestEnrichmentInGroup": 11.80098855359001, "CLUSTER_LABEL": " ", "GeneID": "182|362|2048|3784|9935", "GiniIndex": 0.0, "_InGO": 4.032258064516129, "_COUNT_001_PCT": 100.0}, "position": {"x": 512.4918911845151, "y": 361.12866617446446}, "selected": false}, {"data": {"id": "4326578", "Enrichment": 10.920317766008665, "BestLogPInGroup": -3.887410575684629, "_PATTERN_": "M1", "_GeneInGOAndHitList": 3.0, "Hits": "JAG1|KCNQ1|CECR2", "Description": "mechanoreceptor differentiation", "_GeneInHitList": 124.0, "Category": "GO Biological Processes", "LogP": -2.574793352395983, "_RANK_": 1.0, "FirstInGroupByEnrichment": 0.0, "_LogP_MyList": -2.574793352395983, "_TotalGeneInLibrary": 30242.0, "_GeneInGO": 67.0, "shared_name": "40", "Gene": "GO:0042490", "_MEMBER_MyList": 1.0, "STDV_InGO": 1.37981475508484, "_COUNT_001": 3.0, "SUID": 4326578, "id_original": "40", "selected": false, "Log_q_value_": -0.2421335818280809, "canonicalName": "GO:0042490", "CategoryID": 19.0, "Z_score": 5.215971356309323, "EvidenceCutoff": 0.0, "PARENT_GO": "19_GO:0032502 developmental process", "FirstInGroupByLogP": 0.0, "GROUP_ID": 6.0, "name": "40", "BestEnrichmentInGroup": 11.80098855359001, "CLUSTER_LABEL": " ", "GeneID": "182|3784|27443", "GiniIndex": 0.0, "_InGO": 2.4193548387096775, "_COUNT_001_PCT": 100.0}, "position": {"x": 434.32603959149753, "y": 336.5571634889176}, "selected": false}, {"data": {"id": "4326577", "Enrichment": 11.80098855359001, "BestLogPInGroup": -3.887410575684629, "_PATTERN_": "M1", "_GeneInGOAndHitList": 3.0, "Hits": "JAG1|KCNQ1|CECR2", "Description": "inner ear receptor cell differentiation", "_GeneInHitList": 124.0, "Category": "GO Biological Processes", "LogP": -2.670997474231885, "_RANK_": 1.0, "FirstInGroupByEnrichment": 0.0, "_LogP_MyList": -2.670997474231885, "_TotalGeneInLibrary": 30242.0, "_GeneInGO": 62.0, "shared_name": "39", "Gene": "GO:0060113", "_MEMBER_MyList": 1.0, "STDV_InGO": 1.37981475508484, "_COUNT_001": 3.0, "SUID": 4326577, "id_original": "39", "selected": false, "Log_q_value_": -0.2743553929971086, "canonicalName": "GO:0060113", "CategoryID": 19.0, "Z_score": 5.4625520107042815, "EvidenceCutoff": 0.0, "PARENT_GO": "19_GO:0032502 developmental process", "FirstInGroupByLogP": 0.0, "GROUP_ID": 6.0, "name": "39", "BestEnrichmentInGroup": 11.80098855359001, "CLUSTER_LABEL": " ", "GeneID": "182|3784|27443", "GiniIndex": 0.0, "_InGO": 2.4193548387096775, "_COUNT_001_PCT": 100.0}, "position": {"x": 404.46241120404636, "y": 275.18884683852696}, "selected": false}, {"data": {"id": "4326576", "Enrichment": 3.5218353324793292, "BestLogPInGroup": -3.887410575684629, "_PATTERN_": "M1", "_GeneInGOAndHitList": 8.0, "Hits": "JAG1|AQP5|EPHB2|KCNQ1|SHH|MAFB|CECR2|BCL11B", "Description": "sensory organ development", "_GeneInHitList": 124.0, "Category": "GO Biological Processes", "LogP": -2.6826380792753204, "_RANK_": 1.0, "FirstInGroupByEnrichment": 0.0, "_LogP_MyList": -2.6826380792753204, "_TotalGeneInLibrary": 30242.0, "_GeneInGO": 554.0, "shared_name": "38", "Gene": "GO:0007423", "_MEMBER_MyList": 1.0, "STDV_InGO": 2.2061826271710916, "_COUNT_001": 8.0, "SUID": 4326576, "id_original": "38", "selected": false, "Log_q_value_": -0.2743553929971086, "canonicalName": "GO:0007423", "CategoryID": 19.0, "Z_score": 3.8439434421666245, "EvidenceCutoff": 0.0, "PARENT_GO": "19_GO:0032502 developmental process", "FirstInGroupByLogP": 0.0, "GROUP_ID": 6.0, "name": "38", "BestEnrichmentInGroup": 11.80098855359001, "CLUSTER_LABEL": " ", "GeneID": "182|362|2048|3784|6469|9935|27443|64919", "GiniIndex": 0.0, "_InGO": 6.451612903225806, "_COUNT_001_PCT": 100.0}, "position": {"x": 367.25863937444126, "y": 433.09477640395664}, "selected": false}, {"data": {"id": "4326575", "Enrichment": 3.7140167021450785, "BestLogPInGroup": -3.887410575684629, "_PATTERN_": "M1", "_GeneInGOAndHitList": 9.0, "Hits": "EPHB2|KCNQ1|SHH|TP63|MAFB|CECR2|WNK1|TRIM15|IRX2", "Description": "embryonic morphogenesis", "_GeneInHitList": 124.0, "Category": "GO Biological Processes", "LogP": -3.1197432763760715, "_RANK_": 1.0, "FirstInGroupByEnrichment": 0.0, "_LogP_MyList": -3.1197432763760715, "_TotalGeneInLibrary": 30242.0, "_GeneInGO": 591.0, "shared_name": "37", "Gene": "GO:0048598", "_MEMBER_MyList": 1.0, "STDV_InGO": 2.3299019623092896, "_COUNT_001": 9.0, "SUID": 4326575, "id_original": "37", "selected": false, "Log_q_value_": -0.45854518703013997, "canonicalName": "GO:0048598", "CategoryID": 19.0, "Z_score": 4.275455949586396, "EvidenceCutoff": 0.0, "PARENT_GO": "19_GO:0032502 developmental process", "FirstInGroupByLogP": 0.0, "GROUP_ID": 6.0, "name": "37", "BestEnrichmentInGroup": 11.80098855359001, "CLUSTER_LABEL": " ", "GeneID": "2048|3784|6469|8626|9935|27443|65125|89870|153572", "GiniIndex": 0.0, "_InGO": 7.258064516129032, "_COUNT_001_PCT": 100.0}, "position": {"x": 389.7581417948667, "y": 460.4379770875504}, "selected": false}, {"data": {"id": "4326574", "Enrichment": 6.87005906406179, "BestLogPInGroup": -3.887410575684629, "_PATTERN_": "M1", "_GeneInGOAndHitList": 6.0, "Hits": "JAG1|EPHB2|KCNQ1|SHH|MAFB|CECR2", "Description": "ear development", "_GeneInHitList": 124.0, "Category": "GO Biological Processes", "LogP": -3.5939892500923256, "_RANK_": 1.0, "FirstInGroupByEnrichment": 0.0, "_LogP_MyList": -3.5939892500923256, "_TotalGeneInLibrary": 30242.0, "_GeneInGO": 213.0, "shared_name": "36", "Gene": "GO:0043583", "_MEMBER_MyList": 1.0, "STDV_InGO": 1.927010588884779, "_COUNT_001": 6.0, "SUID": 4326574, "id_original": "36", "selected": false, "Log_q_value_": -0.6194892238063243, "canonicalName": "GO:0043583", "CategoryID": 19.0, "Z_score": 5.516424645101706, "EvidenceCutoff": 0.0, "PARENT_GO": "19_GO:0032502 developmental process", "FirstInGroupByLogP": 0.0, "GROUP_ID": 6.0, "name": "36", "BestEnrichmentInGroup": 11.80098855359001, "CLUSTER_LABEL": " ", "GeneID": "182|2048|3784|6469|9935|27443", "GiniIndex": 0.0, "_InGO": 4.838709677419355, "_COUNT_001_PCT": 100.0}, "position": {"x": 363.92708520001804, "y": 405.14734293227696}, "selected": false}, {"data": {"id": "4326573", "Enrichment": 8.129569892473118, "BestLogPInGroup": -4.087041360872947, "_PATTERN_": "M1", "_GeneInGOAndHitList": 3.0, "Hits": "SHH|TP63|BCL11B", "Description": "odontogenesis of dentin-containing tooth", "_GeneInHitList": 124.0, "Category": "GO Biological Processes", "LogP": -2.214826168495242, "_RANK_": 1.0, "FirstInGroupByEnrichment": 0.0, "_LogP_MyList": -2.214826168495242, "_TotalGeneInLibrary": 30242.0, "_GeneInGO": 90.0, "shared_name": "35", "Gene": "GO:0042475", "_MEMBER_MyList": 1.0, "STDV_InGO": 1.37981475508484, "_COUNT_001": 3.0, "SUID": 4326573, "id_original": "35", "selected": false, "Log_q_value_": -0.05821939538873611, "canonicalName": "GO:0042475", "CategoryID": 19.0, "Z_score": 4.3463267774716305, "EvidenceCutoff": 0.0, "PARENT_GO": "19_GO:0032502 developmental process", "FirstInGroupByLogP": 0.0, "GROUP_ID": 5.0, "name": "35", "BestEnrichmentInGroup": 30.485887096774192, "CLUSTER_LABEL": " ", "GeneID": "6469|8626|64919", "GiniIndex": 0.0, "_InGO": 2.4193548387096775, "_COUNT_001_PCT": 100.0}, "position": {"x": 211.5827572733823, "y": 400.89474893813633}, "selected": false}, {"data": {"id": "4326572", "Enrichment": 4.636636820802159, "BestLogPInGroup": -4.087041360872947, "_PATTERN_": "M1", "_GeneInGOAndHitList": 5.0, "Hits": "JAG1|SHH|TP63|BCL11B|DACT2", "Description": "skin development", "_GeneInHitList": 124.0, "Category": "GO Biological Processes", "LogP": -2.3319227281412522, "_RANK_": 1.0, "FirstInGroupByEnrichment": 0.0, "_LogP_MyList": -2.3319227281412522, "_TotalGeneInLibrary": 30242.0, "_GeneInGO": 263.0, "shared_name": "34", "Gene": "GO:0043588", "_MEMBER_MyList": 1.0, "STDV_InGO": 1.7665500854653744, "_COUNT_001": 5.0, "SUID": 4326572, "id_original": "34", "selected": false, "Log_q_value_": -0.11821133049246245, "canonicalName": "GO:0043588", "CategoryID": 19.0, "Z_score": 3.8007130933897426, "EvidenceCutoff": 0.0, "PARENT_GO": "19_GO:0032502 developmental process", "FirstInGroupByLogP": 0.0, "GROUP_ID": 5.0, "name": "34", "BestEnrichmentInGroup": 30.485887096774192, "CLUSTER_LABEL": " ", "GeneID": "182|6469|8626|64919|168002", "GiniIndex": 0.0, "_InGO": 4.032258064516129, "_COUNT_001_PCT": 100.0}, "position": {"x": 308.47675065106785, "y": 518.0866587281754}, "selected": false}, {"data": {"id": "4326571", "Enrichment": 6.636383585692341, "BestLogPInGroup": -4.087041360872947, "_PATTERN_": "M1", "_GeneInGOAndHitList": 4.0, "Hits": "SHH|TP63|CECR2|IRX2", "Description": "morphogenesis of embryonic epithelium", "_GeneInHitList": 124.0, "Category": "GO Biological Processes", "LogP": -2.494627609199227, "_RANK_": 1.0, "FirstInGroupByEnrichment": 0.0, "_LogP_MyList": -2.494627609199227, "_TotalGeneInLibrary": 30242.0, "_GeneInGO": 147.0, "shared_name": "33", "Gene": "GO:0016331", "_MEMBER_MyList": 1.0, "STDV_InGO": 1.5866754091547248, "_COUNT_001": 4.0, "SUID": 4326571, "id_original": "33", "selected": false, "Log_q_value_": -0.20191825065020638, "canonicalName": "GO:0016331", "CategoryID": 19.0, "Z_score": 4.395495980188946, "EvidenceCutoff": 0.0, "PARENT_GO": "19_GO:0032502 developmental process", "FirstInGroupByLogP": 0.0, "GROUP_ID": 5.0, "name": "33", "BestEnrichmentInGroup": 30.485887096774192, "CLUSTER_LABEL": " ", "GeneID": "6469|8626|27443|153572", "GiniIndex": 0.0, "_InGO": 3.225806451612903, "_COUNT_001_PCT": 100.0}, "position": {"x": 329.64558533734714, "y": 544.6221811891129}, "selected": false}, {"data": {"id": "4326570", "Enrichment": 5.419713261648746, "BestLogPInGroup": -4.087041360872947, "_PATTERN_": "M1", "_GeneInGOAndHitList": 5.0, "Hits": "JAG1|KCNQ1|TP63|BCL11B|DACT2", "Description": "epithelial cell development", "_GeneInHitList": 124.0, "Category": "GO Biological Processes", "LogP": -2.6203705518228797, "_RANK_": 1.0, "FirstInGroupByEnrichment": 0.0, "_LogP_MyList": -2.6203705518228797, "_TotalGeneInLibrary": 30242.0, "_GeneInGO": 225.0, "shared_name": "32", "Gene": "GO:0002064", "_MEMBER_MyList": 1.0, "STDV_InGO": 1.7665500854653744, "_COUNT_001": 5.0, "SUID": 4326570, "id_original": "32", "selected": false, "Log_q_value_": -0.2549241851423429, "canonicalName": "GO:0002064", "CategoryID": 19.0, "Z_score": 4.2697019825597735, "EvidenceCutoff": 0.0, "PARENT_GO": "19_GO:0032502 developmental process", "FirstInGroupByLogP": 0.0, "GROUP_ID": 5.0, "name": "32", "BestEnrichmentInGroup": 30.485887096774192, "CLUSTER_LABEL": " ", "GeneID": "182|3784|8626|64919|168002", "GiniIndex": 0.0, "_InGO": 4.032258064516129, "_COUNT_001_PCT": 100.0}, "position": {"x": 343.827647486395, "y": 390.80327249770664}, "selected": false}, {"data": {"id": "4326569", "Enrichment": 7.504218362282878, "BestLogPInGroup": -4.087041360872947, "_PATTERN_": "M1", "_GeneInGOAndHitList": 4.0, "Hits": "AQP5|SHH|TP63|BCL11B", "Description": "odontogenesis", "_GeneInHitList": 124.0, "Category": "GO Biological Processes", "LogP": -2.68735912020153, "_RANK_": 1.0, "FirstInGroupByEnrichment": 0.0, "_LogP_MyList": -2.68735912020153, "_TotalGeneInLibrary": 30242.0, "_GeneInGO": 130.0, "shared_name": "31", "Gene": "GO:0042476", "_MEMBER_MyList": 1.0, "STDV_InGO": 1.5866754091547248, "_COUNT_001": 4.0, "SUID": 4326569, "id_original": "31", "selected": false, "Log_q_value_": -0.2743553929971086, "canonicalName": "GO:0042476", "CategoryID": 19.0, "Z_score": 4.768621369221003, "EvidenceCutoff": 0.0, "PARENT_GO": "19_GO:0032502 developmental process", "FirstInGroupByLogP": 0.0, "GROUP_ID": 5.0, "name": "31", "BestEnrichmentInGroup": 30.485887096774192, "CLUSTER_LABEL": " ", "GeneID": "362|6469|8626|64919", "GiniIndex": 0.0, "_InGO": 3.225806451612903, "_COUNT_001_PCT": 100.0}, "position": {"x": 265.63411072797214, "y": 456.042866003566}, "selected": false}, {"data": {"id": "4326568", "Enrichment": 4.8294474608751194, "BestLogPInGroup": -4.087041360872947, "_PATTERN_": "M1", "_GeneInGOAndHitList": 6.0, "Hits": "JAG1|NFIA|SHH|GCNT3|IRX2|DACT2", "Description": "renal system development", "_GeneInHitList": 124.0, "Category": "GO Biological Processes", "LogP": -2.7957726261766913, "_RANK_": 1.0, "FirstInGroupByEnrichment": 0.0, "_LogP_MyList": -2.7957726261766913, "_TotalGeneInLibrary": 30242.0, "_GeneInGO": 303.0, "shared_name": "30", "Gene": "GO:0072001", "_MEMBER_MyList": 1.0, "STDV_InGO": 1.927010588884779, "_COUNT_001": 6.0, "SUID": 4326568, "id_original": "30", "selected": false, "Log_q_value_": -0.34015268498257695, "canonicalName": "GO:0072001", "CategoryID": 19.0, "Z_score": 4.29867524877663, "EvidenceCutoff": 0.0, "PARENT_GO": "19_GO:0032502 developmental process", "FirstInGroupByLogP": 0.0, "GROUP_ID": 5.0, "name": "30", "BestEnrichmentInGroup": 30.485887096774192, "CLUSTER_LABEL": " ", "GeneID": "182|4774|6469|9245|153572|168002", "GiniIndex": 0.0, "_InGO": 4.838709677419355, "_COUNT_001_PCT": 100.0}, "position": {"x": 173.11240510053074, "y": 445.17744852309727}, "selected": false}, {"data": {"id": "4326567", "Enrichment": 6.221609611586571, "BestLogPInGroup": -4.087041360872947, "_PATTERN_": "M1", "_GeneInGOAndHitList": 5.0, "Hits": "JAG1|BIN1|DNMT3B|SHH|BCL11B", "Description": "regulation of neuron differentiation", "_GeneInHitList": 124.0, "Category": "GO Biological Processes", "LogP": -2.8821522155501698, "_RANK_": 1.0, "FirstInGroupByEnrichment": 0.0, "_LogP_MyList": -2.8821522155501698, "_TotalGeneInLibrary": 30242.0, "_GeneInGO": 196.0, "shared_name": "29", "Gene": "GO:0045664", "_MEMBER_MyList": 1.0, "STDV_InGO": 1.7665500854653744, "_COUNT_001": 5.0, "SUID": 4326567, "id_original": "29", "selected": false, "Log_q_value_": -0.39567964451221144, "canonicalName": "GO:0045664", "CategoryID": 19.0, "Z_score": 4.705816146364597, "EvidenceCutoff": 0.0, "PARENT_GO": "19_GO:0032502 developmental process", "FirstInGroupByLogP": 0.0, "GROUP_ID": 5.0, "name": "29", "BestEnrichmentInGroup": 30.485887096774192, "CLUSTER_LABEL": " ", "GeneID": "182|274|1789|6469|64919", "GiniIndex": 0.0, "_InGO": 4.032258064516129, "_COUNT_001_PCT": 100.0}, "position": {"x": 236.1345913798276, "y": 315.66325784926914}, "selected": false}, {"data": {"id": "4326566", "Enrichment": 3.972102553325628, "BestLogPInGroup": -4.087041360872947, "_PATTERN_": "M1", "_GeneInGOAndHitList": 10.0, "Hits": "JAG1|LCN2|LY6E|SHH|TNNC1|TP63|GCNT3|CECR2|TRIM15|IRX2", "Description": "tissue morphogenesis", "_GeneInHitList": 124.0, "Category": "GO Biological Processes", "LogP": -3.6433018312939627, "_RANK_": 1.0, "FirstInGroupByEnrichment": 0.0, "_LogP_MyList": -3.6433018312939627, "_TotalGeneInLibrary": 30242.0, "_GeneInGO": 614.0, "shared_name": "28", "Gene": "GO:0048729", "_MEMBER_MyList": 1.0, "STDV_InGO": 2.445231027589979, "_COUNT_001": 10.0, "SUID": 4326566, "id_original": "28", "selected": false, "Log_q_value_": -0.6194892238063243, "canonicalName": "GO:0048729", "CategoryID": 19.0, "Z_score": 4.774112630000195, "EvidenceCutoff": 0.0, "PARENT_GO": "19_GO:0032502 developmental process", "FirstInGroupByLogP": 0.0, "GROUP_ID": 5.0, "name": "28", "BestEnrichmentInGroup": 30.485887096774192, "CLUSTER_LABEL": " ", "GeneID": "182|3934|4061|6469|7134|8626|9245|27443|89870|153572", "GiniIndex": 0.0, "_InGO": 8.064516129032258, "_COUNT_001_PCT": 100.0}, "position": {"x": 240.27088288373386, "y": 461.7444956422379}, "selected": false}, {"data": {"id": "4326565", "Enrichment": 30.485887096774192, "BestLogPInGroup": -4.087041360872947, "_PATTERN_": "M1", "_GeneInGOAndHitList": 3.0, "Hits": "SHH|TP63|CECR2", "Description": "morphogenesis of an epithelial fold", "_GeneInHitList": 124.0, "Category": "GO Biological Processes", "LogP": -3.8932548548722106, "_RANK_": 1.0, "FirstInGroupByEnrichment": 0.0, "_LogP_MyList": -3.8932548548722106, "_TotalGeneInLibrary": 30242.0, "_GeneInGO": 24.0, "shared_name": "27", "Gene": "GO:0060571", "_MEMBER_MyList": 1.0, "STDV_InGO": 1.37981475508484, "_COUNT_001": 3.0, "SUID": 4326565, "id_original": "27", "selected": false, "Log_q_value_": -0.6194892238063243, "canonicalName": "GO:0060571", "CategoryID": 19.0, "Z_score": 9.272200473060046, "EvidenceCutoff": 0.0, "PARENT_GO": "19_GO:0032502 developmental process", "FirstInGroupByLogP": 0.0, "GROUP_ID": 5.0, "name": "27", "BestEnrichmentInGroup": 30.485887096774192, "CLUSTER_LABEL": " ", "GeneID": "6469|8626|27443", "GiniIndex": 0.0, "_InGO": 2.4193548387096775, "_COUNT_001_PCT": 100.0}, "position": {"x": 283.43933991498386, "y": 376.0442545533707}, "selected": false}, {"data": {"id": "4326564", "Enrichment": 3.883552496404356, "BestLogPInGroup": -4.293969641287557, "_PATTERN_": "M1", "_GeneInGOAndHitList": 5.0, "Hits": "ABCA4|MUC2|PIGR|TFF1|SLC39A8", "Description": "anatomical structure homeostasis", "_GeneInHitList": 124.0, "Category": "GO Biological Processes", "LogP": -2.015517670241803, "_RANK_": 1.0, "FirstInGroupByEnrichment": 0.0, "_LogP_MyList": -2.015517670241803, "_TotalGeneInLibrary": 30242.0, "_GeneInGO": 314.0, "shared_name": "26", "Gene": "GO:0060249", "_MEMBER_MyList": 1.0, "STDV_InGO": 1.7665500854653744, "_COUNT_001": 5.0, "SUID": 4326564, "id_original": "26", "selected": false, "Log_q_value_": 0.0, "canonicalName": "GO:0060249", "CategoryID": 19.0, "Z_score": 3.2957153214074997, "EvidenceCutoff": 0.0, "PARENT_GO": "19_GO:0065007 biological regulation", "FirstInGroupByLogP": 0.0, "GROUP_ID": 4.0, "name": "26", "BestEnrichmentInGroup": 4.772741619847232, "CLUSTER_LABEL": " ", "GeneID": "24|4583|5284|7031|64116", "GiniIndex": 0.0, "_InGO": 4.032258064516129, "_COUNT_001_PCT": 100.0}, "position": {"x": 620.8967831522885, "y": 100.79407144790196}, "selected": false}, {"data": {"id": "4326563", "Enrichment": 4.550132402503611, "BestLogPInGroup": -4.293969641287557, "_PATTERN_": "M1", "_GeneInGOAndHitList": 5.0, "Hits": "ABCA4|MUC2|PIGR|TFF1|SLC39A8", "Description": "tissue homeostasis", "_GeneInHitList": 124.0, "Category": "GO Biological Processes", "LogP": -2.2977083099090456, "_RANK_": 1.0, "FirstInGroupByEnrichment": 0.0, "_LogP_MyList": -2.2977083099090456, "_TotalGeneInLibrary": 30242.0, "_GeneInGO": 268.0, "shared_name": "25", "Gene": "GO:0001894", "_MEMBER_MyList": 1.0, "STDV_InGO": 1.7665500854653744, "_COUNT_001": 5.0, "SUID": 4326563, "id_original": "25", "selected": false, "Log_q_value_": -0.11032585098260492, "canonicalName": "GO:0001894", "CategoryID": 19.0, "Z_score": 3.745721192400002, "EvidenceCutoff": 0.0, "PARENT_GO": "19_GO:0032501 multicellular organismal process", "FirstInGroupByLogP": 0.0, "GROUP_ID": 4.0, "name": "25", "BestEnrichmentInGroup": 4.772741619847232, "CLUSTER_LABEL": " ", "GeneID": "24|4583|5284|7031|64116", "GiniIndex": 0.0, "_InGO": 4.032258064516129, "_COUNT_001_PCT": 100.0}, "position": {"x": 637.1611721903745, "y": 159.53349806075596}, "selected": false}, {"data": {"id": "4326562", "Enrichment": 2.8400244165844954, "BestLogPInGroup": -4.530418458662135, "_PATTERN_": "M1", "_GeneInGOAndHitList": 8.0, "Hits": "JAG1|E2F2|EPHB2|JUN|SERPINF2|SHH|ZNF304|LRG1", "Description": "blood vessel morphogenesis", "_GeneInHitList": 124.0, "Category": "GO Biological Processes", "LogP": -2.1252895588098424, "_RANK_": 1.0, "FirstInGroupByEnrichment": 0.0, "_LogP_MyList": -2.1252895588098424, "_TotalGeneInLibrary": 30242.0, "_GeneInGO": 687.0, "shared_name": "24", "Gene": "GO:0048514", "_MEMBER_MyList": 1.0, "STDV_InGO": 2.2061826271710916, "_COUNT_001": 8.0, "SUID": 4326562, "id_original": "24", "selected": false, "Log_q_value_": -0.04019804020446162, "canonicalName": "GO:0048514", "CategoryID": 19.0, "Z_score": 3.1302737902244617, "EvidenceCutoff": 0.0, "PARENT_GO": "19_GO:0032502 developmental process", "FirstInGroupByLogP": 0.0, "GROUP_ID": 3.0, "name": "24", "BestEnrichmentInGroup": 11.085777126099707, "CLUSTER_LABEL": " ", "GeneID": "182|1870|2048|3725|5345|6469|57343|116844", "GiniIndex": 0.0, "_InGO": 6.451612903225806, "_COUNT_001_PCT": 100.0}, "position": {"x": 377.7879345805112, "y": 478.288959753566}, "selected": false}, {"data": {"id": "4326561", "Enrichment": 10.305088596092684, "BestLogPInGroup": -4.530418458662135, "_PATTERN_": "M1", "_GeneInGOAndHitList": 3.0, "Hits": "EPHB2|SERPINF2|ST3GAL4", "Description": "regulation of coagulation", "_GeneInHitList": 124.0, "Category": "GO Biological Processes", "LogP": -2.5032797899913395, "_RANK_": 1.0, "FirstInGroupByEnrichment": 0.0, "_LogP_MyList": -2.5032797899913395, "_TotalGeneInLibrary": 30242.0, "_GeneInGO": 71.0, "shared_name": "23", "Gene": "GO:0050818", "_MEMBER_MyList": 1.0, "STDV_InGO": 1.37981475508484, "_COUNT_001": 3.0, "SUID": 4326561, "id_original": "23", "selected": false, "Log_q_value_": -0.20191825065020638, "canonicalName": "GO:0050818", "CategoryID": 19.0, "Z_score": 5.036753381100745, "EvidenceCutoff": 0.0, "PARENT_GO": "19_GO:0032501 multicellular organismal process", "FirstInGroupByLogP": 0.0, "GROUP_ID": 3.0, "name": "23", "BestEnrichmentInGroup": 11.085777126099707, "CLUSTER_LABEL": " ", "GeneID": "2048|5345|6484", "GiniIndex": 0.0, "_InGO": 2.4193548387096775, "_COUNT_001_PCT": 100.0}, "position": {"x": 425.9611981303159, "y": 538.0463755250504}, "selected": false}, {"data": {"id": "4326560", "Enrichment": 10.75972485768501, "BestLogPInGroup": -4.530418458662135, "_PATTERN_": "M1", "_GeneInGOAndHitList": 3.0, "Hits": "EPHB2|SERPINF2|ST3GAL4", "Description": "regulation of hemostasis", "_GeneInHitList": 124.0, "Category": "GO Biological Processes", "LogP": -2.5564881138596323, "_RANK_": 1.0, "FirstInGroupByEnrichment": 0.0, "_LogP_MyList": -2.5564881138596323, "_TotalGeneInLibrary": 30242.0, "_GeneInGO": 68.0, "shared_name": "22", "Gene": "GO:1900046", "_MEMBER_MyList": 1.0, "STDV_InGO": 1.37981475508484, "_COUNT_001": 3.0, "SUID": 4326560, "id_original": "22", "selected": false, "Log_q_value_": -0.2315625906776609, "canonicalName": "GO:1900046", "CategoryID": 19.0, "Z_score": 5.16977259390929, "EvidenceCutoff": 0.0, "PARENT_GO": "19_GO:0050789 regulation of biological process", "FirstInGroupByLogP": 0.0, "GROUP_ID": 3.0, "name": "22", "BestEnrichmentInGroup": 11.085777126099707, "CLUSTER_LABEL": " ", "GeneID": "2048|5345|6484", "GiniIndex": 0.0, "_InGO": 2.4193548387096775, "_COUNT_001_PCT": 100.0}, "position": {"x": 498.4982540995542, "y": 457.90874124770664}, "selected": false}, {"data": {"id": "4326559", "Enrichment": 11.085777126099707, "BestLogPInGroup": -4.530418458662135, "_PATTERN_": "M1", "_GeneInGOAndHitList": 3.0, "Hits": "EPHB2|SERPINF2|ST3GAL4", "Description": "regulation of blood coagulation", "_GeneInHitList": 124.0, "Category": "GO Biological Processes", "LogP": -2.5933976225798885, "_RANK_": 1.0, "FirstInGroupByEnrichment": 0.0, "_LogP_MyList": -2.5933976225798885, "_TotalGeneInLibrary": 30242.0, "_GeneInGO": 66.0, "shared_name": "21", "Gene": "GO:0030193", "_MEMBER_MyList": 1.0, "STDV_InGO": 1.37981475508484, "_COUNT_001": 3.0, "SUID": 4326559, "id_original": "21", "selected": false, "Log_q_value_": -0.24859637833057432, "canonicalName": "GO:0030193", "CategoryID": 19.0, "Z_score": 5.263157317245206, "EvidenceCutoff": 0.0, "PARENT_GO": "19_GO:0032501 multicellular organismal process", "FirstInGroupByLogP": 0.0, "GROUP_ID": 3.0, "name": "21", "BestEnrichmentInGroup": 11.085777126099707, "CLUSTER_LABEL": " ", "GeneID": "2048|5345|6484", "GiniIndex": 0.0, "_InGO": 2.4193548387096775, "_COUNT_001_PCT": 100.0}, "position": {"x": 467.0437939555112, "y": 506.86311746840977}, "selected": false}, {"data": {"id": "4326558", "Enrichment": 5.468320555475192, "BestLogPInGroup": -4.530418458662135, "_PATTERN_": "M1", "_GeneInGOAndHitList": 5.0, "Hits": "C4BPB|EPHB2|SERPINF2|SHH|ST3GAL4", "Description": "coagulation", "_GeneInHitList": 124.0, "Category": "GO Biological Processes", "LogP": -2.637127258711003, "_RANK_": 1.0, "FirstInGroupByEnrichment": 0.0, "_LogP_MyList": -2.637127258711003, "_TotalGeneInLibrary": 30242.0, "_GeneInGO": 223.0, "shared_name": "20", "Gene": "GO:0050817", "_MEMBER_MyList": 1.0, "STDV_InGO": 1.7665500854653744, "_COUNT_001": 5.0, "SUID": 4326558, "id_original": "20", "selected": false, "Log_q_value_": -0.2549241851423429, "canonicalName": "GO:0050817", "CategoryID": 19.0, "Z_score": 4.297288339646154, "EvidenceCutoff": 0.0, "PARENT_GO": "19_GO:0032501 multicellular organismal process", "FirstInGroupByLogP": 0.0, "GROUP_ID": 3.0, "name": "20", "BestEnrichmentInGroup": 11.085777126099707, "CLUSTER_LABEL": " ", "GeneID": "725|2048|5345|6469|6484", "GiniIndex": 0.0, "_InGO": 4.032258064516129, "_COUNT_001_PCT": 100.0}, "position": {"x": 480.03923920697605, "y": 454.182026159816}, "selected": false}, {"data": {"id": "4326557", "Enrichment": 5.468320555475192, "BestLogPInGroup": -4.530418458662135, "_PATTERN_": "M1", "_GeneInGOAndHitList": 5.0, "Hits": "C4BPB|EPHB2|SERPINF2|SHH|ST3GAL4", "Description": "hemostasis", "_GeneInHitList": 124.0, "Category": "GO Biological Processes", "LogP": -2.637127258711003, "_RANK_": 1.0, "FirstInGroupByEnrichment": 0.0, "_LogP_MyList": -2.637127258711003, "_TotalGeneInLibrary": 30242.0, "_GeneInGO": 223.0, "shared_name": "19", "Gene": "GO:0007599", "_MEMBER_MyList": 1.0, "STDV_InGO": 1.7665500854653744, "_COUNT_001": 5.0, "SUID": 4326557, "id_original": "19", "selected": false, "Log_q_value_": -0.2549241851423429, "canonicalName": "GO:0007599", "CategoryID": 19.0, "Z_score": 4.297288339646154, "EvidenceCutoff": 0.0, "PARENT_GO": "19_GO:0065007 biological regulation", "FirstInGroupByLogP": 0.0, "GROUP_ID": 3.0, "name": "19", "BestEnrichmentInGroup": 11.085777126099707, "CLUSTER_LABEL": " ", "GeneID": "725|2048|5345|6469|6484", "GiniIndex": 0.0, "_InGO": 4.032258064516129, "_COUNT_001_PCT": 100.0}, "position": {"x": 468.7712338358823, "y": 400.1953470826676}, "selected": false}, {"data": {"id": "4326556", "Enrichment": 5.593740751701687, "BestLogPInGroup": -4.530418458662135, "_PATTERN_": "M1", "_GeneInGOAndHitList": 5.0, "Hits": "C4BPB|EPHB2|SERPINF2|SHH|ST3GAL4", "Description": "blood coagulation", "_GeneInHitList": 124.0, "Category": "GO Biological Processes", "LogP": -2.6798022952655574, "_RANK_": 1.0, "FirstInGroupByEnrichment": 0.0, "_LogP_MyList": -2.6798022952655574, "_TotalGeneInLibrary": 30242.0, "_GeneInGO": 218.0, "shared_name": "18", "Gene": "GO:0007596", "_MEMBER_MyList": 1.0, "STDV_InGO": 1.7665500854653744, "_COUNT_001": 5.0, "SUID": 4326556, "id_original": "18", "selected": false, "Log_q_value_": -0.2743553929971086, "canonicalName": "GO:0007596", "CategoryID": 19.0, "Z_score": 4.367735246205253, "EvidenceCutoff": 0.0, "PARENT_GO": "19_GO:0032501 multicellular organismal process", "FirstInGroupByLogP": 0.0, "GROUP_ID": 3.0, "name": "18", "BestEnrichmentInGroup": 11.085777126099707, "CLUSTER_LABEL": " ", "GeneID": "725|2048|5345|6469|6484", "GiniIndex": 0.0, "_InGO": 4.032258064516129, "_COUNT_001_PCT": 100.0}, "position": {"x": 424.11998108930027, "y": 410.9447672486832}, "selected": false}, {"data": {"id": "4326555", "Enrichment": 9.755483870967742, "BestLogPInGroup": -4.5322832505485655, "_PATTERN_": "M1", "_GeneInGOAndHitList": 4.0, "Hits": "ST3GAL4|UGT8|ST6GALNAC4|PGAP3", "Description": "glycolipid metabolic process", "_GeneInHitList": 124.0, "Category": "GO Biological Processes", "LogP": -3.108352943965366, "_RANK_": 1.0, "FirstInGroupByEnrichment": 0.0, "_LogP_MyList": -3.108352943965366, "_TotalGeneInLibrary": 30242.0, "_GeneInGO": 100.0, "shared_name": "17", "Gene": "GO:0006664", "_MEMBER_MyList": 1.0, "STDV_InGO": 1.5866754091547248, "_COUNT_001": 4.0, "SUID": 4326555, "id_original": "17", "selected": false, "Log_q_value_": -0.45854518703013997, "canonicalName": "GO:0006664", "CategoryID": 19.0, "Z_score": 5.627169172475145, "EvidenceCutoff": 0.0, "PARENT_GO": "19_GO:0008152 metabolic process", "FirstInGroupByLogP": 0.0, "GROUP_ID": 2.0, "name": "17", "BestEnrichmentInGroup": 22.687171792948234, "CLUSTER_LABEL": " ", "GeneID": "6484|7368|27090|93210", "GiniIndex": 0.0, "_InGO": 3.225806451612903, "_COUNT_001_PCT": 100.0}, "position": {"x": 888.1745846659604, "y": 29.130604040675394}, "selected": false}, {"data": {"id": "4326554", "Enrichment": 6.021903624054161, "BestLogPInGroup": -4.5322832505485655, "_PATTERN_": "M1", "_GeneInGOAndHitList": 6.0, "Hits": "ST3GAL4|GCNT3|GALNT5|ST6GALNAC4|SLC39A8|B4GALNT2", "Description": "glycosylation", "_GeneInHitList": 124.0, "Category": "GO Biological Processes", "LogP": -3.2899907830542623, "_RANK_": 1.0, "FirstInGroupByEnrichment": 0.0, "_LogP_MyList": -3.2899907830542623, "_TotalGeneInLibrary": 30242.0, "_GeneInGO": 243.0, "shared_name": "16", "Gene": "GO:0070085", "_MEMBER_MyList": 1.0, "STDV_InGO": 1.927010588884779, "_COUNT_001": 6.0, "SUID": 4326554, "id_original": "16", "selected": false, "Log_q_value_": -0.5253719165248913, "canonicalName": "GO:0070085", "CategoryID": 19.0, "Z_score": 5.0432903729193725, "EvidenceCutoff": 0.0, "PARENT_GO": "19_GO:0008152 metabolic process", "FirstInGroupByLogP": 0.0, "GROUP_ID": 2.0, "name": "16", "BestEnrichmentInGroup": 22.687171792948234, "CLUSTER_LABEL": " ", "GeneID": "6484|9245|11227|27090|64116|124872", "GiniIndex": 0.0, "_InGO": 4.838709677419355, "_COUNT_001_PCT": 100.0}, "position": {"x": 923.8023770243589, "y": -116.25327657455898}, "selected": false}, {"data": {"id": "4326553", "Enrichment": 11.085777126099707, "BestLogPInGroup": -4.5322832505485655, "_PATTERN_": "M1", "_GeneInGOAndHitList": 4.0, "Hits": "ST3GAL4|GCNT3|GALNT5|ST6GALNAC4", "Description": "protein O-linked glycosylation", "_GeneInHitList": 124.0, "Category": "GO Biological Processes", "LogP": -3.317658120140862, "_RANK_": 1.0, "FirstInGroupByEnrichment": 0.0, "_LogP_MyList": -3.317658120140862, "_TotalGeneInLibrary": 30242.0, "_GeneInGO": 88.0, "shared_name": "15", "Gene": "GO:0006493", "_MEMBER_MyList": 1.0, "STDV_InGO": 1.5866754091547248, "_COUNT_001": 4.0, "SUID": 4326553, "id_original": "15", "selected": false, "Log_q_value_": -0.5253719165248913, "canonicalName": "GO:0006493", "CategoryID": 19.0, "Z_score": 6.079587172246703, "EvidenceCutoff": 0.0, "PARENT_GO": "19_GO:0008152 metabolic process", "FirstInGroupByLogP": 0.0, "GROUP_ID": 2.0, "name": "15", "BestEnrichmentInGroup": 22.687171792948234, "CLUSTER_LABEL": " ", "GeneID": "6484|9245|11227|27090", "GiniIndex": 0.0, "_InGO": 3.225806451612903, "_COUNT_001_PCT": 100.0}, "position": {"x": 843.7803585917417, "y": -1.6148183226058563}, "selected": false}, {"data": {"id": "4326552", "Enrichment": 6.3900549373151145, "BestLogPInGroup": -4.5322832505485655, "_PATTERN_": "M1", "_GeneInGOAndHitList": 6.0, "Hits": "ST3GAL4|GCNT3|GALNT5|ST6GALNAC4|SLC39A8|B4GALNT2", "Description": "macromolecule glycosylation", "_GeneInHitList": 124.0, "Category": "GO Biological Processes", "LogP": -3.426129400762003, "_RANK_": 1.0, "FirstInGroupByEnrichment": 0.0, "_LogP_MyList": -3.426129400762003, "_TotalGeneInLibrary": 30242.0, "_GeneInGO": 229.0, "shared_name": "14", "Gene": "GO:0043413", "_MEMBER_MyList": 1.0, "STDV_InGO": 1.927010588884779, "_COUNT_001": 6.0, "SUID": 4326552, "id_original": "14", "selected": false, "Log_q_value_": -0.610358011785251, "canonicalName": "GO:0043413", "CategoryID": 19.0, "Z_score": 5.25354045545368, "EvidenceCutoff": 0.0, "PARENT_GO": "19_GO:0008152 metabolic process", "FirstInGroupByLogP": 0.0, "GROUP_ID": 2.0, "name": "14", "BestEnrichmentInGroup": 22.687171792948234, "CLUSTER_LABEL": " ", "GeneID": "6484|9245|11227|27090|64116|124872", "GiniIndex": 0.0, "_InGO": 4.838709677419355, "_COUNT_001_PCT": 100.0}, "position": {"x": 877.709893503851, "y": -50.002696740574606}, "selected": false}, {"data": {"id": "4326551", "Enrichment": 6.3900549373151145, "BestLogPInGroup": -4.5322832505485655, "_PATTERN_": "M1", "_GeneInGOAndHitList": 6.0, "Hits": "ST3GAL4|GCNT3|GALNT5|ST6GALNAC4|SLC39A8|B4GALNT2", "Description": "protein glycosylation", "_GeneInHitList": 124.0, "Category": "GO Biological Processes", "LogP": -3.426129400762003, "_RANK_": 1.0, "FirstInGroupByEnrichment": 0.0, "_LogP_MyList": -3.426129400762003, "_TotalGeneInLibrary": 30242.0, "_GeneInGO": 229.0, "shared_name": "13", "Gene": "GO:0006486", "_MEMBER_MyList": 1.0, "STDV_InGO": 1.927010588884779, "_COUNT_001": 6.0, "SUID": 4326551, "id_original": "13", "selected": false, "Log_q_value_": -0.610358011785251, "canonicalName": "GO:0006486", "CategoryID": 19.0, "Z_score": 5.25354045545368, "EvidenceCutoff": 0.0, "PARENT_GO": "19_GO:0008152 metabolic process", "FirstInGroupByLogP": 0.0, "GROUP_ID": 2.0, "name": "13", "BestEnrichmentInGroup": 22.687171792948234, "CLUSTER_LABEL": " ", "GeneID": "6484|9245|11227|27090|64116|124872", "GiniIndex": 0.0, "_InGO": 4.838709677419355, "_COUNT_001_PCT": 100.0}, "position": {"x": 870.498452463812, "y": -108.18931173080898}, "selected": false}, {"data": {"id": "4326550", "Enrichment": 5.335030241935485, "BestLogPInGroup": -4.5322832505485655, "_PATTERN_": "M1", "_GeneInGOAndHitList": 7.0, "Hits": "ST3GAL4|GCNT3|GALNT5|BACE2|ST6GALNAC4|SLC39A8|B4GALNT2", "Description": "glycoprotein biosynthetic process", "_GeneInHitList": 124.0, "Category": "GO Biological Processes", "LogP": -3.4389454975655234, "_RANK_": 1.0, "FirstInGroupByEnrichment": 0.0, "_LogP_MyList": -3.4389454975655234, "_TotalGeneInLibrary": 30242.0, "_GeneInGO": 320.0, "shared_name": "12", "Gene": "GO:0009101", "_MEMBER_MyList": 1.0, "STDV_InGO": 2.072571028858923, "_COUNT_001": 7.0, "SUID": 4326550, "id_original": "12", "selected": false, "Log_q_value_": -0.610358011785251, "canonicalName": "GO:0009101", "CategoryID": 19.0, "Z_score": 5.002276154195206, "EvidenceCutoff": 0.0, "PARENT_GO": "19_GO:0008152 metabolic process", "FirstInGroupByLogP": 0.0, "GROUP_ID": 2.0, "name": "12", "BestEnrichmentInGroup": 22.687171792948234, "CLUSTER_LABEL": " ", "GeneID": "6484|9245|11227|25825|27090|64116|124872", "GiniIndex": 0.0, "_InGO": 5.645161290322581, "_COUNT_001_PCT": 100.0}, "position": {"x": 994.089818278021, "y": -20.85203145737148}, "selected": false}, {"data": {"id": "4326549", "Enrichment": 8.587573830077238, "BestLogPInGroup": -4.5322832505485655, "_PATTERN_": "M1", "_GeneInGOAndHitList": 5.0, "Hits": "ALDH3B1|ST3GAL4|UGT8|ST6GALNAC4|PGAP3", "Description": "membrane lipid biosynthetic process", "_GeneInHitList": 124.0, "Category": "GO Biological Processes", "LogP": -3.5144418588307014, "_RANK_": 1.0, "FirstInGroupByEnrichment": 0.0, "_LogP_MyList": -3.5144418588307014, "_TotalGeneInLibrary": 30242.0, "_GeneInGO": 142.0, "shared_name": "11", "Gene": "GO:0046467", "_MEMBER_MyList": 1.0, "STDV_InGO": 1.7665500854653744, "_COUNT_001": 5.0, "SUID": 4326549, "id_original": "11", "selected": false, "Log_q_value_": -0.6194892238063243, "canonicalName": "GO:0046467", "CategoryID": 19.0, "Z_score": 5.815133729277361, "EvidenceCutoff": 0.0, "PARENT_GO": "19_GO:0008152 metabolic process", "FirstInGroupByLogP": 0.0, "GROUP_ID": 2.0, "name": "11", "BestEnrichmentInGroup": 22.687171792948234, "CLUSTER_LABEL": " ", "GeneID": "221|6484|7368|27090|93210", "GiniIndex": 0.0, "_InGO": 4.032258064516129, "_COUNT_001_PCT": 100.0}, "position": {"x": 816.1106961161557, "y": -66.71628926987148}, "selected": false}, {"data": {"id": "4326548", "Enrichment": 3.94639315168598, "BestLogPInGroup": -4.5322832505485655, "_PATTERN_": "M1", "_GeneInGOAndHitList": 10.0, "Hits": "GMDS|ST3GAL4|UGT8|GCNT3|GALNT5|BACE2|ST6GALNAC4|SLC39A8|PGAP3|B4GALNT2", "Description": "carbohydrate derivative biosynthetic process", "_GeneInHitList": 124.0, "Category": "GO Biological Processes", "LogP": -3.6208426319961453, "_RANK_": 1.0, "FirstInGroupByEnrichment": 0.0, "_LogP_MyList": -3.6208426319961453, "_TotalGeneInLibrary": 30242.0, "_GeneInGO": 618.0, "shared_name": "10", "Gene": "GO:1901137", "_MEMBER_MyList": 1.0, "STDV_InGO": 2.445231027589979, "_COUNT_001": 10.0, "SUID": 4326548, "id_original": "10", "selected": false, "Log_q_value_": -0.6194892238063243, "canonicalName": "GO:1901137", "CategoryID": 19.0, "Z_score": 4.748527272245118, "EvidenceCutoff": 0.0, "PARENT_GO": "19_GO:0008152 metabolic process", "FirstInGroupByLogP": 0.0, "GROUP_ID": 2.0, "name": "10", "BestEnrichmentInGroup": 22.687171792948234, "CLUSTER_LABEL": " ", "GeneID": "2762|6484|7368|9245|11227|25825|27090|64116|93210|124872", "GiniIndex": 0.0, "_InGO": 8.064516129032258, "_COUNT_001_PCT": 100.0}, "position": {"x": 932.8872998148862, "y": -37.20304464096523}, "selected": false}, {"data": {"id": "4326547", "Enrichment": 14.346299810246679, "BestLogPInGroup": -4.5322832505485655, "_PATTERN_": "M1", "_GeneInGOAndHitList": 4.0, "Hits": "ST3GAL4|UGT8|ST6GALNAC4|PGAP3", "Description": "glycolipid biosynthetic process", "_GeneInHitList": 124.0, "Category": "GO Biological Processes", "LogP": -3.7471384043219738, "_RANK_": 1.0, "FirstInGroupByEnrichment": 0.0, "_LogP_MyList": -3.7471384043219738, "_TotalGeneInLibrary": 30242.0, "_GeneInGO": 68.0, "shared_name": "9", "Gene": "GO:0009247", "_MEMBER_MyList": 1.0, "STDV_InGO": 1.5866754091547248, "_COUNT_001": 4.0, "SUID": 4326547, "id_original": "9", "selected": false, "Log_q_value_": -0.6194892238063243, "canonicalName": "GO:0009247", "CategoryID": 19.0, "Z_score": 7.06959837446443, "EvidenceCutoff": 0.0, "PARENT_GO": "19_GO:0008152 metabolic process", "FirstInGroupByLogP": 0.0, "GROUP_ID": 2.0, "name": "9", "BestEnrichmentInGroup": 22.687171792948234, "CLUSTER_LABEL": " ", "GeneID": "6484|7368|27090|93210", "GiniIndex": 0.0, "_InGO": 3.225806451612903, "_COUNT_001_PCT": 100.0}, "position": {"x": 941.1515591532651, "y": 20.346668493800394}, "selected": false}, {"data": {"id": "4326546", "Enrichment": 7.54289990023279, "BestLogPInGroup": -5.337466273392774, "_PATTERN_": "M1", "_GeneInGOAndHitList": 3.0, "Hits": "BIN1|KCNQ1|TNNC1", "Description": "actin-mediated cell contraction", "_GeneInHitList": 124.0, "Category": "GO Biological Processes", "LogP": -2.125162627924544, "_RANK_": 1.0, "FirstInGroupByEnrichment": 0.0, "_LogP_MyList": -2.125162627924544, "_TotalGeneInLibrary": 30242.0, "_GeneInGO": 97.0, "shared_name": "8", "Gene": "GO:0070252", "_MEMBER_MyList": 1.0, "STDV_InGO": 1.37981475508484, "_COUNT_001": 3.0, "SUID": 4326546, "id_original": "8", "selected": false, "Log_q_value_": -0.04019804020446162, "canonicalName": "GO:0070252", "CategoryID": 19.0, "Z_score": 4.1413730338740935, "EvidenceCutoff": 0.0, "PARENT_GO": "19_GO:0009987 cellular process", "FirstInGroupByLogP": 0.0, "GROUP_ID": 1.0, "name": "8", "BestEnrichmentInGroup": 14.070409429280396, "CLUSTER_LABEL": " ", "GeneID": "274|3784|7134", "GiniIndex": 0.0, "_InGO": 2.4193548387096775, "_COUNT_001_PCT": 100.0}, "position": {"x": 319.2574513346616, "y": 238.73208261733555}, "selected": false}, {"data": {"id": "4326545", "Enrichment": 7.70169779286927, "BestLogPInGroup": -5.337466273392774, "_PATTERN_": "M1", "_GeneInGOAndHitList": 3.0, "Hits": "BIN1|KCNQ1|WNK1", "Description": "regulation of potassium ion transmembrane transport", "_GeneInHitList": 124.0, "Category": "GO Biological Processes", "LogP": -2.1500280711422133, "_RANK_": 1.0, "FirstInGroupByEnrichment": 0.0, "_LogP_MyList": -2.1500280711422133, "_TotalGeneInLibrary": 30242.0, "_GeneInGO": 95.0, "shared_name": "7", "Gene": "GO:1901379", "_MEMBER_MyList": 1.0, "STDV_InGO": 1.37981475508484, "_COUNT_001": 3.0, "SUID": 4326545, "id_original": "7", "selected": false, "Log_q_value_": -0.040405271128603315, "canonicalName": "GO:1901379", "CategoryID": 19.0, "Z_score": 4.197787443866889, "EvidenceCutoff": 0.0, "PARENT_GO": "19_GO:0051179 localization", "FirstInGroupByLogP": 0.0, "GROUP_ID": 1.0, "name": "7", "BestEnrichmentInGroup": 14.070409429280396, "CLUSTER_LABEL": " ", "GeneID": "274|3784|65125", "GiniIndex": 0.0, "_InGO": 2.4193548387096775, "_COUNT_001_PCT": 100.0}, "position": {"x": 355.86784104413425, "y": 264.20478464370274}, "selected": false}, {"data": {"id": "4326544", "Enrichment": 5.480608916274012, "BestLogPInGroup": -5.337466273392774, "_PATTERN_": "M1", "_GeneInGOAndHitList": 4.0, "Hits": "KCNQ1|LCN2|SLC39A8|WNK1", "Description": "import across plasma membrane", "_GeneInHitList": 124.0, "Category": "GO Biological Processes", "LogP": -2.2011235825936746, "_RANK_": 1.0, "FirstInGroupByEnrichment": 0.0, "_LogP_MyList": -2.2011235825936746, "_TotalGeneInLibrary": 30242.0, "_GeneInGO": 178.0, "shared_name": "6", "Gene": "GO:0098739", "_MEMBER_MyList": 1.0, "STDV_InGO": 1.5866754091547248, "_COUNT_001": 4.0, "SUID": 4326544, "id_original": "6", "selected": false, "Log_q_value_": -0.05821939538873611, "canonicalName": "GO:0098739", "CategoryID": 19.0, "Z_score": 3.8469762998417116, "EvidenceCutoff": 0.0, "PARENT_GO": "19_GO:0051179 localization", "FirstInGroupByLogP": 0.0, "GROUP_ID": 1.0, "name": "6", "BestEnrichmentInGroup": 14.070409429280396, "CLUSTER_LABEL": " ", "GeneID": "3784|3934|64116|65125", "GiniIndex": 0.0, "_InGO": 3.225806451612903, "_COUNT_001_PCT": 100.0}, "position": {"x": 477.1605694682065, "y": 195.69341493850254}, "selected": false}, {"data": {"id": "4326543", "Enrichment": 5.841607108363917, "BestLogPInGroup": -5.337466273392774, "_PATTERN_": "M1", "_GeneInGOAndHitList": 4.0, "Hits": "EPHB2|KCNQ1|LCN2|WNK1", "Description": "positive regulation of ion transmembrane transport", "_GeneInHitList": 124.0, "Category": "GO Biological Processes", "LogP": -2.2980167749980525, "_RANK_": 1.0, "FirstInGroupByEnrichment": 0.0, "_LogP_MyList": -2.2980167749980525, "_TotalGeneInLibrary": 30242.0, "_GeneInGO": 167.0, "shared_name": "5", "Gene": "GO:0034767", "_MEMBER_MyList": 1.0, "STDV_InGO": 1.5866754091547248, "_COUNT_001": 4.0, "SUID": 4326543, "id_original": "5", "selected": false, "Log_q_value_": -0.11032585098260492, "canonicalName": "GO:0034767", "CategoryID": 19.0, "Z_score": 4.025694494995004, "EvidenceCutoff": 0.0, "PARENT_GO": "19_GO:0048518 positive regulation of biological process", "FirstInGroupByLogP": 0.0, "GROUP_ID": 1.0, "name": "5", "BestEnrichmentInGroup": 14.070409429280396, "CLUSTER_LABEL": " ", "GeneID": "2048|3784|3934|65125", "GiniIndex": 0.0, "_InGO": 3.225806451612903, "_COUNT_001_PCT": 100.0}, "position": {"x": 427.5319531351987, "y": 300.53911234145664}, "selected": false}, {"data": {"id": "4326542", "Enrichment": 6.460585345011749, "BestLogPInGroup": -5.337466273392774, "_PATTERN_": "M1", "_GeneInGOAndHitList": 4.0, "Hits": "EPHB2|KCNQ1|LCN2|WNK1", "Description": "positive regulation of cation transmembrane transport", "_GeneInHitList": 124.0, "Category": "GO Biological Processes", "LogP": -2.452945669866662, "_RANK_": 1.0, "FirstInGroupByEnrichment": 0.0, "_LogP_MyList": -2.452945669866662, "_TotalGeneInLibrary": 30242.0, "_GeneInGO": 151.0, "shared_name": "4", "Gene": "GO:1904064", "_MEMBER_MyList": 1.0, "STDV_InGO": 1.5866754091547248, "_COUNT_001": 4.0, "SUID": 4326542, "id_original": "4", "selected": false, "Log_q_value_": -0.19098134198951064, "canonicalName": "GO:1904064", "CategoryID": 19.0, "Z_score": 4.316236318087715, "EvidenceCutoff": 0.0, "PARENT_GO": "19_GO:0048518 positive regulation of biological process", "FirstInGroupByLogP": 0.0, "GROUP_ID": 1.0, "name": "4", "BestEnrichmentInGroup": 14.070409429280396, "CLUSTER_LABEL": " ", "GeneID": "2048|3784|3934|65125", "GiniIndex": 0.0, "_InGO": 3.225806451612903, "_COUNT_001_PCT": 100.0}, "position": {"x": 465.79033783978855, "y": 287.7714731813004}, "selected": false}, {"data": {"id": "4326541", "Enrichment": 9.032855436081242, "BestLogPInGroup": -5.337466273392774, "_PATTERN_": "M1", "_GeneInGOAndHitList": 4.0, "Hits": "KCNQ1|LCN2|SLC39A8|WNK1", "Description": "inorganic ion import across plasma membrane", "_GeneInHitList": 124.0, "Category": "GO Biological Processes", "LogP": -2.9836094859096294, "_RANK_": 1.0, "FirstInGroupByEnrichment": 0.0, "_LogP_MyList": -2.9836094859096294, "_TotalGeneInLibrary": 30242.0, "_GeneInGO": 108.0, "shared_name": "3", "Gene": "GO:0099587", "_MEMBER_MyList": 1.0, "STDV_InGO": 1.5866754091547248, "_COUNT_001": 4.0, "SUID": 4326541, "id_original": "3", "selected": false, "Log_q_value_": -0.4235746676306415, "canonicalName": "GO:0099587", "CategoryID": 19.0, "Z_score": 5.365982959738862, "EvidenceCutoff": 0.0, "PARENT_GO": "19_GO:0051179 localization", "FirstInGroupByLogP": 0.0, "GROUP_ID": 1.0, "name": "3", "BestEnrichmentInGroup": 14.070409429280396, "CLUSTER_LABEL": " ", "GeneID": "3784|3934|64116|65125", "GiniIndex": 0.0, "_InGO": 3.225806451612903, "_COUNT_001_PCT": 100.0}, "position": {"x": 460.91240815228855, "y": 140.46458460097813}, "selected": false}, {"data": {"id": "4326540", "Enrichment": 9.032855436081242, "BestLogPInGroup": -5.337466273392774, "_PATTERN_": "M1", "_GeneInGOAndHitList": 4.0, "Hits": "KCNQ1|LCN2|SLC39A8|WNK1", "Description": "inorganic cation import across plasma membrane", "_GeneInHitList": 124.0, "Category": "GO Biological Processes", "LogP": -2.9836094859096294, "_RANK_": 1.0, "FirstInGroupByEnrichment": 0.0, "_LogP_MyList": -2.9836094859096294, "_TotalGeneInLibrary": 30242.0, "_GeneInGO": 108.0, "shared_name": "2", "Gene": "GO:0098659", "_MEMBER_MyList": 1.0, "STDV_InGO": 1.5866754091547248, "_COUNT_001": 4.0, "SUID": 4326540, "id_original": "2", "selected": false, "Log_q_value_": -0.4235746676306415, "canonicalName": "GO:0098659", "CategoryID": 19.0, "Z_score": 5.365982959738862, "EvidenceCutoff": 0.0, "PARENT_GO": "19_GO:0051179 localization", "FirstInGroupByLogP": 0.0, "GROUP_ID": 1.0, "name": "2", "BestEnrichmentInGroup": 14.070409429280396, "CLUSTER_LABEL": " ", "GeneID": "3784|3934|64116|65125", "GiniIndex": 0.0, "_InGO": 3.225806451612903, "_COUNT_001_PCT": 100.0}, "position": {"x": 506.33533600873386, "y": 259.76231027846836}, "selected": false}, {"data": {"id": "4326539", "Enrichment": 10.681186720037672, "BestLogPInGroup": -5.337466273392774, "_PATTERN_": "M1", "_GeneInGOAndHitList": 6.0, "Hits": "AQP5|KCNQ1|MUC2|TFF1|GCNT3|WNK1", "Description": "digestion", "_GeneInHitList": 124.0, "Category": "GO Biological Processes", "LogP": -4.651549854802969, "_RANK_": 1.0, "FirstInGroupByEnrichment": 0.0, "_LogP_MyList": -4.651549854802969, "_TotalGeneInLibrary": 30242.0, "_GeneInGO": 137.0, "shared_name": "1", "Gene": "GO:0007586", "_MEMBER_MyList": 1.0, "STDV_InGO": 1.927010588884779, "_COUNT_001": 6.0, "SUID": 4326539, "id_original": "1", "selected": false, "Log_q_value_": -0.9364958193017392, "canonicalName": "GO:0007586", "CategoryID": 19.0, "Z_score": 7.287279322185901, "EvidenceCutoff": 0.0, "PARENT_GO": "19_GO:0032501 multicellular organismal process", "FirstInGroupByLogP": 0.0, "GROUP_ID": 1.0, "name": "1", "BestEnrichmentInGroup": 14.070409429280396, "CLUSTER_LABEL": " ", "GeneID": "362|3784|4583|7031|9245|65125", "GiniIndex": 0.0, "_InGO": 4.838709677419355, "_COUNT_001_PCT": 100.0}, "position": {"x": 548.5079281718198, "y": 231.2358057618668}, "selected": false}], "edges": [{"data": {"id": "4326848", "source": "4326648", "target": "4326605", "SCORE": 0.5199063231896218, "shared_interaction": "Direct", "source_original": "110", "Name_B": "GO:0048525", "Name_A": "GO:0016032", "target_original": "67", "Gene_B": "GO:0048525", "interaction": "Direct", "SUID": 4326848, "TYPE": "Direct", "Gene_A": "GO:0016032", "BEND_MAP_ID": 4326848, "selected": false}, "selected": false}, {"data": {"id": "4326847", "source": "4326648", "target": "4326604", "SCORE": 0.6434782608727428, "shared_interaction": "Direct", "source_original": "110", "Name_B": "GO:0050792", "Name_A": "GO:0016032", "target_original": "66", "Gene_B": "GO:0050792", "interaction": "Direct", "SUID": 4326847, "TYPE": "Direct", "Gene_A": "GO:0016032", "BEND_MAP_ID": 4326847, "selected": false}, "selected": false}, {"data": {"id": "4326846", "source": "4326648", "target": "4326603", "SCORE": 0.6434782608727428, "shared_interaction": "Direct", "source_original": "110", "Name_B": "GO:1903900", "Name_A": "GO:0016032", "target_original": "65", "Gene_B": "GO:1903900", "interaction": "Direct", "SUID": 4326846, "TYPE": "Direct", "Gene_A": "GO:0016032", "BEND_MAP_ID": 4326846, "selected": false}, "selected": false}, {"data": {"id": "4326845", "source": "4326648", "target": "4326602", "SCORE": 0.5199063231896218, "shared_interaction": "Direct", "source_original": "110", "Name_B": "GO:0043903", "Name_A": "GO:0016032", "target_original": "64", "Gene_B": "GO:0043903", "interaction": "Direct", "SUID": 4326845, "TYPE": "Direct", "Gene_A": "GO:0016032", "BEND_MAP_ID": 4326845, "selected": false}, "selected": false}, {"data": {"id": "4326703", "source": "4326647", "target": "4326562", "SCORE": 0.30743243243722884, "shared_interaction": "Direct", "source_original": "109", "Name_B": "GO:0048514", "Name_A": "GO:0001655", "target_original": "24", "Gene_B": "GO:0048514", "interaction": "Direct", "SUID": 4326703, "TYPE": "Direct", "Gene_A": "GO:0001655", "BEND_MAP_ID": 4326703, "selected": false}, "selected": false}, {"data": {"id": "4326702", "source": "4326647", "target": "4326573", "SCORE": 0.32786885246547054, "shared_interaction": "Direct", "source_original": "109", "Name_B": "GO:0042475", "Name_A": "GO:0001655", "target_original": "35", "Gene_B": "GO:0042475", "interaction": "Direct", "SUID": 4326702, "TYPE": "Direct", "Gene_A": "GO:0001655", "BEND_MAP_ID": 4326702, "selected": false}, "selected": false}, {"data": {"id": "4326701", "source": "4326647", "target": "4326572", "SCORE": 0.5841784989892596, "shared_interaction": "Direct", "source_original": "109", "Name_B": "GO:0043588", "Name_A": "GO:0001655", "target_original": "34", "Gene_B": "GO:0043588", "interaction": "Direct", "SUID": 4326701, "TYPE": "Direct", "Gene_A": "GO:0001655", "BEND_MAP_ID": 4326701, "selected": false}, "selected": false}, {"data": {"id": "4326700", "source": "4326647", "target": "4326571", "SCORE": 0.4652173913091143, "shared_interaction": "Direct", "source_original": "109", "Name_B": "GO:0016331", "Name_A": "GO:0001655", "target_original": "33", "Gene_B": "GO:0016331", "interaction": "Direct", "SUID": 4326700, "TYPE": "Direct", "Gene_A": "GO:0001655", "BEND_MAP_ID": 4326700, "selected": false}, "selected": false}, {"data": {"id": "4326699", "source": "4326647", "target": "4326570", "SCORE": 0.4178498985849634, "shared_interaction": "Direct", "source_original": "109", "Name_B": "GO:0002064", "Name_A": "GO:0001655", "target_original": "32", "Gene_B": "GO:0002064", "interaction": "Direct", "SUID": 4326699, "TYPE": "Direct", "Gene_A": "GO:0001655", "BEND_MAP_ID": 4326699, "selected": false}, "selected": false}, {"data": {"id": "4326698", "source": "4326647", "target": "4326576", "SCORE": 0.30743243243722884, "shared_interaction": "Direct", "source_original": "109", "Name_B": "GO:0007423", "Name_A": "GO:0001655", "target_original": "38", "Gene_B": "GO:0007423", "interaction": "Direct", "SUID": 4326698, "TYPE": "Direct", "Gene_A": "GO:0001655", "BEND_MAP_ID": 4326698, "selected": false}, "selected": false}, {"data": {"id": "4326697", "source": "4326647", "target": "4326568", "SCORE": 0.8441064638795421, "shared_interaction": "Direct", "source_original": "109", "Name_B": "GO:0072001", "Name_A": "GO:0001655", "target_original": "30", "Gene_B": "GO:0072001", "interaction": "Direct", "SUID": 4326697, "TYPE": "Direct", "Gene_A": "GO:0001655", "BEND_MAP_ID": 4326697, "selected": false}, "selected": false}, {"data": {"id": "4326696", "source": "4326647", "target": "4326586", "SCORE": 0.3768996960525147, "shared_interaction": "Direct", "source_original": "109", "Name_B": "GO:0030155", "Name_A": "GO:0001655", "target_original": "48", "Gene_B": "GO:0030155", "interaction": "Direct", "SUID": 4326696, "TYPE": "Direct", "Gene_A": "GO:0001655", "BEND_MAP_ID": 4326696, "selected": false}, "selected": false}, {"data": {"id": "4326695", "source": "4326647", "target": "4326575", "SCORE": 0.40960000000387325, "shared_interaction": "Direct", "source_original": "109", "Name_B": "GO:0048598", "Name_A": "GO:0001655", "target_original": "37", "Gene_B": "GO:0048598", "interaction": "Direct", "SUID": 4326695, "TYPE": "Direct", "Gene_A": "GO:0001655", "BEND_MAP_ID": 4326695, "selected": false}, "selected": false}, {"data": {"id": "4326694", "source": "4326647", "target": "4326582", "SCORE": 0.48658318426136876, "shared_interaction": "Direct", "source_original": "109", "Name_B": "GO:0007162", "Name_A": "GO:0001655", "target_original": "44", "Gene_B": "GO:0007162", "interaction": "Direct", "SUID": 4326694, "TYPE": "Direct", "Gene_A": "GO:0001655", "BEND_MAP_ID": 4326694, "selected": false}, "selected": false}, {"data": {"id": "4326693", "source": "4326647", "target": "4326574", "SCORE": 0.3764258555181685, "shared_interaction": "Direct", "source_original": "109", "Name_B": "GO:0043583", "Name_A": "GO:0001655", "target_original": "36", "Gene_B": "GO:0043583", "interaction": "Direct", "SUID": 4326693, "TYPE": "Direct", "Gene_A": "GO:0001655", "BEND_MAP_ID": 4326693, "selected": false}, "selected": false}, {"data": {"id": "4326692", "source": "4326647", "target": "4326566", "SCORE": 0.5015197568420118, "shared_interaction": "Direct", "source_original": "109", "Name_B": "GO:0048729", "Name_A": "GO:0001655", "target_original": "28", "Gene_B": "GO:0048729", "interaction": "Direct", "SUID": 4326692, "TYPE": "Direct", "Gene_A": "GO:0001655", "BEND_MAP_ID": 4326692, "selected": false}, "selected": false}, {"data": {"id": "4326691", "source": "4326647", "target": "4326634", "SCORE": 0.3764258555181685, "shared_interaction": "Direct", "source_original": "109", "Name_B": "GO:0048839", "Name_A": "GO:0001655", "target_original": "96", "Gene_B": "GO:0048839", "interaction": "Direct", "SUID": 4326691, "TYPE": "Direct", "Gene_A": "GO:0001655", "BEND_MAP_ID": 4326691, "selected": false}, "selected": false}, {"data": {"id": "4326690", "source": "4326647", "target": "4326565", "SCORE": 0.32786885246547054, "shared_interaction": "Direct", "source_original": "109", "Name_B": "GO:0060571", "Name_A": "GO:0001655", "target_original": "27", "Gene_B": "GO:0060571", "interaction": "Direct", "SUID": 4326690, "TYPE": "Direct", "Gene_A": "GO:0001655", "BEND_MAP_ID": 4326690, "selected": false}, "selected": false}, {"data": {"id": "4326928", "source": "4326646", "target": "4326623", "SCORE": 0.654008438824551, "shared_interaction": "Direct", "source_original": "108", "Name_B": "GO:0062207", "Name_A": "GO:0034142", "target_original": "85", "Gene_B": "GO:0062207", "interaction": "Direct", "SUID": 4326928, "TYPE": "Direct", "Gene_A": "GO:0034142", "BEND_MAP_ID": 4326928, "selected": false}, "selected": false}, {"data": {"id": "4326924", "source": "4326646", "target": "4326602", "SCORE": 0.3080168776491019, "shared_interaction": "Direct", "source_original": "108", "Name_B": "GO:0043903", "Name_A": "GO:0034142", "target_original": "64", "Gene_B": "GO:0043903", "interaction": "Direct", "SUID": 4326924, "TYPE": "Direct", "Gene_A": "GO:0034142", "BEND_MAP_ID": 4326924, "selected": false}, "selected": false}, {"data": {"id": "4326923", "source": "4326646", "target": "4326619", "SCORE": 0.654008438824551, "shared_interaction": "Direct", "source_original": "108", "Name_B": "GO:1901224", "Name_A": "GO:0034142", "target_original": "81", "Gene_B": "GO:1901224", "interaction": "Direct", "SUID": 4326923, "TYPE": "Direct", "Gene_A": "GO:0034142", "BEND_MAP_ID": 4326923, "selected": false}, "selected": false}, {"data": {"id": "4326922", "source": "4326646", "target": "4326640", "SCORE": 0.3080168776491019, "shared_interaction": "Direct", "source_original": "108", "Name_B": "GO:0071677", "Name_A": "GO:0034142", "target_original": "102", "Gene_B": "GO:0071677", "interaction": "Direct", "SUID": 4326922, "TYPE": "Direct", "Gene_A": "GO:0034142", "BEND_MAP_ID": 4326922, "selected": false}, "selected": false}, {"data": {"id": "4326944", "source": "4326645", "target": "4326624", "SCORE": 0.7092198581588467, "shared_interaction": "Direct", "source_original": "107", "Name_B": "GO:0071248", "Name_A": "GO:0010038", "target_original": "86", "Gene_B": "GO:0071248", "interaction": "Direct", "SUID": 4326944, "TYPE": "Direct", "Gene_A": "GO:0010038", "BEND_MAP_ID": 4326944, "selected": false}, "selected": false}, {"data": {"id": "4326943", "source": "4326645", "target": "4326544", "SCORE": 0.3215130023706423, "shared_interaction": "Direct", "source_original": "107", "Name_B": "GO:0098739", "Name_A": "GO:0010038", "target_original": "6", "Gene_B": "GO:0098739", "interaction": "Direct", "SUID": 4326943, "TYPE": "Direct", "Gene_A": "GO:0010038", "BEND_MAP_ID": 4326943, "selected": false}, "selected": false}, {"data": {"id": "4326942", "source": "4326645", "target": "4326543", "SCORE": 0.3215130023706423, "shared_interaction": "Direct", "source_original": "107", "Name_B": "GO:0034767", "Name_A": "GO:0010038", "target_original": "5", "Gene_B": "GO:0034767", "interaction": "Direct", "SUID": 4326942, "TYPE": "Direct", "Gene_A": "GO:0010038", "BEND_MAP_ID": 4326942, "selected": false}, "selected": false}, {"data": {"id": "4326941", "source": "4326645", "target": "4326542", "SCORE": 0.3215130023706423, "shared_interaction": "Direct", "source_original": "107", "Name_B": "GO:1904064", "Name_A": "GO:0010038", "target_original": "4", "Gene_B": "GO:1904064", "interaction": "Direct", "SUID": 4326941, "TYPE": "Direct", "Gene_A": "GO:0010038", "BEND_MAP_ID": 4326941, "selected": false}, "selected": false}, {"data": {"id": "4326940", "source": "4326645", "target": "4326541", "SCORE": 0.3215130023706423, "shared_interaction": "Direct", "source_original": "107", "Name_B": "GO:0099587", "Name_A": "GO:0010038", "target_original": "3", "Gene_B": "GO:0099587", "interaction": "Direct", "SUID": 4326940, "TYPE": "Direct", "Gene_A": "GO:0010038", "BEND_MAP_ID": 4326940, "selected": false}, "selected": false}, {"data": {"id": "4326939", "source": "4326645", "target": "4326540", "SCORE": 0.3215130023706423, "shared_interaction": "Direct", "source_original": "107", "Name_B": "GO:0098659", "Name_A": "GO:0010038", "target_original": "2", "Gene_B": "GO:0098659", "interaction": "Direct", "SUID": 4326939, "TYPE": "Direct", "Gene_A": "GO:0010038", "BEND_MAP_ID": 4326939, "selected": false}, "selected": false}, {"data": {"id": "4327186", "source": "4326644", "target": "4326644", "SCORE": 1.0, "shared_interaction": "Direct", "source_original": "106", "Name_B": "GO:0009617", "Name_A": "GO:0009617", "target_original": "106", "Gene_B": "GO:0009617", "interaction": "Direct", "SUID": 4327186, "TYPE": "Direct", "Gene_A": "GO:0009617", "BEND_MAP_ID": 4327186, "selected": false}, "selected": false}, {"data": {"id": "4326686", "source": "4326642", "target": "4326560", "SCORE": 0.47096774194014857, "shared_interaction": "Direct", "source_original": "104", "Name_B": "GO:1900046", "Name_A": "GO:0050878", "target_original": "22", "Gene_B": "GO:1900046", "interaction": "Direct", "SUID": 4326686, "TYPE": "Direct", "Gene_A": "GO:0050878", "BEND_MAP_ID": 4326686, "selected": false}, "selected": false}, {"data": {"id": "4326905", "source": "4326641", "target": "4326618", "SCORE": 0.5784061696702532, "shared_interaction": "Direct", "source_original": "103", "Name_B": "GO:0055086", "Name_A": "GO:0009154", "target_original": "80", "Gene_B": "GO:0055086", "interaction": "Direct", "SUID": 4326905, "TYPE": "Direct", "Gene_A": "GO:0009154", "BEND_MAP_ID": 4326905, "selected": false}, "selected": false}, {"data": {"id": "4326904", "source": "4326641", "target": "4326617", "SCORE": 1.0, "shared_interaction": "Direct", "source_original": "103", "Name_B": "GO:1901292", "Name_A": "GO:0009154", "target_original": "79", "Gene_B": "GO:1901292", "interaction": "Direct", "SUID": 4326904, "TYPE": "Direct", "Gene_A": "GO:0009154", "BEND_MAP_ID": 4326904, "selected": false}, "selected": false}, {"data": {"id": "4326903", "source": "4326641", "target": "4326616", "SCORE": 1.0, "shared_interaction": "Direct", "source_original": "103", "Name_B": "GO:0009166", "Name_A": "GO:0009154", "target_original": "78", "Gene_B": "GO:0009166", "interaction": "Direct", "SUID": 4326903, "TYPE": "Direct", "Gene_A": "GO:0009154", "BEND_MAP_ID": 4326903, "selected": false}, "selected": false}, {"data": {"id": "4326902", "source": "4326641", "target": "4326615", "SCORE": 1.0, "shared_interaction": "Direct", "source_original": "103", "Name_B": "GO:0072523", "Name_A": "GO:0009154", "target_original": "77", "Gene_B": "GO:0072523", "interaction": "Direct", "SUID": 4326902, "TYPE": "Direct", "Gene_A": "GO:0009154", "BEND_MAP_ID": 4326902, "selected": false}, "selected": false}, {"data": {"id": "4326901", "source": "4326641", "target": "4326614", "SCORE": 1.0, "shared_interaction": "Direct", "source_original": "103", "Name_B": "GO:0009261", "Name_A": "GO:0009154", "target_original": "76", "Gene_B": "GO:0009261", "interaction": "Direct", "SUID": 4326901, "TYPE": "Direct", "Gene_A": "GO:0009154", "BEND_MAP_ID": 4326901, "selected": false}, "selected": false}, {"data": {"id": "4327092", "source": "4326640", "target": "4326628", "SCORE": 0.654008438824551, "shared_interaction": "Direct", "source_original": "102", "Name_B": "GO:1990869", "Name_A": "GO:0071677", "target_original": "90", "Gene_B": "GO:1990869", "interaction": "Direct", "SUID": 4327092, "TYPE": "Direct", "Gene_A": "GO:0071677", "BEND_MAP_ID": 4327092, "selected": false}, "selected": false}, {"data": {"id": "4327091", "source": "4326640", "target": "4326627", "SCORE": 0.654008438824551, "shared_interaction": "Direct", "source_original": "102", "Name_B": "GO:1990868", "Name_A": "GO:0071677", "target_original": "89", "Gene_B": "GO:1990868", "interaction": "Direct", "SUID": 4327091, "TYPE": "Direct", "Gene_A": "GO:0071677", "BEND_MAP_ID": 4327091, "selected": false}, "selected": false}, {"data": {"id": "4327090", "source": "4326640", "target": "4326545", "SCORE": 0.3080168776491019, "shared_interaction": "Direct", "source_original": "102", "Name_B": "GO:1901379", "Name_A": "GO:0071677", "target_original": "7", "Gene_B": "GO:1901379", "interaction": "Direct", "SUID": 4327090, "TYPE": "Direct", "Gene_A": "GO:0071677", "BEND_MAP_ID": 4327090, "selected": false}, "selected": false}, {"data": {"id": "4327086", "source": "4326640", "target": "4326619", "SCORE": 0.3080168776491019, "shared_interaction": "Direct", "source_original": "102", "Name_B": "GO:1901224", "Name_A": "GO:0071677", "target_original": "81", "Gene_B": "GO:1901224", "interaction": "Direct", "SUID": 4327086, "TYPE": "Direct", "Gene_A": "GO:0071677", "BEND_MAP_ID": 4327086, "selected": false}, "selected": false}, {"data": {"id": "4326835", "source": "4326639", "target": "4326597", "SCORE": 0.6899810964107205, "shared_interaction": "Direct", "source_original": "101", "Name_B": "GO:0051495", "Name_A": "GO:0044089", "target_original": "59", "Gene_B": "GO:0051495", "interaction": "Direct", "SUID": 4326835, "TYPE": "Direct", "Gene_A": "GO:0044089", "BEND_MAP_ID": 4326835, "selected": false}, "selected": false}, {"data": {"id": "4326834", "source": "4326639", "target": "4326596", "SCORE": 0.6899810964107205, "shared_interaction": "Direct", "source_original": "101", "Name_B": "GO:1902905", "Name_A": "GO:0044089", "target_original": "58", "Gene_B": "GO:1902905", "interaction": "Direct", "SUID": 4326834, "TYPE": "Direct", "Gene_A": "GO:0044089", "BEND_MAP_ID": 4326834, "selected": false}, "selected": false}, {"data": {"id": "4326888", "source": "4326637", "target": "4326612", "SCORE": 0.7380191693325053, "shared_interaction": "Direct", "source_original": "99", "Name_B": "GO:0042063", "Name_A": "GO:0014003", "target_original": "74", "Gene_B": "GO:0042063", "interaction": "Direct", "SUID": 4326888, "TYPE": "Direct", "Gene_A": "GO:0014003", "BEND_MAP_ID": 4326888, "selected": false}, "selected": false}, {"data": {"id": "4326887", "source": "4326637", "target": "4326611", "SCORE": 0.4760383386650108, "shared_interaction": "Direct", "source_original": "99", "Name_B": "GO:0051604", "Name_A": "GO:0014003", "target_original": "73", "Gene_B": "GO:0051604", "interaction": "Direct", "SUID": 4326887, "TYPE": "Direct", "Gene_A": "GO:0014003", "BEND_MAP_ID": 4326887, "selected": false}, "selected": false}, {"data": {"id": "4326886", "source": "4326637", "target": "4326610", "SCORE": 1.0, "shared_interaction": "Direct", "source_original": "99", "Name_B": "GO:0048709", "Name_A": "GO:0014003", "target_original": "72", "Gene_B": "GO:0048709", "interaction": "Direct", "SUID": 4326886, "TYPE": "Direct", "Gene_A": "GO:0014003", "BEND_MAP_ID": 4326886, "selected": false}, "selected": false}, {"data": {"id": "4326885", "source": "4326637", "target": "4326573", "SCORE": 0.3080168776491019, "shared_interaction": "Direct", "source_original": "99", "Name_B": "GO:0042475", "Name_A": "GO:0014003", "target_original": "35", "Gene_B": "GO:0042475", "interaction": "Direct", "SUID": 4326885, "TYPE": "Direct", "Gene_A": "GO:0014003", "BEND_MAP_ID": 4326885, "selected": false}, "selected": false}, {"data": {"id": "4326884", "source": "4326637", "target": "4326609", "SCORE": 0.3080168776491019, "shared_interaction": "Direct", "source_original": "99", "Name_B": "GO:0048708", "Name_A": "GO:0014003", "target_original": "71", "Gene_B": "GO:0048708", "interaction": "Direct", "SUID": 4326884, "TYPE": "Direct", "Gene_A": "GO:0014003", "BEND_MAP_ID": 4326884, "selected": false}, "selected": false}, {"data": {"id": "4326882", "source": "4326637", "target": "4326607", "SCORE": 0.8509090909113136, "shared_interaction": "Direct", "source_original": "99", "Name_B": "GO:0021782", "Name_A": "GO:0014003", "target_original": "69", "Gene_B": "GO:0021782", "interaction": "Direct", "SUID": 4326882, "TYPE": "Direct", "Gene_A": "GO:0014003", "BEND_MAP_ID": 4326882, "selected": false}, "selected": false}, {"data": {"id": "4326881", "source": "4326637", "target": "4326585", "SCORE": 0.3080168776491019, "shared_interaction": "Direct", "source_original": "99", "Name_B": "GO:0048538", "Name_A": "GO:0014003", "target_original": "47", "Gene_B": "GO:0048538", "interaction": "Direct", "SUID": 4326881, "TYPE": "Direct", "Gene_A": "GO:0014003", "BEND_MAP_ID": 4326881, "selected": false}, "selected": false}, {"data": {"id": "4326707", "source": "4326637", "target": "4326565", "SCORE": 0.3080168776491019, "shared_interaction": "Direct", "source_original": "99", "Name_B": "GO:0060571", "Name_A": "GO:0014003", "target_original": "27", "Gene_B": "GO:0060571", "interaction": "Direct", "SUID": 4326707, "TYPE": "Direct", "Gene_A": "GO:0014003", "BEND_MAP_ID": 4326707, "selected": false}, "selected": false}, {"data": {"id": "4326689", "source": "4326636", "target": "4326564", "SCORE": 0.6371681415955534, "shared_interaction": "Direct", "source_original": "98", "Name_B": "GO:0060249", "Name_A": "GO:0048871", "target_original": "26", "Gene_B": "GO:0060249", "interaction": "Direct", "SUID": 4326689, "TYPE": "Direct", "Gene_A": "GO:0048871", "BEND_MAP_ID": 4326689, "selected": false}, "selected": false}, {"data": {"id": "4326865", "source": "4326635", "target": "4326623", "SCORE": 0.3080168776491019, "shared_interaction": "Direct", "source_original": "97", "Name_B": "GO:0062207", "Name_A": "GO:0002385", "target_original": "85", "Gene_B": "GO:0062207", "interaction": "Direct", "SUID": 4326865, "TYPE": "Direct", "Gene_A": "GO:0002385", "BEND_MAP_ID": 4326865, "selected": false}, "selected": false}, {"data": {"id": "4326864", "source": "4326635", "target": "4326646", "SCORE": 0.3080168776491019, "shared_interaction": "Direct", "source_original": "97", "Name_B": "GO:0034142", "Name_A": "GO:0002385", "target_original": "108", "Gene_B": "GO:0034142", "interaction": "Direct", "SUID": 4326864, "TYPE": "Direct", "Gene_A": "GO:0002385", "BEND_MAP_ID": 4326864, "selected": false}, "selected": false}, {"data": {"id": "4326739", "source": "4326634", "target": "4326579", "SCORE": 0.7078384798128214, "shared_interaction": "Direct", "source_original": "96", "Name_B": "GO:0090596", "Name_A": "GO:0048839", "target_original": "41", "Gene_B": "GO:0090596", "interaction": "Direct", "SUID": 4326739, "TYPE": "Direct", "Gene_A": "GO:0048839", "BEND_MAP_ID": 4326739, "selected": false}, "selected": false}, {"data": {"id": "4326738", "source": "4326634", "target": "4326542", "SCORE": 0.3626943005249045, "shared_interaction": "Direct", "source_original": "96", "Name_B": "GO:1904064", "Name_A": "GO:0048839", "target_original": "4", "Gene_B": "GO:1904064", "interaction": "Direct", "SUID": 4326738, "TYPE": "Direct", "Gene_A": "GO:0048839", "BEND_MAP_ID": 4326738, "selected": false}, "selected": false}, {"data": {"id": "4326733", "source": "4326634", "target": "4326558", "SCORE": 0.3182897862299167, "shared_interaction": "Direct", "source_original": "96", "Name_B": "GO:0050817", "Name_A": "GO:0048839", "target_original": "20", "Gene_B": "GO:0050817", "interaction": "Direct", "SUID": 4326733, "TYPE": "Direct", "Gene_A": "GO:0048839", "BEND_MAP_ID": 4326733, "selected": false}, "selected": false}, {"data": {"id": "4326731", "source": "4326634", "target": "4326577", "SCORE": 0.649572649576743, "shared_interaction": "Direct", "source_original": "96", "Name_B": "GO:0060113", "Name_A": "GO:0048839", "target_original": "39", "Gene_B": "GO:0060113", "interaction": "Direct", "SUID": 4326731, "TYPE": "Direct", "Gene_A": "GO:0048839", "BEND_MAP_ID": 4326731, "selected": false}, "selected": false}, {"data": {"id": "4326719", "source": "4326634", "target": "4326643", "SCORE": 0.3764258555181685, "shared_interaction": "Direct", "source_original": "96", "Name_B": "GO:1903706", "Name_A": "GO:0048839", "target_original": "105", "Gene_B": "GO:1903706", "interaction": "Direct", "SUID": 4326719, "TYPE": "Direct", "Gene_A": "GO:0048839", "BEND_MAP_ID": 4326719, "selected": false}, "selected": false}, {"data": {"id": "4326704", "source": "4326634", "target": "4326565", "SCORE": 0.4159544159612382, "shared_interaction": "Direct", "source_original": "96", "Name_B": "GO:0060571", "Name_A": "GO:0048839", "target_original": "27", "Gene_B": "GO:0060571", "interaction": "Direct", "SUID": 4326704, "TYPE": "Direct", "Gene_A": "GO:0048839", "BEND_MAP_ID": 4326704, "selected": false}, "selected": false}, {"data": {"id": "4327106", "source": "4326633", "target": "4326579", "SCORE": 0.3610389610457656, "shared_interaction": "Direct", "source_original": "95", "Name_B": "GO:0090596", "Name_A": "GO:0045444", "target_original": "41", "Gene_B": "GO:0090596", "interaction": "Direct", "SUID": 4327106, "TYPE": "Direct", "Gene_A": "GO:0045444", "BEND_MAP_ID": 4327106, "selected": false}, "selected": false}, {"data": {"id": "4326735", "source": "4326633", "target": "4326634", "SCORE": 0.3182897862299167, "shared_interaction": "Direct", "source_original": "95", "Name_B": "GO:0048839", "Name_A": "GO:0045444", "target_original": "96", "Gene_B": "GO:0048839", "interaction": "Direct", "SUID": 4326735, "TYPE": "Direct", "Gene_A": "GO:0045444", "BEND_MAP_ID": 4326735, "selected": false}, "selected": false}, {"data": {"id": "4326658", "source": "4326632", "target": "4326564", "SCORE": 0.3182897862299167, "shared_interaction": "Direct", "source_original": "94", "Name_B": "GO:0060249", "Name_A": "GO:0022600", "target_original": "26", "Gene_B": "GO:0060249", "interaction": "Direct", "SUID": 4326658, "TYPE": "Direct", "Gene_A": "GO:0022600", "BEND_MAP_ID": 4326658, "selected": false}, "selected": false}, {"data": {"id": "4326657", "source": "4326632", "target": "4326545", "SCORE": 0.4159544159612382, "shared_interaction": "Direct", "source_original": "94", "Name_B": "GO:1901379", "Name_A": "GO:0022600", "target_original": "7", "Gene_B": "GO:1901379", "interaction": "Direct", "SUID": 4326657, "TYPE": "Direct", "Gene_A": "GO:0022600", "BEND_MAP_ID": 4326657, "selected": false}, "selected": false}, {"data": {"id": "4326656", "source": "4326632", "target": "4326544", "SCORE": 0.3626943005249045, "shared_interaction": "Direct", "source_original": "94", "Name_B": "GO:0098739", "Name_A": "GO:0022600", "target_original": "6", "Gene_B": "GO:0098739", "interaction": "Direct", "SUID": 4326656, "TYPE": "Direct", "Gene_A": "GO:0022600", "BEND_MAP_ID": 4326656, "selected": false}, "selected": false}, {"data": {"id": "4326654", "source": "4326632", "target": "4326543", "SCORE": 0.3626943005249045, "shared_interaction": "Direct", "source_original": "94", "Name_B": "GO:0034767", "Name_A": "GO:0022600", "target_original": "5", "Gene_B": "GO:0034767", "interaction": "Direct", "SUID": 4326654, "TYPE": "Direct", "Gene_A": "GO:0022600", "BEND_MAP_ID": 4326654, "selected": false}, "selected": false}, {"data": {"id": "4326653", "source": "4326632", "target": "4326579", "SCORE": 0.3182897862299167, "shared_interaction": "Direct", "source_original": "94", "Name_B": "GO:0090596", "Name_A": "GO:0022600", "target_original": "41", "Gene_B": "GO:0090596", "interaction": "Direct", "SUID": 4326653, "TYPE": "Direct", "Gene_A": "GO:0022600", "BEND_MAP_ID": 4326653, "selected": false}, "selected": false}, {"data": {"id": "4326652", "source": "4326632", "target": "4326542", "SCORE": 0.3626943005249045, "shared_interaction": "Direct", "source_original": "94", "Name_B": "GO:1904064", "Name_A": "GO:0022600", "target_original": "4", "Gene_B": "GO:1904064", "interaction": "Direct", "SUID": 4326652, "TYPE": "Direct", "Gene_A": "GO:0022600", "BEND_MAP_ID": 4326652, "selected": false}, "selected": false}, {"data": {"id": "4326651", "source": "4326632", "target": "4326541", "SCORE": 0.3626943005249045, "shared_interaction": "Direct", "source_original": "94", "Name_B": "GO:0099587", "Name_A": "GO:0022600", "target_original": "3", "Gene_B": "GO:0099587", "interaction": "Direct", "SUID": 4326651, "TYPE": "Direct", "Gene_A": "GO:0022600", "BEND_MAP_ID": 4326651, "selected": false}, "selected": false}, {"data": {"id": "4326650", "source": "4326632", "target": "4326540", "SCORE": 0.3626943005249045, "shared_interaction": "Direct", "source_original": "94", "Name_B": "GO:0098659", "Name_A": "GO:0022600", "target_original": "2", "Gene_B": "GO:0098659", "interaction": "Direct", "SUID": 4326650, "TYPE": "Direct", "Gene_A": "GO:0022600", "BEND_MAP_ID": 4326650, "selected": false}, "selected": false}, {"data": {"id": "4326798", "source": "4326631", "target": "4326590", "SCORE": 0.9026128266042738, "shared_interaction": "Direct", "source_original": "93", "Name_B": "GO:0042445", "Name_A": "GO:0034754", "target_original": "52", "Gene_B": "GO:0042445", "interaction": "Direct", "SUID": 4326798, "TYPE": "Direct", "Gene_A": "GO:0034754", "BEND_MAP_ID": 4326798, "selected": false}, "selected": false}, {"data": {"id": "4327030", "source": "4326630", "target": "4326592", "SCORE": 0.3080168776491019, "shared_interaction": "Direct", "source_original": "92", "Name_B": "GO:0034308", "Name_A": "GO:0006081", "target_original": "54", "Gene_B": "GO:0034308", "interaction": "Direct", "SUID": 4327030, "TYPE": "Direct", "Gene_A": "GO:0006081", "BEND_MAP_ID": 4327030, "selected": false}, "selected": false}, {"data": {"id": "4326675", "source": "4326629", "target": "4326554", "SCORE": 0.7875647668416348, "shared_interaction": "Direct", "source_original": "91", "Name_B": "GO:0070085", "Name_A": "GO:0016266", "target_original": "16", "Gene_B": "GO:0070085", "interaction": "Direct", "SUID": 4326675, "TYPE": "Direct", "Gene_A": "GO:0016266", "BEND_MAP_ID": 4326675, "selected": false}, "selected": false}, {"data": {"id": "4326673", "source": "4326629", "target": "4326552", "SCORE": 0.7875647668416348, "shared_interaction": "Direct", "source_original": "91", "Name_B": "GO:0043413", "Name_A": "GO:0016266", "target_original": "14", "Gene_B": "GO:0043413", "interaction": "Direct", "SUID": 4326673, "TYPE": "Direct", "Gene_A": "GO:0016266", "BEND_MAP_ID": 4326673, "selected": false}, "selected": false}, {"data": {"id": "4326670", "source": "4326629", "target": "4326549", "SCORE": 0.41260744986363435, "shared_interaction": "Direct", "source_original": "91", "Name_B": "GO:0046467", "Name_A": "GO:0016266", "target_original": "11", "Gene_B": "GO:0046467", "interaction": "Direct", "SUID": 4326670, "TYPE": "Direct", "Gene_A": "GO:0016266", "BEND_MAP_ID": 4326670, "selected": false}, "selected": false}, {"data": {"id": "4326669", "source": "4326629", "target": "4326548", "SCORE": 0.5393258427001665, "shared_interaction": "Direct", "source_original": "91", "Name_B": "GO:1901137", "Name_A": "GO:0016266", "target_original": "10", "Gene_B": "GO:1901137", "interaction": "Direct", "SUID": 4326669, "TYPE": "Direct", "Gene_A": "GO:0016266", "BEND_MAP_ID": 4326669, "selected": false}, "selected": false}, {"data": {"id": "4327183", "source": "4326627", "target": "4326628", "SCORE": 1.0, "shared_interaction": "Direct", "source_original": "89", "Name_B": "GO:1990869", "Name_A": "GO:1990868", "target_original": "90", "Gene_B": "GO:1990869", "interaction": "Direct", "SUID": 4327183, "TYPE": "Direct", "Gene_A": "GO:1990868", "BEND_MAP_ID": 4327183, "selected": false}, "selected": false}, {"data": {"id": "4327167", "source": "4326626", "target": "4326628", "SCORE": 1.0, "shared_interaction": "Direct", "source_original": "88", "Name_B": "GO:1990869", "Name_A": "GO:0070098", "target_original": "90", "Gene_B": "GO:1990869", "interaction": "Direct", "SUID": 4327167, "TYPE": "Direct", "Gene_A": "GO:0070098", "BEND_MAP_ID": 4327167, "selected": false}, "selected": false}, {"data": {"id": "4327166", "source": "4326626", "target": "4326627", "SCORE": 1.0, "shared_interaction": "Direct", "source_original": "88", "Name_B": "GO:1990868", "Name_A": "GO:0070098", "target_original": "89", "Gene_B": "GO:1990868", "interaction": "Direct", "SUID": 4327166, "TYPE": "Direct", "Gene_A": "GO:0070098", "BEND_MAP_ID": 4327166, "selected": false}, "selected": false}, {"data": {"id": "4327165", "source": "4326626", "target": "4326545", "SCORE": 0.3080168776491019, "shared_interaction": "Direct", "source_original": "88", "Name_B": "GO:1901379", "Name_A": "GO:0070098", "target_original": "7", "Gene_B": "GO:1901379", "interaction": "Direct", "SUID": 4327165, "TYPE": "Direct", "Gene_A": "GO:0070098", "BEND_MAP_ID": 4327165, "selected": false}, "selected": false}, {"data": {"id": "4327088", "source": "4326626", "target": "4326640", "SCORE": 0.654008438824551, "shared_interaction": "Direct", "source_original": "88", "Name_B": "GO:0071677", "Name_A": "GO:0070098", "target_original": "102", "Gene_B": "GO:0071677", "interaction": "Direct", "SUID": 4327088, "TYPE": "Direct", "Gene_A": "GO:0070098", "BEND_MAP_ID": 4327088, "selected": false}, "selected": false}, {"data": {"id": "4327185", "source": "4326625", "target": "4326624", "SCORE": 0.7092198581588467, "shared_interaction": "Direct", "source_original": "87", "Name_B": "GO:0071248", "Name_A": "GO:0010035", "target_original": "86", "Gene_B": "GO:0071248", "interaction": "Direct", "SUID": 4327185, "TYPE": "Direct", "Gene_A": "GO:0010035", "BEND_MAP_ID": 4327185, "selected": false}, "selected": false}, {"data": {"id": "4327173", "source": "4326625", "target": "4326544", "SCORE": 0.3215130023706423, "shared_interaction": "Direct", "source_original": "87", "Name_B": "GO:0098739", "Name_A": "GO:0010035", "target_original": "6", "Gene_B": "GO:0098739", "interaction": "Direct", "SUID": 4327173, "TYPE": "Direct", "Gene_A": "GO:0010035", "BEND_MAP_ID": 4327173, "selected": false}, "selected": false}, {"data": {"id": "4327162", "source": "4326625", "target": "4326543", "SCORE": 0.3215130023706423, "shared_interaction": "Direct", "source_original": "87", "Name_B": "GO:0034767", "Name_A": "GO:0010035", "target_original": "5", "Gene_B": "GO:0034767", "interaction": "Direct", "SUID": 4327162, "TYPE": "Direct", "Gene_A": "GO:0010035", "BEND_MAP_ID": 4327162, "selected": false}, "selected": false}, {"data": {"id": "4327140", "source": "4326625", "target": "4326542", "SCORE": 0.3215130023706423, "shared_interaction": "Direct", "source_original": "87", "Name_B": "GO:1904064", "Name_A": "GO:0010035", "target_original": "4", "Gene_B": "GO:1904064", "interaction": "Direct", "SUID": 4327140, "TYPE": "Direct", "Gene_A": "GO:0010035", "BEND_MAP_ID": 4327140, "selected": false}, "selected": false}, {"data": {"id": "4326965", "source": "4326625", "target": "4326541", "SCORE": 0.3215130023706423, "shared_interaction": "Direct", "source_original": "87", "Name_B": "GO:0099587", "Name_A": "GO:0010035", "target_original": "3", "Gene_B": "GO:0099587", "interaction": "Direct", "SUID": 4326965, "TYPE": "Direct", "Gene_A": "GO:0010035", "BEND_MAP_ID": 4326965, "selected": false}, "selected": false}, {"data": {"id": "4326960", "source": "4326625", "target": "4326540", "SCORE": 0.3215130023706423, "shared_interaction": "Direct", "source_original": "87", "Name_B": "GO:0098659", "Name_A": "GO:0010035", "target_original": "2", "Gene_B": "GO:0098659", "interaction": "Direct", "SUID": 4326960, "TYPE": "Direct", "Gene_A": "GO:0010035", "BEND_MAP_ID": 4326960, "selected": false}, "selected": false}, {"data": {"id": "4326945", "source": "4326625", "target": "4326645", "SCORE": 1.0, "shared_interaction": "Direct", "source_original": "87", "Name_B": "GO:0010038", "Name_A": "GO:0010035", "target_original": "107", "Gene_B": "GO:0010038", "interaction": "Direct", "SUID": 4326945, "TYPE": "Direct", "Gene_A": "GO:0010035", "BEND_MAP_ID": 4326945, "selected": false}, "selected": false}, {"data": {"id": "4327035", "source": "4326624", "target": "4326589", "SCORE": 0.3215130023706423, "shared_interaction": "Direct", "source_original": "86", "Name_B": "GO:1903131", "Name_A": "GO:0071248", "target_original": "51", "Gene_B": "GO:1903131", "interaction": "Direct", "SUID": 4327035, "TYPE": "Direct", "Gene_A": "GO:0071248", "BEND_MAP_ID": 4327035, "selected": false}, "selected": false}, {"data": {"id": "4327118", "source": "4326623", "target": "4326619", "SCORE": 0.3080168776491019, "shared_interaction": "Direct", "source_original": "85", "Name_B": "GO:1901224", "Name_A": "GO:0062207", "target_original": "81", "Gene_B": "GO:1901224", "interaction": "Direct", "SUID": 4327118, "TYPE": "Direct", "Gene_A": "GO:0062207", "BEND_MAP_ID": 4327118, "selected": false}, "selected": false}, {"data": {"id": "4327175", "source": "4326622", "target": "4326623", "SCORE": 0.3080168776491019, "shared_interaction": "Direct", "source_original": "84", "Name_B": "GO:0062207", "Name_A": "GO:0002275", "target_original": "85", "Gene_B": "GO:0062207", "interaction": "Direct", "SUID": 4327175, "TYPE": "Direct", "Gene_A": "GO:0002275", "BEND_MAP_ID": 4327175, "selected": false}, "selected": false}, {"data": {"id": "4327130", "source": "4326622", "target": "4326602", "SCORE": 0.3080168776491019, "shared_interaction": "Direct", "source_original": "84", "Name_B": "GO:0043903", "Name_A": "GO:0002275", "target_original": "64", "Gene_B": "GO:0043903", "interaction": "Direct", "SUID": 4327130, "TYPE": "Direct", "Gene_A": "GO:0002275", "BEND_MAP_ID": 4327130, "selected": false}, "selected": false}, {"data": {"id": "4327117", "source": "4326622", "target": "4326619", "SCORE": 0.654008438824551, "shared_interaction": "Direct", "source_original": "84", "Name_B": "GO:1901224", "Name_A": "GO:0002275", "target_original": "81", "Gene_B": "GO:1901224", "interaction": "Direct", "SUID": 4327117, "TYPE": "Direct", "Gene_A": "GO:0002275", "BEND_MAP_ID": 4327117, "selected": false}, "selected": false}, {"data": {"id": "4327089", "source": "4326622", "target": "4326640", "SCORE": 0.3080168776491019, "shared_interaction": "Direct", "source_original": "84", "Name_B": "GO:0071677", "Name_A": "GO:0002275", "target_original": "102", "Gene_B": "GO:0071677", "interaction": "Direct", "SUID": 4327089, "TYPE": "Direct", "Gene_A": "GO:0002275", "BEND_MAP_ID": 4327089, "selected": false}, "selected": false}, {"data": {"id": "4326927", "source": "4326622", "target": "4326646", "SCORE": 0.654008438824551, "shared_interaction": "Direct", "source_original": "84", "Name_B": "GO:0034142", "Name_A": "GO:0002275", "target_original": "108", "Gene_B": "GO:0034142", "interaction": "Direct", "SUID": 4326927, "TYPE": "Direct", "Gene_A": "GO:0002275", "BEND_MAP_ID": 4326927, "selected": false}, "selected": false}, {"data": {"id": "4327170", "source": "4326621", "target": "4326623", "SCORE": 0.8509090909113136, "shared_interaction": "Direct", "source_original": "83", "Name_B": "GO:0062207", "Name_A": "GO:0002221", "target_original": "85", "Gene_B": "GO:0062207", "interaction": "Direct", "SUID": 4327170, "TYPE": "Direct", "Gene_A": "GO:0002221", "BEND_MAP_ID": 4327170, "selected": false}, "selected": false}, {"data": {"id": "4327169", "source": "4326621", "target": "4326622", "SCORE": 0.552727272733941, "shared_interaction": "Direct", "source_original": "83", "Name_B": "GO:0002275", "Name_A": "GO:0002221", "target_original": "84", "Gene_B": "GO:0002275", "interaction": "Direct", "SUID": 4327169, "TYPE": "Direct", "Gene_A": "GO:0002221", "BEND_MAP_ID": 4327169, "selected": false}, "selected": false}, {"data": {"id": "4327155", "source": "4326621", "target": "4326604", "SCORE": 0.4743589743658818, "shared_interaction": "Direct", "source_original": "83", "Name_B": "GO:0050792", "Name_A": "GO:0002221", "target_original": "66", "Gene_B": "GO:0050792", "interaction": "Direct", "SUID": 4327155, "TYPE": "Direct", "Gene_A": "GO:0002221", "BEND_MAP_ID": 4327155, "selected": false}, "selected": false}, {"data": {"id": "4327133", "source": "4326621", "target": "4326603", "SCORE": 0.4743589743658818, "shared_interaction": "Direct", "source_original": "83", "Name_B": "GO:1903900", "Name_A": "GO:0002221", "target_original": "65", "Gene_B": "GO:1903900", "interaction": "Direct", "SUID": 4327133, "TYPE": "Direct", "Gene_A": "GO:0002221", "BEND_MAP_ID": 4327133, "selected": false}, "selected": false}, {"data": {"id": "4327128", "source": "4326621", "target": "4326602", "SCORE": 0.552727272733941, "shared_interaction": "Direct", "source_original": "83", "Name_B": "GO:0043903", "Name_A": "GO:0002221", "target_original": "64", "Gene_B": "GO:0043903", "interaction": "Direct", "SUID": 4327128, "TYPE": "Direct", "Gene_A": "GO:0002221", "BEND_MAP_ID": 4327128, "selected": false}, "selected": false}, {"data": {"id": "4327116", "source": "4326621", "target": "4326619", "SCORE": 0.552727272733941, "shared_interaction": "Direct", "source_original": "83", "Name_B": "GO:1901224", "Name_A": "GO:0002221", "target_original": "81", "Gene_B": "GO:1901224", "interaction": "Direct", "SUID": 4327116, "TYPE": "Direct", "Gene_A": "GO:0002221", "BEND_MAP_ID": 4327116, "selected": false}, "selected": false}, {"data": {"id": "4326926", "source": "4326621", "target": "4326646", "SCORE": 0.8509090909113136, "shared_interaction": "Direct", "source_original": "83", "Name_B": "GO:0034142", "Name_A": "GO:0002221", "target_original": "108", "Gene_B": "GO:0034142", "interaction": "Direct", "SUID": 4326926, "TYPE": "Direct", "Gene_A": "GO:0002221", "BEND_MAP_ID": 4326926, "selected": false}, "selected": false}, {"data": {"id": "4327168", "source": "4326620", "target": "4326622", "SCORE": 0.5199063231896218, "shared_interaction": "Direct", "source_original": "82", "Name_B": "GO:0002275", "Name_A": "GO:0002252", "target_original": "84", "Gene_B": "GO:0002275", "interaction": "Direct", "SUID": 4327168, "TYPE": "Direct", "Gene_A": "GO:0002252", "BEND_MAP_ID": 4327168, "selected": false}, "selected": false}, {"data": {"id": "4327115", "source": "4326620", "target": "4326619", "SCORE": 0.5199063231896218, "shared_interaction": "Direct", "source_original": "82", "Name_B": "GO:1901224", "Name_A": "GO:0002252", "target_original": "81", "Gene_B": "GO:1901224", "interaction": "Direct", "SUID": 4327115, "TYPE": "Direct", "Gene_A": "GO:0002252", "BEND_MAP_ID": 4327115, "selected": false}, "selected": false}, {"data": {"id": "4326925", "source": "4326620", "target": "4326646", "SCORE": 0.32786885246547054, "shared_interaction": "Direct", "source_original": "82", "Name_B": "GO:0034142", "Name_A": "GO:0002252", "target_original": "108", "Gene_B": "GO:0034142", "interaction": "Direct", "SUID": 4326925, "TYPE": "Direct", "Gene_A": "GO:0002252", "BEND_MAP_ID": 4326925, "selected": false}, "selected": false}, {"data": {"id": "4326821", "source": "4326620", "target": "4326582", "SCORE": 0.3398926654789027, "shared_interaction": "Direct", "source_original": "82", "Name_B": "GO:0007162", "Name_A": "GO:0002252", "target_original": "44", "Gene_B": "GO:0007162", "interaction": "Direct", "SUID": 4326821, "TYPE": "Direct", "Gene_A": "GO:0002252", "BEND_MAP_ID": 4326821, "selected": false}, "selected": false}, {"data": {"id": "4327033", "source": "4326619", "target": "4326589", "SCORE": 0.36760925450537973, "shared_interaction": "Direct", "source_original": "81", "Name_B": "GO:1903131", "Name_A": "GO:1901224", "target_original": "51", "Gene_B": "GO:1903131", "interaction": "Direct", "SUID": 4327033, "TYPE": "Direct", "Gene_A": "GO:1901224", "BEND_MAP_ID": 4327033, "selected": false}, "selected": false}, {"data": {"id": "4327158", "source": "4326618", "target": "4326617", "SCORE": 0.5784061696702532, "shared_interaction": "Direct", "source_original": "80", "Name_B": "GO:1901292", "Name_A": "GO:0055086", "target_original": "79", "Gene_B": "GO:1901292", "interaction": "Direct", "SUID": 4327158, "TYPE": "Direct", "Gene_A": "GO:0055086", "BEND_MAP_ID": 4327158, "selected": false}, "selected": false}, {"data": {"id": "4327019", "source": "4326618", "target": "4326615", "SCORE": 0.5784061696702532, "shared_interaction": "Direct", "source_original": "80", "Name_B": "GO:0072523", "Name_A": "GO:0055086", "target_original": "77", "Gene_B": "GO:0072523", "interaction": "Direct", "SUID": 4327019, "TYPE": "Direct", "Gene_A": "GO:0055086", "BEND_MAP_ID": 4327019, "selected": false}, "selected": false}, {"data": {"id": "4327142", "source": "4326616", "target": "4326618", "SCORE": 0.5784061696702532, "shared_interaction": "Direct", "source_original": "78", "Name_B": "GO:0055086", "Name_A": "GO:0009166", "target_original": "80", "Gene_B": "GO:0055086", "interaction": "Direct", "SUID": 4327142, "TYPE": "Direct", "Gene_A": "GO:0009166", "BEND_MAP_ID": 4327142, "selected": false}, "selected": false}, {"data": {"id": "4327141", "source": "4326616", "target": "4326617", "SCORE": 1.0, "shared_interaction": "Direct", "source_original": "78", "Name_B": "GO:1901292", "Name_A": "GO:0009166", "target_original": "79", "Gene_B": "GO:1901292", "interaction": "Direct", "SUID": 4327141, "TYPE": "Direct", "Gene_A": "GO:0009166", "BEND_MAP_ID": 4327141, "selected": false}, "selected": false}, {"data": {"id": "4327017", "source": "4326616", "target": "4326615", "SCORE": 1.0, "shared_interaction": "Direct", "source_original": "78", "Name_B": "GO:0072523", "Name_A": "GO:0009166", "target_original": "77", "Gene_B": "GO:0072523", "interaction": "Direct", "SUID": 4327017, "TYPE": "Direct", "Gene_A": "GO:0009166", "BEND_MAP_ID": 4327017, "selected": false}, "selected": false}, {"data": {"id": "4326952", "source": "4326616", "target": "4326614", "SCORE": 1.0, "shared_interaction": "Direct", "source_original": "78", "Name_B": "GO:0009261", "Name_A": "GO:0009166", "target_original": "76", "Gene_B": "GO:0009261", "interaction": "Direct", "SUID": 4326952, "TYPE": "Direct", "Gene_A": "GO:0009166", "BEND_MAP_ID": 4326952, "selected": false}, "selected": false}, {"data": {"id": "4327018", "source": "4326615", "target": "4326617", "SCORE": 1.0, "shared_interaction": "Direct", "source_original": "77", "Name_B": "GO:1901292", "Name_A": "GO:0072523", "target_original": "79", "Gene_B": "GO:1901292", "interaction": "Direct", "SUID": 4327018, "TYPE": "Direct", "Gene_A": "GO:0072523", "BEND_MAP_ID": 4327018, "selected": false}, "selected": false}, {"data": {"id": "4326954", "source": "4326614", "target": "4326618", "SCORE": 0.5784061696702532, "shared_interaction": "Direct", "source_original": "76", "Name_B": "GO:0055086", "Name_A": "GO:0009261", "target_original": "80", "Gene_B": "GO:0055086", "interaction": "Direct", "SUID": 4326954, "TYPE": "Direct", "Gene_A": "GO:0009261", "BEND_MAP_ID": 4326954, "selected": false}, "selected": false}, {"data": {"id": "4326953", "source": "4326614", "target": "4326617", "SCORE": 1.0, "shared_interaction": "Direct", "source_original": "76", "Name_B": "GO:1901292", "Name_A": "GO:0009261", "target_original": "79", "Gene_B": "GO:1901292", "interaction": "Direct", "SUID": 4326953, "TYPE": "Direct", "Gene_A": "GO:0009261", "BEND_MAP_ID": 4326953, "selected": false}, "selected": false}, {"data": {"id": "4326951", "source": "4326614", "target": "4326615", "SCORE": 1.0, "shared_interaction": "Direct", "source_original": "76", "Name_B": "GO:0072523", "Name_A": "GO:0009261", "target_original": "77", "Gene_B": "GO:0072523", "interaction": "Direct", "SUID": 4326951, "TYPE": "Direct", "Gene_A": "GO:0009261", "BEND_MAP_ID": 4326951, "selected": false}, "selected": false}, {"data": {"id": "4326950", "source": "4326613", "target": "4326618", "SCORE": 0.5784061696702532, "shared_interaction": "Direct", "source_original": "75", "Name_B": "GO:0055086", "Name_A": "GO:0006195", "target_original": "80", "Gene_B": "GO:0055086", "interaction": "Direct", "SUID": 4326950, "TYPE": "Direct", "Gene_A": "GO:0006195", "BEND_MAP_ID": 4326950, "selected": false}, "selected": false}, {"data": {"id": "4326949", "source": "4326613", "target": "4326617", "SCORE": 1.0, "shared_interaction": "Direct", "source_original": "75", "Name_B": "GO:1901292", "Name_A": "GO:0006195", "target_original": "79", "Gene_B": "GO:1901292", "interaction": "Direct", "SUID": 4326949, "TYPE": "Direct", "Gene_A": "GO:0006195", "BEND_MAP_ID": 4326949, "selected": false}, "selected": false}, {"data": {"id": "4326948", "source": "4326613", "target": "4326616", "SCORE": 1.0, "shared_interaction": "Direct", "source_original": "75", "Name_B": "GO:0009166", "Name_A": "GO:0006195", "target_original": "78", "Gene_B": "GO:0009166", "interaction": "Direct", "SUID": 4326948, "TYPE": "Direct", "Gene_A": "GO:0006195", "BEND_MAP_ID": 4326948, "selected": false}, "selected": false}, {"data": {"id": "4326947", "source": "4326613", "target": "4326615", "SCORE": 1.0, "shared_interaction": "Direct", "source_original": "75", "Name_B": "GO:0072523", "Name_A": "GO:0006195", "target_original": "77", "Gene_B": "GO:0072523", "interaction": "Direct", "SUID": 4326947, "TYPE": "Direct", "Gene_A": "GO:0006195", "BEND_MAP_ID": 4326947, "selected": false}, "selected": false}, {"data": {"id": "4326946", "source": "4326613", "target": "4326614", "SCORE": 1.0, "shared_interaction": "Direct", "source_original": "75", "Name_B": "GO:0009261", "Name_A": "GO:0006195", "target_original": "76", "Gene_B": "GO:0009261", "interaction": "Direct", "SUID": 4326946, "TYPE": "Direct", "Gene_A": "GO:0006195", "BEND_MAP_ID": 4326946, "selected": false}, "selected": false}, {"data": {"id": "4326900", "source": "4326613", "target": "4326641", "SCORE": 1.0, "shared_interaction": "Direct", "source_original": "75", "Name_B": "GO:0009154", "Name_A": "GO:0006195", "target_original": "103", "Gene_B": "GO:0009154", "interaction": "Direct", "SUID": 4326900, "TYPE": "Direct", "Gene_A": "GO:0006195", "BEND_MAP_ID": 4326900, "selected": false}, "selected": false}, {"data": {"id": "4327184", "source": "4326612", "target": "4326611", "SCORE": 0.5740259740305104, "shared_interaction": "Direct", "source_original": "74", "Name_B": "GO:0051604", "Name_A": "GO:0042063", "target_original": "73", "Gene_B": "GO:0051604", "interaction": "Direct", "SUID": 4327184, "TYPE": "Direct", "Gene_A": "GO:0042063", "BEND_MAP_ID": 4327184, "selected": false}, "selected": false}, {"data": {"id": "4327177", "source": "4326612", "target": "4326610", "SCORE": 0.7380191693325053, "shared_interaction": "Direct", "source_original": "74", "Name_B": "GO:0048709", "Name_A": "GO:0042063", "target_original": "72", "Gene_B": "GO:0048709", "interaction": "Direct", "SUID": 4327177, "TYPE": "Direct", "Gene_A": "GO:0042063", "BEND_MAP_ID": 4327177, "selected": false}, "selected": false}, {"data": {"id": "4327153", "source": "4326612", "target": "4326609", "SCORE": 0.7380191693325053, "shared_interaction": "Direct", "source_original": "74", "Name_B": "GO:0048708", "Name_A": "GO:0042063", "target_original": "71", "Gene_B": "GO:0048708", "interaction": "Direct", "SUID": 4327153, "TYPE": "Direct", "Gene_A": "GO:0042063", "BEND_MAP_ID": 4327153, "selected": false}, "selected": false}, {"data": {"id": "4327097", "source": "4326612", "target": "4326597", "SCORE": 0.3610389610457656, "shared_interaction": "Direct", "source_original": "74", "Name_B": "GO:0051495", "Name_A": "GO:0042063", "target_original": "59", "Gene_B": "GO:0051495", "interaction": "Direct", "SUID": 4327097, "TYPE": "Direct", "Gene_A": "GO:0042063", "BEND_MAP_ID": 4327097, "selected": false}, "selected": false}, {"data": {"id": "4327029", "source": "4326612", "target": "4326596", "SCORE": 0.3610389610457656, "shared_interaction": "Direct", "source_original": "74", "Name_B": "GO:1902905", "Name_A": "GO:0042063", "target_original": "58", "Gene_B": "GO:1902905", "interaction": "Direct", "SUID": 4327029, "TYPE": "Direct", "Gene_A": "GO:0042063", "BEND_MAP_ID": 4327029, "selected": false}, "selected": false}, {"data": {"id": "4327010", "source": "4326612", "target": "4326567", "SCORE": 0.3610389610457656, "shared_interaction": "Direct", "source_original": "74", "Name_B": "GO:0045664", "Name_A": "GO:0042063", "target_original": "29", "Gene_B": "GO:0045664", "interaction": "Direct", "SUID": 4327010, "TYPE": "Direct", "Gene_A": "GO:0042063", "BEND_MAP_ID": 4327010, "selected": false}, "selected": false}, {"data": {"id": "4326829", "source": "4326612", "target": "4326590", "SCORE": 0.3182897862299167, "shared_interaction": "Direct", "source_original": "74", "Name_B": "GO:0042445", "Name_A": "GO:0042063", "target_original": "52", "Gene_B": "GO:0042445", "interaction": "Direct", "SUID": 4326829, "TYPE": "Direct", "Gene_A": "GO:0042063", "BEND_MAP_ID": 4326829, "selected": false}, "selected": false}, {"data": {"id": "4327176", "source": "4326610", "target": "4326611", "SCORE": 0.4760383386650108, "shared_interaction": "Direct", "source_original": "72", "Name_B": "GO:0051604", "Name_A": "GO:0048709", "target_original": "73", "Gene_B": "GO:0051604", "interaction": "Direct", "SUID": 4327176, "TYPE": "Direct", "Gene_A": "GO:0048709", "BEND_MAP_ID": 4327176, "selected": false}, "selected": false}, {"data": {"id": "4326718", "source": "4326610", "target": "4326565", "SCORE": 0.3080168776491019, "shared_interaction": "Direct", "source_original": "72", "Name_B": "GO:0060571", "Name_A": "GO:0048709", "target_original": "27", "Gene_B": "GO:0060571", "interaction": "Direct", "SUID": 4326718, "TYPE": "Direct", "Gene_A": "GO:0048709", "BEND_MAP_ID": 4326718, "selected": false}, "selected": false}, {"data": {"id": "4327152", "source": "4326609", "target": "4326611", "SCORE": 0.4760383386650108, "shared_interaction": "Direct", "source_original": "71", "Name_B": "GO:0051604", "Name_A": "GO:0048708", "target_original": "73", "Gene_B": "GO:0051604", "interaction": "Direct", "SUID": 4327152, "TYPE": "Direct", "Gene_A": "GO:0048708", "BEND_MAP_ID": 4327152, "selected": false}, "selected": false}, {"data": {"id": "4327151", "source": "4326609", "target": "4326546", "SCORE": 0.3080168776491019, "shared_interaction": "Direct", "source_original": "71", "Name_B": "GO:0070252", "Name_A": "GO:0048708", "target_original": "8", "Gene_B": "GO:0070252", "interaction": "Direct", "SUID": 4327151, "TYPE": "Direct", "Gene_A": "GO:0048708", "BEND_MAP_ID": 4327151, "selected": false}, "selected": false}, {"data": {"id": "4327150", "source": "4326609", "target": "4326545", "SCORE": 0.3080168776491019, "shared_interaction": "Direct", "source_original": "71", "Name_B": "GO:1901379", "Name_A": "GO:0048708", "target_original": "7", "Gene_B": "GO:1901379", "interaction": "Direct", "SUID": 4327150, "TYPE": "Direct", "Gene_A": "GO:0048708", "BEND_MAP_ID": 4327150, "selected": false}, "selected": false}, {"data": {"id": "4327149", "source": "4326609", "target": "4326610", "SCORE": 0.3080168776491019, "shared_interaction": "Direct", "source_original": "71", "Name_B": "GO:0048709", "Name_A": "GO:0048708", "target_original": "72", "Gene_B": "GO:0048709", "interaction": "Direct", "SUID": 4327149, "TYPE": "Direct", "Gene_A": "GO:0048708", "BEND_MAP_ID": 4327149, "selected": false}, "selected": false}, {"data": {"id": "4326715", "source": "4326609", "target": "4326565", "SCORE": 0.3080168776491019, "shared_interaction": "Direct", "source_original": "71", "Name_B": "GO:0060571", "Name_A": "GO:0048708", "target_original": "27", "Gene_B": "GO:0060571", "interaction": "Direct", "SUID": 4326715, "TYPE": "Direct", "Gene_A": "GO:0048708", "BEND_MAP_ID": 4326715, "selected": false}, "selected": false}, {"data": {"id": "4327085", "source": "4326608", "target": "4326612", "SCORE": 1.0, "shared_interaction": "Direct", "source_original": "70", "Name_B": "GO:0042063", "Name_A": "GO:0010001", "target_original": "74", "Gene_B": "GO:0042063", "interaction": "Direct", "SUID": 4327085, "TYPE": "Direct", "Gene_A": "GO:0010001", "BEND_MAP_ID": 4327085, "selected": false}, "selected": false}, {"data": {"id": "4327084", "source": "4326608", "target": "4326611", "SCORE": 0.5740259740305104, "shared_interaction": "Direct", "source_original": "70", "Name_B": "GO:0051604", "Name_A": "GO:0010001", "target_original": "73", "Gene_B": "GO:0051604", "interaction": "Direct", "SUID": 4327084, "TYPE": "Direct", "Gene_A": "GO:0010001", "BEND_MAP_ID": 4327084, "selected": false}, "selected": false}, {"data": {"id": "4327083", "source": "4326608", "target": "4326610", "SCORE": 0.7380191693325053, "shared_interaction": "Direct", "source_original": "70", "Name_B": "GO:0048709", "Name_A": "GO:0010001", "target_original": "72", "Gene_B": "GO:0048709", "interaction": "Direct", "SUID": 4327083, "TYPE": "Direct", "Gene_A": "GO:0010001", "BEND_MAP_ID": 4327083, "selected": false}, "selected": false}, {"data": {"id": "4327082", "source": "4326608", "target": "4326601", "SCORE": 0.41260744986363435, "shared_interaction": "Direct", "source_original": "70", "Name_B": "GO:0030833", "Name_A": "GO:0010001", "target_original": "63", "Gene_B": "GO:0030833", "interaction": "Direct", "SUID": 4327082, "TYPE": "Direct", "Gene_A": "GO:0010001", "BEND_MAP_ID": 4327082, "selected": false}, "selected": false}, {"data": {"id": "4327081", "source": "4326608", "target": "4326609", "SCORE": 0.7380191693325053, "shared_interaction": "Direct", "source_original": "70", "Name_B": "GO:0048708", "Name_A": "GO:0010001", "target_original": "71", "Gene_B": "GO:0048708", "interaction": "Direct", "SUID": 4327081, "TYPE": "Direct", "Gene_A": "GO:0010001", "BEND_MAP_ID": 4327081, "selected": false}, "selected": false}, {"data": {"id": "4327080", "source": "4326608", "target": "4326600", "SCORE": 0.3182897862299167, "shared_interaction": "Direct", "source_original": "70", "Name_B": "GO:0032956", "Name_A": "GO:0010001", "target_original": "62", "Gene_B": "GO:0032956", "interaction": "Direct", "SUID": 4327080, "TYPE": "Direct", "Gene_A": "GO:0010001", "BEND_MAP_ID": 4327080, "selected": false}, "selected": false}, {"data": {"id": "4327079", "source": "4326608", "target": "4326599", "SCORE": 0.3610389610457656, "shared_interaction": "Direct", "source_original": "70", "Name_B": "GO:0031334", "Name_A": "GO:0010001", "target_original": "61", "Gene_B": "GO:0031334", "interaction": "Direct", "SUID": 4327079, "TYPE": "Direct", "Gene_A": "GO:0010001", "BEND_MAP_ID": 4327079, "selected": false}, "selected": false}, {"data": {"id": "4327078", "source": "4326608", "target": "4326598", "SCORE": 0.41260744986363435, "shared_interaction": "Direct", "source_original": "70", "Name_B": "GO:0032273", "Name_A": "GO:0010001", "target_original": "60", "Gene_B": "GO:0032273", "interaction": "Direct", "SUID": 4327078, "TYPE": "Direct", "Gene_A": "GO:0010001", "BEND_MAP_ID": 4327078, "selected": false}, "selected": false}, {"data": {"id": "4327077", "source": "4326608", "target": "4326597", "SCORE": 0.3610389610457656, "shared_interaction": "Direct", "source_original": "70", "Name_B": "GO:0051495", "Name_A": "GO:0010001", "target_original": "59", "Gene_B": "GO:0051495", "interaction": "Direct", "SUID": 4327077, "TYPE": "Direct", "Gene_A": "GO:0010001", "BEND_MAP_ID": 4327077, "selected": false}, "selected": false}, {"data": {"id": "4327023", "source": "4326608", "target": "4326596", "SCORE": 0.3610389610457656, "shared_interaction": "Direct", "source_original": "70", "Name_B": "GO:1902905", "Name_A": "GO:0010001", "target_original": "58", "Gene_B": "GO:1902905", "interaction": "Direct", "SUID": 4327023, "TYPE": "Direct", "Gene_A": "GO:0010001", "BEND_MAP_ID": 4327023, "selected": false}, "selected": false}, {"data": {"id": "4327011", "source": "4326608", "target": "4326607", "SCORE": 0.8825214899727268, "shared_interaction": "Direct", "source_original": "70", "Name_B": "GO:0021782", "Name_A": "GO:0010001", "target_original": "69", "Gene_B": "GO:0021782", "interaction": "Direct", "SUID": 4327011, "TYPE": "Direct", "Gene_A": "GO:0010001", "BEND_MAP_ID": 4327011, "selected": false}, "selected": false}, {"data": {"id": "4327006", "source": "4326608", "target": "4326567", "SCORE": 0.3610389610457656, "shared_interaction": "Direct", "source_original": "70", "Name_B": "GO:0045664", "Name_A": "GO:0010001", "target_original": "29", "Gene_B": "GO:0045664", "interaction": "Direct", "SUID": 4327006, "TYPE": "Direct", "Gene_A": "GO:0010001", "BEND_MAP_ID": 4327006, "selected": false}, "selected": false}, {"data": {"id": "4326909", "source": "4326608", "target": "4326593", "SCORE": 0.41260744986363435, "shared_interaction": "Direct", "source_original": "70", "Name_B": "GO:0030838", "Name_A": "GO:0010001", "target_original": "55", "Gene_B": "GO:0030838", "interaction": "Direct", "SUID": 4326909, "TYPE": "Direct", "Gene_A": "GO:0010001", "BEND_MAP_ID": 4326909, "selected": false}, "selected": false}, {"data": {"id": "4326883", "source": "4326608", "target": "4326637", "SCORE": 0.7380191693325053, "shared_interaction": "Direct", "source_original": "70", "Name_B": "GO:0014003", "Name_A": "GO:0010001", "target_original": "99", "Gene_B": "GO:0014003", "interaction": "Direct", "SUID": 4326883, "TYPE": "Direct", "Gene_A": "GO:0010001", "BEND_MAP_ID": 4326883, "selected": false}, "selected": false}, {"data": {"id": "4326825", "source": "4326608", "target": "4326590", "SCORE": 0.3182897862299167, "shared_interaction": "Direct", "source_original": "70", "Name_B": "GO:0042445", "Name_A": "GO:0010001", "target_original": "52", "Gene_B": "GO:0042445", "interaction": "Direct", "SUID": 4326825, "TYPE": "Direct", "Gene_A": "GO:0010001", "BEND_MAP_ID": 4326825, "selected": false}, "selected": false}, {"data": {"id": "4327016", "source": "4326607", "target": "4326612", "SCORE": 0.8825214899727268, "shared_interaction": "Direct", "source_original": "69", "Name_B": "GO:0042063", "Name_A": "GO:0021782", "target_original": "74", "Gene_B": "GO:0042063", "interaction": "Direct", "SUID": 4327016, "TYPE": "Direct", "Gene_A": "GO:0021782", "BEND_MAP_ID": 4327016, "selected": false}, "selected": false}, {"data": {"id": "4327015", "source": "4326607", "target": "4326611", "SCORE": 0.6475644699181806, "shared_interaction": "Direct", "source_original": "69", "Name_B": "GO:0051604", "Name_A": "GO:0021782", "target_original": "73", "Gene_B": "GO:0051604", "interaction": "Direct", "SUID": 4327015, "TYPE": "Direct", "Gene_A": "GO:0021782", "BEND_MAP_ID": 4327015, "selected": false}, "selected": false}, {"data": {"id": "4327014", "source": "4326607", "target": "4326610", "SCORE": 0.8509090909113136, "shared_interaction": "Direct", "source_original": "69", "Name_B": "GO:0048709", "Name_A": "GO:0021782", "target_original": "72", "Gene_B": "GO:0048709", "interaction": "Direct", "SUID": 4327014, "TYPE": "Direct", "Gene_A": "GO:0021782", "BEND_MAP_ID": 4327014, "selected": false}, "selected": false}, {"data": {"id": "4327012", "source": "4326607", "target": "4326609", "SCORE": 0.552727272733941, "shared_interaction": "Direct", "source_original": "69", "Name_B": "GO:0048708", "Name_A": "GO:0021782", "target_original": "71", "Gene_B": "GO:0048708", "interaction": "Direct", "SUID": 4327012, "TYPE": "Direct", "Gene_A": "GO:0021782", "BEND_MAP_ID": 4327012, "selected": false}, "selected": false}, {"data": {"id": "4326824", "source": "4326607", "target": "4326590", "SCORE": 0.3626943005249045, "shared_interaction": "Direct", "source_original": "69", "Name_B": "GO:0042445", "Name_A": "GO:0021782", "target_original": "52", "Gene_B": "GO:0042445", "interaction": "Direct", "SUID": 4326824, "TYPE": "Direct", "Gene_A": "GO:0021782", "BEND_MAP_ID": 4326824, "selected": false}, "selected": false}, {"data": {"id": "4326880", "source": "4326606", "target": "4326623", "SCORE": 0.3080168776491019, "shared_interaction": "Direct", "source_original": "68", "Name_B": "GO:0062207", "Name_A": "GO:0002251", "target_original": "85", "Gene_B": "GO:0062207", "interaction": "Direct", "SUID": 4326880, "TYPE": "Direct", "Gene_A": "GO:0002251", "BEND_MAP_ID": 4326880, "selected": false}, "selected": false}, {"data": {"id": "4326879", "source": "4326606", "target": "4326646", "SCORE": 0.3080168776491019, "shared_interaction": "Direct", "source_original": "68", "Name_B": "GO:0034142", "Name_A": "GO:0002251", "target_original": "108", "Gene_B": "GO:0034142", "interaction": "Direct", "SUID": 4326879, "TYPE": "Direct", "Gene_A": "GO:0002251", "BEND_MAP_ID": 4326879, "selected": false}, "selected": false}, {"data": {"id": "4326863", "source": "4326606", "target": "4326635", "SCORE": 1.0, "shared_interaction": "Direct", "source_original": "68", "Name_B": "GO:0002385", "Name_A": "GO:0002251", "target_original": "97", "Gene_B": "GO:0002385", "interaction": "Direct", "SUID": 4326863, "TYPE": "Direct", "Gene_A": "GO:0002251", "BEND_MAP_ID": 4326863, "selected": false}, "selected": false}, {"data": {"id": "4327174", "source": "4326605", "target": "4326623", "SCORE": 0.3080168776491019, "shared_interaction": "Direct", "source_original": "67", "Name_B": "GO:0062207", "Name_A": "GO:0048525", "target_original": "85", "Gene_B": "GO:0062207", "interaction": "Direct", "SUID": 4327174, "TYPE": "Direct", "Gene_A": "GO:0048525", "BEND_MAP_ID": 4327174, "selected": false}, "selected": false}, {"data": {"id": "4327156", "source": "4326605", "target": "4326604", "SCORE": 0.8509090909113136, "shared_interaction": "Direct", "source_original": "67", "Name_B": "GO:0050792", "Name_A": "GO:0048525", "target_original": "66", "Gene_B": "GO:0050792", "interaction": "Direct", "SUID": 4327156, "TYPE": "Direct", "Gene_A": "GO:0048525", "BEND_MAP_ID": 4327156, "selected": false}, "selected": false}, {"data": {"id": "4327134", "source": "4326605", "target": "4326603", "SCORE": 0.8509090909113136, "shared_interaction": "Direct", "source_original": "67", "Name_B": "GO:1903900", "Name_A": "GO:0048525", "target_original": "65", "Gene_B": "GO:1903900", "interaction": "Direct", "SUID": 4327134, "TYPE": "Direct", "Gene_A": "GO:0048525", "BEND_MAP_ID": 4327134, "selected": false}, "selected": false}, {"data": {"id": "4327132", "source": "4326604", "target": "4326603", "SCORE": 1.0, "shared_interaction": "Direct", "source_original": "66", "Name_B": "GO:1903900", "Name_A": "GO:0050792", "target_original": "65", "Gene_B": "GO:1903900", "interaction": "Direct", "SUID": 4327132, "TYPE": "Direct", "Gene_A": "GO:0050792", "BEND_MAP_ID": 4327132, "selected": false}, "selected": false}, {"data": {"id": "4327131", "source": "4326602", "target": "4326623", "SCORE": 0.3080168776491019, "shared_interaction": "Direct", "source_original": "64", "Name_B": "GO:0062207", "Name_A": "GO:0043903", "target_original": "85", "Gene_B": "GO:0062207", "interaction": "Direct", "SUID": 4327131, "TYPE": "Direct", "Gene_A": "GO:0043903", "BEND_MAP_ID": 4327131, "selected": false}, "selected": false}, {"data": {"id": "4327129", "source": "4326602", "target": "4326605", "SCORE": 0.654008438824551, "shared_interaction": "Direct", "source_original": "64", "Name_B": "GO:0048525", "Name_A": "GO:0043903", "target_original": "67", "Gene_B": "GO:0048525", "interaction": "Direct", "SUID": 4327129, "TYPE": "Direct", "Gene_A": "GO:0043903", "BEND_MAP_ID": 4327129, "selected": false}, "selected": false}, {"data": {"id": "4327127", "source": "4326602", "target": "4326604", "SCORE": 0.8509090909113136, "shared_interaction": "Direct", "source_original": "64", "Name_B": "GO:0050792", "Name_A": "GO:0043903", "target_original": "66", "Gene_B": "GO:0050792", "interaction": "Direct", "SUID": 4327127, "TYPE": "Direct", "Gene_A": "GO:0043903", "BEND_MAP_ID": 4327127, "selected": false}, "selected": false}, {"data": {"id": "4327126", "source": "4326602", "target": "4326603", "SCORE": 0.8509090909113136, "shared_interaction": "Direct", "source_original": "64", "Name_B": "GO:1903900", "Name_A": "GO:0043903", "target_original": "65", "Gene_B": "GO:1903900", "interaction": "Direct", "SUID": 4327126, "TYPE": "Direct", "Gene_A": "GO:0043903", "BEND_MAP_ID": 4327126, "selected": false}, "selected": false}, {"data": {"id": "4327114", "source": "4326602", "target": "4326619", "SCORE": 0.3080168776491019, "shared_interaction": "Direct", "source_original": "64", "Name_B": "GO:1901224", "Name_A": "GO:0043903", "target_original": "81", "Gene_B": "GO:1901224", "interaction": "Direct", "SUID": 4327114, "TYPE": "Direct", "Gene_A": "GO:0043903", "BEND_MAP_ID": 4327114, "selected": false}, "selected": false}, {"data": {"id": "4327087", "source": "4326602", "target": "4326640", "SCORE": 0.3080168776491019, "shared_interaction": "Direct", "source_original": "64", "Name_B": "GO:0071677", "Name_A": "GO:0043903", "target_original": "102", "Gene_B": "GO:0071677", "interaction": "Direct", "SUID": 4327087, "TYPE": "Direct", "Gene_A": "GO:0043903", "BEND_MAP_ID": 4327087, "selected": false}, "selected": false}, {"data": {"id": "4327164", "source": "4326601", "target": "4326612", "SCORE": 0.41260744986363435, "shared_interaction": "Direct", "source_original": "63", "Name_B": "GO:0042063", "Name_A": "GO:0030833", "target_original": "74", "Gene_B": "GO:0042063", "interaction": "Direct", "SUID": 4327164, "TYPE": "Direct", "Gene_A": "GO:0030833", "BEND_MAP_ID": 4327164, "selected": false}, "selected": false}, {"data": {"id": "4327143", "source": "4326601", "target": "4326600", "SCORE": 0.7875647668416348, "shared_interaction": "Direct", "source_original": "63", "Name_B": "GO:0032956", "Name_A": "GO:0030833", "target_original": "62", "Gene_B": "GO:0032956", "interaction": "Direct", "SUID": 4327143, "TYPE": "Direct", "Gene_A": "GO:0030833", "BEND_MAP_ID": 4327143, "selected": false}, "selected": false}, {"data": {"id": "4327120", "source": "4326601", "target": "4326599", "SCORE": 0.8825214899727268, "shared_interaction": "Direct", "source_original": "63", "Name_B": "GO:0031334", "Name_A": "GO:0030833", "target_original": "61", "Gene_B": "GO:0031334", "interaction": "Direct", "SUID": 4327120, "TYPE": "Direct", "Gene_A": "GO:0030833", "BEND_MAP_ID": 4327120, "selected": false}, "selected": false}, {"data": {"id": "4327104", "source": "4326601", "target": "4326598", "SCORE": 1.0, "shared_interaction": "Direct", "source_original": "63", "Name_B": "GO:0032273", "Name_A": "GO:0030833", "target_original": "60", "Gene_B": "GO:0032273", "interaction": "Direct", "SUID": 4327104, "TYPE": "Direct", "Gene_A": "GO:0030833", "BEND_MAP_ID": 4327104, "selected": false}, "selected": false}, {"data": {"id": "4327096", "source": "4326601", "target": "4326597", "SCORE": 0.8825214899727268, "shared_interaction": "Direct", "source_original": "63", "Name_B": "GO:0051495", "Name_A": "GO:0030833", "target_original": "59", "Gene_B": "GO:0051495", "interaction": "Direct", "SUID": 4327096, "TYPE": "Direct", "Gene_A": "GO:0030833", "BEND_MAP_ID": 4327096, "selected": false}, "selected": false}, {"data": {"id": "4327028", "source": "4326601", "target": "4326596", "SCORE": 0.8825214899727268, "shared_interaction": "Direct", "source_original": "63", "Name_B": "GO:1902905", "Name_A": "GO:0030833", "target_original": "58", "Gene_B": "GO:1902905", "interaction": "Direct", "SUID": 4327028, "TYPE": "Direct", "Gene_A": "GO:0030833", "BEND_MAP_ID": 4327028, "selected": false}, "selected": false}, {"data": {"id": "4326995", "source": "4326601", "target": "4326595", "SCORE": 0.7092198581588467, "shared_interaction": "Direct", "source_original": "63", "Name_B": "GO:0032970", "Name_A": "GO:0030833", "target_original": "57", "Gene_B": "GO:0032970", "interaction": "Direct", "SUID": 4326995, "TYPE": "Direct", "Gene_A": "GO:0030833", "BEND_MAP_ID": 4326995, "selected": false}, "selected": false}, {"data": {"id": "4326914", "source": "4326601", "target": "4326593", "SCORE": 1.0, "shared_interaction": "Direct", "source_original": "63", "Name_B": "GO:0030838", "Name_A": "GO:0030833", "target_original": "55", "Gene_B": "GO:0030838", "interaction": "Direct", "SUID": 4326914, "TYPE": "Direct", "Gene_A": "GO:0030833", "BEND_MAP_ID": 4326914, "selected": false}, "selected": false}, {"data": {"id": "4326839", "source": "4326601", "target": "4326639", "SCORE": 0.5875251509088354, "shared_interaction": "Direct", "source_original": "63", "Name_B": "GO:0044089", "Name_A": "GO:0030833", "target_original": "101", "Gene_B": "GO:0044089", "interaction": "Direct", "SUID": 4326839, "TYPE": "Direct", "Gene_A": "GO:0030833", "BEND_MAP_ID": 4326839, "selected": false}, "selected": false}, {"data": {"id": "4327144", "source": "4326600", "target": "4326612", "SCORE": 0.3182897862299167, "shared_interaction": "Direct", "source_original": "62", "Name_B": "GO:0042063", "Name_A": "GO:0032956", "target_original": "74", "Gene_B": "GO:0042063", "interaction": "Direct", "SUID": 4327144, "TYPE": "Direct", "Gene_A": "GO:0032956", "BEND_MAP_ID": 4327144, "selected": false}, "selected": false}, {"data": {"id": "4327095", "source": "4326600", "target": "4326597", "SCORE": 0.9026128266042738, "shared_interaction": "Direct", "source_original": "62", "Name_B": "GO:0051495", "Name_A": "GO:0032956", "target_original": "59", "Gene_B": "GO:0051495", "interaction": "Direct", "SUID": 4327095, "TYPE": "Direct", "Gene_A": "GO:0032956", "BEND_MAP_ID": 4327095, "selected": false}, "selected": false}, {"data": {"id": "4327027", "source": "4326600", "target": "4326596", "SCORE": 0.9026128266042738, "shared_interaction": "Direct", "source_original": "62", "Name_B": "GO:1902905", "Name_A": "GO:0032956", "target_original": "58", "Gene_B": "GO:1902905", "interaction": "Direct", "SUID": 4327027, "TYPE": "Direct", "Gene_A": "GO:0032956", "BEND_MAP_ID": 4327027, "selected": false}, "selected": false}, {"data": {"id": "4326994", "source": "4326600", "target": "4326595", "SCORE": 0.9164969450108805, "shared_interaction": "Direct", "source_original": "62", "Name_B": "GO:0032970", "Name_A": "GO:0032956", "target_original": "57", "Gene_B": "GO:0032970", "interaction": "Direct", "SUID": 4326994, "TYPE": "Direct", "Gene_A": "GO:0032956", "BEND_MAP_ID": 4326994, "selected": false}, "selected": false}, {"data": {"id": "4326838", "source": "4326600", "target": "4326639", "SCORE": 0.6345811051720112, "shared_interaction": "Direct", "source_original": "62", "Name_B": "GO:0044089", "Name_A": "GO:0032956", "target_original": "101", "Gene_B": "GO:0044089", "interaction": "Direct", "SUID": 4326838, "TYPE": "Direct", "Gene_A": "GO:0032956", "BEND_MAP_ID": 4326838, "selected": false}, "selected": false}, {"data": {"id": "4327121", "source": "4326599", "target": "4326612", "SCORE": 0.3610389610457656, "shared_interaction": "Direct", "source_original": "61", "Name_B": "GO:0042063", "Name_A": "GO:0031334", "target_original": "74", "Gene_B": "GO:0042063", "interaction": "Direct", "SUID": 4327121, "TYPE": "Direct", "Gene_A": "GO:0031334", "BEND_MAP_ID": 4327121, "selected": false}, "selected": false}, {"data": {"id": "4327119", "source": "4326599", "target": "4326600", "SCORE": 0.7078384798128214, "shared_interaction": "Direct", "source_original": "61", "Name_B": "GO:0032956", "Name_A": "GO:0031334", "target_original": "62", "Gene_B": "GO:0032956", "interaction": "Direct", "SUID": 4327119, "TYPE": "Direct", "Gene_A": "GO:0031334", "BEND_MAP_ID": 4327119, "selected": false}, "selected": false}, {"data": {"id": "4327102", "source": "4326599", "target": "4326598", "SCORE": 0.8825214899727268, "shared_interaction": "Direct", "source_original": "61", "Name_B": "GO:0032273", "Name_A": "GO:0031334", "target_original": "60", "Gene_B": "GO:0032273", "interaction": "Direct", "SUID": 4327102, "TYPE": "Direct", "Gene_A": "GO:0031334", "BEND_MAP_ID": 4327102, "selected": false}, "selected": false}, {"data": {"id": "4327094", "source": "4326599", "target": "4326597", "SCORE": 0.7870129870152552, "shared_interaction": "Direct", "source_original": "61", "Name_B": "GO:0051495", "Name_A": "GO:0031334", "target_original": "59", "Gene_B": "GO:0051495", "interaction": "Direct", "SUID": 4327094, "TYPE": "Direct", "Gene_A": "GO:0031334", "BEND_MAP_ID": 4327094, "selected": false}, "selected": false}, {"data": {"id": "4327026", "source": "4326599", "target": "4326596", "SCORE": 0.7870129870152552, "shared_interaction": "Direct", "source_original": "61", "Name_B": "GO:1902905", "Name_A": "GO:0031334", "target_original": "58", "Gene_B": "GO:1902905", "interaction": "Direct", "SUID": 4327026, "TYPE": "Direct", "Gene_A": "GO:0031334", "BEND_MAP_ID": 4327026, "selected": false}, "selected": false}, {"data": {"id": "4326993", "source": "4326599", "target": "4326595", "SCORE": 0.6411378555830881, "shared_interaction": "Direct", "source_original": "61", "Name_B": "GO:0032970", "Name_A": "GO:0031334", "target_original": "57", "Gene_B": "GO:0032970", "interaction": "Direct", "SUID": 4326993, "TYPE": "Direct", "Gene_A": "GO:0031334", "BEND_MAP_ID": 4326993, "selected": false}, "selected": false}, {"data": {"id": "4326837", "source": "4326599", "target": "4326639", "SCORE": 0.6899810964107205, "shared_interaction": "Direct", "source_original": "61", "Name_B": "GO:0044089", "Name_A": "GO:0031334", "target_original": "101", "Gene_B": "GO:0044089", "interaction": "Direct", "SUID": 4326837, "TYPE": "Direct", "Gene_A": "GO:0031334", "BEND_MAP_ID": 4326837, "selected": false}, "selected": false}, {"data": {"id": "4327105", "source": "4326598", "target": "4326612", "SCORE": 0.41260744986363435, "shared_interaction": "Direct", "source_original": "60", "Name_B": "GO:0042063", "Name_A": "GO:0032273", "target_original": "74", "Gene_B": "GO:0042063", "interaction": "Direct", "SUID": 4327105, "TYPE": "Direct", "Gene_A": "GO:0032273", "BEND_MAP_ID": 4327105, "selected": false}, "selected": false}, {"data": {"id": "4327103", "source": "4326598", "target": "4326600", "SCORE": 0.7875647668416348, "shared_interaction": "Direct", "source_original": "60", "Name_B": "GO:0032956", "Name_A": "GO:0032273", "target_original": "62", "Gene_B": "GO:0032956", "interaction": "Direct", "SUID": 4327103, "TYPE": "Direct", "Gene_A": "GO:0032273", "BEND_MAP_ID": 4327103, "selected": false}, "selected": false}, {"data": {"id": "4327093", "source": "4326598", "target": "4326597", "SCORE": 0.8825214899727268, "shared_interaction": "Direct", "source_original": "60", "Name_B": "GO:0051495", "Name_A": "GO:0032273", "target_original": "59", "Gene_B": "GO:0051495", "interaction": "Direct", "SUID": 4327093, "TYPE": "Direct", "Gene_A": "GO:0032273", "BEND_MAP_ID": 4327093, "selected": false}, "selected": false}, {"data": {"id": "4327025", "source": "4326598", "target": "4326596", "SCORE": 0.8825214899727268, "shared_interaction": "Direct", "source_original": "60", "Name_B": "GO:1902905", "Name_A": "GO:0032273", "target_original": "58", "Gene_B": "GO:1902905", "interaction": "Direct", "SUID": 4327025, "TYPE": "Direct", "Gene_A": "GO:0032273", "BEND_MAP_ID": 4327025, "selected": false}, "selected": false}, {"data": {"id": "4326992", "source": "4326598", "target": "4326595", "SCORE": 0.7092198581588467, "shared_interaction": "Direct", "source_original": "60", "Name_B": "GO:0032970", "Name_A": "GO:0032273", "target_original": "57", "Gene_B": "GO:0032970", "interaction": "Direct", "SUID": 4326992, "TYPE": "Direct", "Gene_A": "GO:0032273", "BEND_MAP_ID": 4326992, "selected": false}, "selected": false}, {"data": {"id": "4326836", "source": "4326598", "target": "4326639", "SCORE": 0.5875251509088354, "shared_interaction": "Direct", "source_original": "60", "Name_B": "GO:0044089", "Name_A": "GO:0032273", "target_original": "101", "Gene_B": "GO:0044089", "interaction": "Direct", "SUID": 4326836, "TYPE": "Direct", "Gene_A": "GO:0032273", "BEND_MAP_ID": 4326836, "selected": false}, "selected": false}, {"data": {"id": "4327024", "source": "4326597", "target": "4326596", "SCORE": 1.0, "shared_interaction": "Direct", "source_original": "59", "Name_B": "GO:1902905", "Name_A": "GO:0051495", "target_original": "58", "Gene_B": "GO:1902905", "interaction": "Direct", "SUID": 4327024, "TYPE": "Direct", "Gene_A": "GO:0051495", "BEND_MAP_ID": 4327024, "selected": false}, "selected": false}, {"data": {"id": "4326996", "source": "4326595", "target": "4326546", "SCORE": 0.36760925450537973, "shared_interaction": "Direct", "source_original": "57", "Name_B": "GO:0070252", "Name_A": "GO:0032970", "target_original": "8", "Gene_B": "GO:0070252", "interaction": "Direct", "SUID": 4326996, "TYPE": "Direct", "Gene_A": "GO:0032970", "BEND_MAP_ID": 4326996, "selected": false}, "selected": false}, {"data": {"id": "4326991", "source": "4326595", "target": "4326597", "SCORE": 0.820568927791544, "shared_interaction": "Direct", "source_original": "57", "Name_B": "GO:0051495", "Name_A": "GO:0032970", "target_original": "59", "Gene_B": "GO:0051495", "interaction": "Direct", "SUID": 4326991, "TYPE": "Direct", "Gene_A": "GO:0032970", "BEND_MAP_ID": 4326991, "selected": false}, "selected": false}, {"data": {"id": "4326990", "source": "4326595", "target": "4326596", "SCORE": 0.820568927791544, "shared_interaction": "Direct", "source_original": "57", "Name_B": "GO:1902905", "Name_A": "GO:0032970", "target_original": "58", "Gene_B": "GO:1902905", "interaction": "Direct", "SUID": 4326990, "TYPE": "Direct", "Gene_A": "GO:0032970", "BEND_MAP_ID": 4326990, "selected": false}, "selected": false}, {"data": {"id": "4326833", "source": "4326595", "target": "4326639", "SCORE": 0.5851602023637452, "shared_interaction": "Direct", "source_original": "57", "Name_B": "GO:0044089", "Name_A": "GO:0032970", "target_original": "101", "Gene_B": "GO:0044089", "interaction": "Direct", "SUID": 4326833, "TYPE": "Direct", "Gene_A": "GO:0032970", "BEND_MAP_ID": 4326833, "selected": false}, "selected": false}, {"data": {"id": "4326982", "source": "4326594", "target": "4326601", "SCORE": 0.6434782608727428, "shared_interaction": "Direct", "source_original": "56", "Name_B": "GO:0030833", "Name_A": "GO:0010638", "target_original": "63", "Gene_B": "GO:0030833", "interaction": "Direct", "SUID": 4326982, "TYPE": "Direct", "Gene_A": "GO:0010638", "BEND_MAP_ID": 4326982, "selected": false}, "selected": false}, {"data": {"id": "4326981", "source": "4326594", "target": "4326600", "SCORE": 0.6882129277590843, "shared_interaction": "Direct", "source_original": "56", "Name_B": "GO:0032956", "Name_A": "GO:0010638", "target_original": "62", "Gene_B": "GO:0032956", "interaction": "Direct", "SUID": 4326981, "TYPE": "Direct", "Gene_A": "GO:0010638", "BEND_MAP_ID": 4326981, "selected": false}, "selected": false}, {"data": {"id": "4326980", "source": "4326594", "target": "4326599", "SCORE": 0.7505070993935558, "shared_interaction": "Direct", "source_original": "56", "Name_B": "GO:0031334", "Name_A": "GO:0010638", "target_original": "61", "Gene_B": "GO:0031334", "interaction": "Direct", "SUID": 4326980, "TYPE": "Direct", "Gene_A": "GO:0010638", "BEND_MAP_ID": 4326980, "selected": false}, "selected": false}, {"data": {"id": "4326979", "source": "4326594", "target": "4326598", "SCORE": 0.6434782608727428, "shared_interaction": "Direct", "source_original": "56", "Name_B": "GO:0032273", "Name_A": "GO:0010638", "target_original": "60", "Gene_B": "GO:0032273", "interaction": "Direct", "SUID": 4326979, "TYPE": "Direct", "Gene_A": "GO:0010638", "BEND_MAP_ID": 4326979, "selected": false}, "selected": false}, {"data": {"id": "4326978", "source": "4326594", "target": "4326597", "SCORE": 0.7505070993935558, "shared_interaction": "Direct", "source_original": "56", "Name_B": "GO:0051495", "Name_A": "GO:0010638", "target_original": "59", "Gene_B": "GO:0051495", "interaction": "Direct", "SUID": 4326978, "TYPE": "Direct", "Gene_A": "GO:0010638", "BEND_MAP_ID": 4326978, "selected": false}, "selected": false}, {"data": {"id": "4326977", "source": "4326594", "target": "4326596", "SCORE": 0.7505070993935558, "shared_interaction": "Direct", "source_original": "56", "Name_B": "GO:1902905", "Name_A": "GO:0010638", "target_original": "58", "Gene_B": "GO:1902905", "interaction": "Direct", "SUID": 4326977, "TYPE": "Direct", "Gene_A": "GO:0010638", "BEND_MAP_ID": 4326977, "selected": false}, "selected": false}, {"data": {"id": "4326976", "source": "4326594", "target": "4326595", "SCORE": 0.6332737030438348, "shared_interaction": "Direct", "source_original": "56", "Name_B": "GO:0032970", "Name_A": "GO:0010638", "target_original": "57", "Gene_B": "GO:0032970", "interaction": "Direct", "SUID": 4326976, "TYPE": "Direct", "Gene_A": "GO:0010638", "BEND_MAP_ID": 4326976, "selected": false}, "selected": false}, {"data": {"id": "4326906", "source": "4326594", "target": "4326593", "SCORE": 0.6434782608727428, "shared_interaction": "Direct", "source_original": "56", "Name_B": "GO:0030838", "Name_A": "GO:0010638", "target_original": "55", "Gene_B": "GO:0030838", "interaction": "Direct", "SUID": 4326906, "TYPE": "Direct", "Gene_A": "GO:0010638", "BEND_MAP_ID": 4326906, "selected": false}, "selected": false}, {"data": {"id": "4326832", "source": "4326594", "target": "4326639", "SCORE": 0.8032000000012911, "shared_interaction": "Direct", "source_original": "56", "Name_B": "GO:0044089", "Name_A": "GO:0010638", "target_original": "101", "Gene_B": "GO:0044089", "interaction": "Direct", "SUID": 4326832, "TYPE": "Direct", "Gene_A": "GO:0010638", "BEND_MAP_ID": 4326832, "selected": false}, "selected": false}, {"data": {"id": "4326915", "source": "4326593", "target": "4326612", "SCORE": 0.41260744986363435, "shared_interaction": "Direct", "source_original": "55", "Name_B": "GO:0042063", "Name_A": "GO:0030838", "target_original": "74", "Gene_B": "GO:0042063", "interaction": "Direct", "SUID": 4326915, "TYPE": "Direct", "Gene_A": "GO:0030838", "BEND_MAP_ID": 4326915, "selected": false}, "selected": false}, {"data": {"id": "4326913", "source": "4326593", "target": "4326600", "SCORE": 0.7875647668416348, "shared_interaction": "Direct", "source_original": "55", "Name_B": "GO:0032956", "Name_A": "GO:0030838", "target_original": "62", "Gene_B": "GO:0032956", "interaction": "Direct", "SUID": 4326913, "TYPE": "Direct", "Gene_A": "GO:0030838", "BEND_MAP_ID": 4326913, "selected": false}, "selected": false}, {"data": {"id": "4326912", "source": "4326593", "target": "4326599", "SCORE": 0.8825214899727268, "shared_interaction": "Direct", "source_original": "55", "Name_B": "GO:0031334", "Name_A": "GO:0030838", "target_original": "61", "Gene_B": "GO:0031334", "interaction": "Direct", "SUID": 4326912, "TYPE": "Direct", "Gene_A": "GO:0030838", "BEND_MAP_ID": 4326912, "selected": false}, "selected": false}, {"data": {"id": "4326911", "source": "4326593", "target": "4326598", "SCORE": 1.0, "shared_interaction": "Direct", "source_original": "55", "Name_B": "GO:0032273", "Name_A": "GO:0030838", "target_original": "60", "Gene_B": "GO:0032273", "interaction": "Direct", "SUID": 4326911, "TYPE": "Direct", "Gene_A": "GO:0030838", "BEND_MAP_ID": 4326911, "selected": false}, "selected": false}, {"data": {"id": "4326910", "source": "4326593", "target": "4326597", "SCORE": 0.8825214899727268, "shared_interaction": "Direct", "source_original": "55", "Name_B": "GO:0051495", "Name_A": "GO:0030838", "target_original": "59", "Gene_B": "GO:0051495", "interaction": "Direct", "SUID": 4326910, "TYPE": "Direct", "Gene_A": "GO:0030838", "BEND_MAP_ID": 4326910, "selected": false}, "selected": false}, {"data": {"id": "4326908", "source": "4326593", "target": "4326596", "SCORE": 0.8825214899727268, "shared_interaction": "Direct", "source_original": "55", "Name_B": "GO:1902905", "Name_A": "GO:0030838", "target_original": "58", "Gene_B": "GO:1902905", "interaction": "Direct", "SUID": 4326908, "TYPE": "Direct", "Gene_A": "GO:0030838", "BEND_MAP_ID": 4326908, "selected": false}, "selected": false}, {"data": {"id": "4326907", "source": "4326593", "target": "4326595", "SCORE": 0.7092198581588467, "shared_interaction": "Direct", "source_original": "55", "Name_B": "GO:0032970", "Name_A": "GO:0030838", "target_original": "57", "Gene_B": "GO:0032970", "interaction": "Direct", "SUID": 4326907, "TYPE": "Direct", "Gene_A": "GO:0030838", "BEND_MAP_ID": 4326907, "selected": false}, "selected": false}, {"data": {"id": "4326831", "source": "4326593", "target": "4326639", "SCORE": 0.5875251509088354, "shared_interaction": "Direct", "source_original": "55", "Name_B": "GO:0044089", "Name_A": "GO:0030838", "target_original": "101", "Gene_B": "GO:0044089", "interaction": "Direct", "SUID": 4326831, "TYPE": "Direct", "Gene_A": "GO:0030838", "BEND_MAP_ID": 4326831, "selected": false}, "selected": false}, {"data": {"id": "4326830", "source": "4326592", "target": "4326590", "SCORE": 0.4159544159612382, "shared_interaction": "Direct", "source_original": "54", "Name_B": "GO:0042445", "Name_A": "GO:0034308", "target_original": "52", "Gene_B": "GO:0042445", "interaction": "Direct", "SUID": 4326830, "TYPE": "Direct", "Gene_A": "GO:0034308", "BEND_MAP_ID": 4326830, "selected": false}, "selected": false}, {"data": {"id": "4326800", "source": "4326592", "target": "4326631", "SCORE": 0.4760383386650108, "shared_interaction": "Direct", "source_original": "54", "Name_B": "GO:0034754", "Name_A": "GO:0034308", "target_original": "93", "Gene_B": "GO:0034754", "interaction": "Direct", "SUID": 4326800, "TYPE": "Direct", "Gene_A": "GO:0034308", "BEND_MAP_ID": 4326800, "selected": false}, "selected": false}, {"data": {"id": "4327157", "source": "4326591", "target": "4326592", "SCORE": 0.36760925450537973, "shared_interaction": "Direct", "source_original": "53", "Name_B": "GO:0034308", "Name_A": "GO:0010817", "target_original": "54", "Gene_B": "GO:0034308", "interaction": "Direct", "SUID": 4327157, "TYPE": "Direct", "Gene_A": "GO:0010817", "BEND_MAP_ID": 4327157, "selected": false}, "selected": false}, {"data": {"id": "4327147", "source": "4326591", "target": "4326609", "SCORE": 0.36760925450537973, "shared_interaction": "Direct", "source_original": "53", "Name_B": "GO:0048708", "Name_A": "GO:0010817", "target_original": "71", "Gene_B": "GO:0048708", "interaction": "Direct", "SUID": 4327147, "TYPE": "Direct", "Gene_A": "GO:0010817", "BEND_MAP_ID": 4327147, "selected": false}, "selected": false}, {"data": {"id": "4327013", "source": "4326591", "target": "4326607", "SCORE": 0.3215130023706423, "shared_interaction": "Direct", "source_original": "53", "Name_B": "GO:0021782", "Name_A": "GO:0010817", "target_original": "69", "Gene_B": "GO:0021782", "interaction": "Direct", "SUID": 4327013, "TYPE": "Direct", "Gene_A": "GO:0010817", "BEND_MAP_ID": 4327013, "selected": false}, "selected": false}, {"data": {"id": "4326827", "source": "4326591", "target": "4326590", "SCORE": 0.9164969450108805, "shared_interaction": "Direct", "source_original": "53", "Name_B": "GO:0042445", "Name_A": "GO:0010817", "target_original": "52", "Gene_B": "GO:0042445", "interaction": "Direct", "SUID": 4326827, "TYPE": "Direct", "Gene_A": "GO:0010817", "BEND_MAP_ID": 4326827, "selected": false}, "selected": false}, {"data": {"id": "4326799", "source": "4326591", "target": "4326631", "SCORE": 0.820568927791544, "shared_interaction": "Direct", "source_original": "53", "Name_B": "GO:0034754", "Name_A": "GO:0010817", "target_original": "93", "Gene_B": "GO:0034754", "interaction": "Direct", "SUID": 4326799, "TYPE": "Direct", "Gene_A": "GO:0010817", "BEND_MAP_ID": 4326799, "selected": false}, "selected": false}, {"data": {"id": "4326755", "source": "4326591", "target": "4326638", "SCORE": 0.3752380952429747, "shared_interaction": "Direct", "source_original": "53", "Name_B": "GO:0015850", "Name_A": "GO:0010817", "target_original": "100", "Gene_B": "GO:0015850", "interaction": "Direct", "SUID": 4326755, "TYPE": "Direct", "Gene_A": "GO:0010817", "BEND_MAP_ID": 4326755, "selected": false}, "selected": false}, {"data": {"id": "4326828", "source": "4326590", "target": "4326611", "SCORE": 0.3182897862299167, "shared_interaction": "Direct", "source_original": "52", "Name_B": "GO:0051604", "Name_A": "GO:0042445", "target_original": "73", "Gene_B": "GO:0051604", "interaction": "Direct", "SUID": 4326828, "TYPE": "Direct", "Gene_A": "GO:0042445", "BEND_MAP_ID": 4326828, "selected": false}, "selected": false}, {"data": {"id": "4326826", "source": "4326590", "target": "4326609", "SCORE": 0.4159544159612382, "shared_interaction": "Direct", "source_original": "52", "Name_B": "GO:0048708", "Name_A": "GO:0042445", "target_original": "71", "Gene_B": "GO:0048708", "interaction": "Direct", "SUID": 4326826, "TYPE": "Direct", "Gene_A": "GO:0042445", "BEND_MAP_ID": 4326826, "selected": false}, "selected": false}, {"data": {"id": "4326752", "source": "4326589", "target": "4326643", "SCORE": 0.6332737030438348, "shared_interaction": "Direct", "source_original": "51", "Name_B": "GO:1903706", "Name_A": "GO:1903131", "target_original": "105", "Gene_B": "GO:1903706", "interaction": "Direct", "SUID": 4326752, "TYPE": "Direct", "Gene_A": "GO:1903131", "BEND_MAP_ID": 4326752, "selected": false}, "selected": false}, {"data": {"id": "4327001", "source": "4326588", "target": "4326624", "SCORE": 0.41260744986363435, "shared_interaction": "Direct", "source_original": "50", "Name_B": "GO:0071248", "Name_A": "GO:0022408", "target_original": "86", "Gene_B": "GO:0071248", "interaction": "Direct", "SUID": 4327001, "TYPE": "Direct", "Gene_A": "GO:0022408", "BEND_MAP_ID": 4327001, "selected": false}, "selected": false}, {"data": {"id": "4327000", "source": "4326588", "target": "4326572", "SCORE": 0.3610389610457656, "shared_interaction": "Direct", "source_original": "50", "Name_B": "GO:0043588", "Name_A": "GO:0022408", "target_original": "34", "Gene_B": "GO:0043588", "interaction": "Direct", "SUID": 4327000, "TYPE": "Direct", "Gene_A": "GO:0022408", "BEND_MAP_ID": 4327000, "selected": false}, "selected": false}, {"data": {"id": "4326999", "source": "4326588", "target": "4326640", "SCORE": 0.4760383386650108, "shared_interaction": "Direct", "source_original": "50", "Name_B": "GO:0071677", "Name_A": "GO:0022408", "target_original": "102", "Gene_B": "GO:0071677", "interaction": "Direct", "SUID": 4326999, "TYPE": "Direct", "Gene_A": "GO:0022408", "BEND_MAP_ID": 4326999, "selected": false}, "selected": false}, {"data": {"id": "4326998", "source": "4326588", "target": "4326568", "SCORE": 0.3182897862299167, "shared_interaction": "Direct", "source_original": "50", "Name_B": "GO:0072001", "Name_A": "GO:0022408", "target_original": "30", "Gene_B": "GO:0072001", "interaction": "Direct", "SUID": 4326998, "TYPE": "Direct", "Gene_A": "GO:0022408", "BEND_MAP_ID": 4326998, "selected": false}, "selected": false}, {"data": {"id": "4326997", "source": "4326588", "target": "4326567", "SCORE": 0.3610389610457656, "shared_interaction": "Direct", "source_original": "50", "Name_B": "GO:0045664", "Name_A": "GO:0022408", "target_original": "29", "Gene_B": "GO:0045664", "interaction": "Direct", "SUID": 4326997, "TYPE": "Direct", "Gene_A": "GO:0022408", "BEND_MAP_ID": 4326997, "selected": false}, "selected": false}, {"data": {"id": "4326983", "source": "4326588", "target": "4326587", "SCORE": 0.41260744986363435, "shared_interaction": "Direct", "source_original": "50", "Name_B": "GO:0046632", "Name_A": "GO:0022408", "target_original": "49", "Gene_B": "GO:0046632", "interaction": "Direct", "SUID": 4326983, "TYPE": "Direct", "Gene_A": "GO:0022408", "BEND_MAP_ID": 4326983, "selected": false}, "selected": false}, {"data": {"id": "4326966", "source": "4326588", "target": "4326586", "SCORE": 0.6371681415955534, "shared_interaction": "Direct", "source_original": "50", "Name_B": "GO:0030155", "Name_A": "GO:0022408", "target_original": "48", "Gene_B": "GO:0030155", "interaction": "Direct", "SUID": 4326966, "TYPE": "Direct", "Gene_A": "GO:0022408", "BEND_MAP_ID": 4326966, "selected": false}, "selected": false}, {"data": {"id": "4326892", "source": "4326588", "target": "4326584", "SCORE": 0.3182897862299167, "shared_interaction": "Direct", "source_original": "50", "Name_B": "GO:0030217", "Name_A": "GO:0022408", "target_original": "46", "Gene_B": "GO:0030217", "interaction": "Direct", "SUID": 4326892, "TYPE": "Direct", "Gene_A": "GO:0022408", "BEND_MAP_ID": 4326892, "selected": false}, "selected": false}, {"data": {"id": "4326781", "source": "4326588", "target": "4326574", "SCORE": 0.3182897862299167, "shared_interaction": "Direct", "source_original": "50", "Name_B": "GO:0043583", "Name_A": "GO:0022408", "target_original": "36", "Gene_B": "GO:0043583", "interaction": "Direct", "SUID": 4326781, "TYPE": "Direct", "Gene_A": "GO:0022408", "BEND_MAP_ID": 4326781, "selected": false}, "selected": false}, {"data": {"id": "4326751", "source": "4326588", "target": "4326643", "SCORE": 0.4178498985849634, "shared_interaction": "Direct", "source_original": "50", "Name_B": "GO:1903706", "Name_A": "GO:0022408", "target_original": "105", "Gene_B": "GO:1903706", "interaction": "Direct", "SUID": 4326751, "TYPE": "Direct", "Gene_A": "GO:0022408", "BEND_MAP_ID": 4326751, "selected": false}, "selected": false}, {"data": {"id": "4326727", "source": "4326588", "target": "4326634", "SCORE": 0.3182897862299167, "shared_interaction": "Direct", "source_original": "50", "Name_B": "GO:0048839", "Name_A": "GO:0022408", "target_original": "96", "Gene_B": "GO:0048839", "interaction": "Direct", "SUID": 4326727, "TYPE": "Direct", "Gene_A": "GO:0022408", "BEND_MAP_ID": 4326727, "selected": false}, "selected": false}, {"data": {"id": "4326987", "source": "4326587", "target": "4326619", "SCORE": 0.552727272733941, "shared_interaction": "Direct", "source_original": "49", "Name_B": "GO:1901224", "Name_A": "GO:0046632", "target_original": "81", "Gene_B": "GO:1901224", "interaction": "Direct", "SUID": 4326987, "TYPE": "Direct", "Gene_A": "GO:0046632", "BEND_MAP_ID": 4326987, "selected": false}, "selected": false}, {"data": {"id": "4326985", "source": "4326587", "target": "4326589", "SCORE": 0.7092198581588467, "shared_interaction": "Direct", "source_original": "49", "Name_B": "GO:1903131", "Name_A": "GO:0046632", "target_original": "51", "Gene_B": "GO:1903131", "interaction": "Direct", "SUID": 4326985, "TYPE": "Direct", "Gene_A": "GO:0046632", "BEND_MAP_ID": 4326985, "selected": false}, "selected": false}, {"data": {"id": "4326929", "source": "4326587", "target": "4326585", "SCORE": 0.552727272733941, "shared_interaction": "Direct", "source_original": "49", "Name_B": "GO:0048538", "Name_A": "GO:0046632", "target_original": "47", "Gene_B": "GO:0048538", "interaction": "Direct", "SUID": 4326929, "TYPE": "Direct", "Gene_A": "GO:0046632", "BEND_MAP_ID": 4326929, "selected": false}, "selected": false}, {"data": {"id": "4326975", "source": "4326586", "target": "4326562", "SCORE": 0.3768996960525147, "shared_interaction": "Direct", "source_original": "48", "Name_B": "GO:0048514", "Name_A": "GO:0030155", "target_original": "24", "Gene_B": "GO:0048514", "interaction": "Direct", "SUID": 4326975, "TYPE": "Direct", "Gene_A": "GO:0030155", "BEND_MAP_ID": 4326975, "selected": false}, "selected": false}, {"data": {"id": "4326974", "source": "4326586", "target": "4326572", "SCORE": 0.34690265487199595, "shared_interaction": "Direct", "source_original": "48", "Name_B": "GO:0043588", "Name_A": "GO:0030155", "target_original": "34", "Gene_B": "GO:0043588", "interaction": "Direct", "SUID": 4326974, "TYPE": "Direct", "Gene_A": "GO:0030155", "BEND_MAP_ID": 4326974, "selected": false}, "selected": false}, {"data": {"id": "4326973", "source": "4326586", "target": "4326561", "SCORE": 0.4294234592491835, "shared_interaction": "Direct", "source_original": "48", "Name_B": "GO:0050818", "Name_A": "GO:0030155", "target_original": "23", "Gene_B": "GO:0050818", "interaction": "Direct", "SUID": 4326973, "TYPE": "Direct", "Gene_A": "GO:0030155", "BEND_MAP_ID": 4326973, "selected": false}, "selected": false}, {"data": {"id": "4326972", "source": "4326586", "target": "4326560", "SCORE": 0.4294234592491835, "shared_interaction": "Direct", "source_original": "48", "Name_B": "GO:1900046", "Name_A": "GO:0030155", "target_original": "22", "Gene_B": "GO:1900046", "interaction": "Direct", "SUID": 4326972, "TYPE": "Direct", "Gene_A": "GO:0030155", "BEND_MAP_ID": 4326972, "selected": false}, "selected": false}, {"data": {"id": "4326971", "source": "4326586", "target": "4326559", "SCORE": 0.4294234592491835, "shared_interaction": "Direct", "source_original": "48", "Name_B": "GO:0030193", "Name_A": "GO:0030155", "target_original": "21", "Gene_B": "GO:0030193", "interaction": "Direct", "SUID": 4326971, "TYPE": "Direct", "Gene_A": "GO:0030155", "BEND_MAP_ID": 4326971, "selected": false}, "selected": false}, {"data": {"id": "4326970", "source": "4326586", "target": "4326558", "SCORE": 0.4920353982337746, "shared_interaction": "Direct", "source_original": "48", "Name_B": "GO:0050817", "Name_A": "GO:0030155", "target_original": "20", "Gene_B": "GO:0050817", "interaction": "Direct", "SUID": 4326970, "TYPE": "Direct", "Gene_A": "GO:0030155", "BEND_MAP_ID": 4326970, "selected": false}, "selected": false}, {"data": {"id": "4326967", "source": "4326586", "target": "4326568", "SCORE": 0.3120805369174838, "shared_interaction": "Direct", "source_original": "48", "Name_B": "GO:0072001", "Name_A": "GO:0030155", "target_original": "30", "Gene_B": "GO:0072001", "interaction": "Direct", "SUID": 4326967, "TYPE": "Direct", "Gene_A": "GO:0030155", "BEND_MAP_ID": 4326967, "selected": false}, "selected": false}, {"data": {"id": "4326890", "source": "4326586", "target": "4326584", "SCORE": 0.3120805369174838, "shared_interaction": "Direct", "source_original": "48", "Name_B": "GO:0030217", "Name_A": "GO:0030155", "target_original": "46", "Gene_B": "GO:0030217", "interaction": "Direct", "SUID": 4326890, "TYPE": "Direct", "Gene_A": "GO:0030155", "BEND_MAP_ID": 4326890, "selected": false}, "selected": false}, {"data": {"id": "4326780", "source": "4326586", "target": "4326574", "SCORE": 0.3120805369174838, "shared_interaction": "Direct", "source_original": "48", "Name_B": "GO:0043583", "Name_A": "GO:0030155", "target_original": "36", "Gene_B": "GO:0043583", "interaction": "Direct", "SUID": 4326780, "TYPE": "Direct", "Gene_A": "GO:0030155", "BEND_MAP_ID": 4326780, "selected": false}, "selected": false}, {"data": {"id": "4326750", "source": "4326586", "target": "4326643", "SCORE": 0.3768996960525147, "shared_interaction": "Direct", "source_original": "48", "Name_B": "GO:1903706", "Name_A": "GO:0030155", "target_original": "105", "Gene_B": "GO:1903706", "interaction": "Direct", "SUID": 4326750, "TYPE": "Direct", "Gene_A": "GO:0030155", "BEND_MAP_ID": 4326750, "selected": false}, "selected": false}, {"data": {"id": "4326726", "source": "4326586", "target": "4326634", "SCORE": 0.3120805369174838, "shared_interaction": "Direct", "source_original": "48", "Name_B": "GO:0048839", "Name_A": "GO:0030155", "target_original": "96", "Gene_B": "GO:0048839", "interaction": "Direct", "SUID": 4326726, "TYPE": "Direct", "Gene_A": "GO:0030155", "BEND_MAP_ID": 4326726, "selected": false}, "selected": false}, {"data": {"id": "4326680", "source": "4326586", "target": "4326642", "SCORE": 0.4644412191613875, "shared_interaction": "Direct", "source_original": "48", "Name_B": "GO:0050878", "Name_A": "GO:0030155", "target_original": "104", "Gene_B": "GO:0050878", "interaction": "Direct", "SUID": 4326680, "TYPE": "Direct", "Gene_A": "GO:0030155", "BEND_MAP_ID": 4326680, "selected": false}, "selected": false}, {"data": {"id": "4326937", "source": "4326585", "target": "4326610", "SCORE": 0.3080168776491019, "shared_interaction": "Direct", "source_original": "47", "Name_B": "GO:0048709", "Name_A": "GO:0048538", "target_original": "72", "Gene_B": "GO:0048709", "interaction": "Direct", "SUID": 4326937, "TYPE": "Direct", "Gene_A": "GO:0048538", "BEND_MAP_ID": 4326937, "selected": false}, "selected": false}, {"data": {"id": "4326934", "source": "4326585", "target": "4326609", "SCORE": 0.3080168776491019, "shared_interaction": "Direct", "source_original": "47", "Name_B": "GO:0048708", "Name_A": "GO:0048538", "target_original": "71", "Gene_B": "GO:0048708", "interaction": "Direct", "SUID": 4326934, "TYPE": "Direct", "Gene_A": "GO:0048538", "BEND_MAP_ID": 4326934, "selected": false}, "selected": false}, {"data": {"id": "4326931", "source": "4326585", "target": "4326589", "SCORE": 0.5784061696702532, "shared_interaction": "Direct", "source_original": "47", "Name_B": "GO:1903131", "Name_A": "GO:0048538", "target_original": "51", "Gene_B": "GO:1903131", "interaction": "Direct", "SUID": 4326931, "TYPE": "Direct", "Gene_A": "GO:0048538", "BEND_MAP_ID": 4326931, "selected": false}, "selected": false}, {"data": {"id": "4326749", "source": "4326585", "target": "4326643", "SCORE": 0.32786885246547054, "shared_interaction": "Direct", "source_original": "47", "Name_B": "GO:1903706", "Name_A": "GO:0048538", "target_original": "105", "Gene_B": "GO:1903706", "interaction": "Direct", "SUID": 4326749, "TYPE": "Direct", "Gene_A": "GO:0048538", "BEND_MAP_ID": 4326749, "selected": false}, "selected": false}, {"data": {"id": "4326725", "source": "4326585", "target": "4326634", "SCORE": 0.4159544159612382, "shared_interaction": "Direct", "source_original": "47", "Name_B": "GO:0048839", "Name_A": "GO:0048538", "target_original": "96", "Gene_B": "GO:0048839", "interaction": "Direct", "SUID": 4326725, "TYPE": "Direct", "Gene_A": "GO:0048538", "BEND_MAP_ID": 4326725, "selected": false}, "selected": false}, {"data": {"id": "4326709", "source": "4326585", "target": "4326565", "SCORE": 0.3080168776491019, "shared_interaction": "Direct", "source_original": "47", "Name_B": "GO:0060571", "Name_A": "GO:0048538", "target_original": "27", "Gene_B": "GO:0060571", "interaction": "Direct", "SUID": 4326709, "TYPE": "Direct", "Gene_A": "GO:0048538", "BEND_MAP_ID": 4326709, "selected": false}, "selected": false}, {"data": {"id": "4326899", "source": "4326584", "target": "4326573", "SCORE": 0.4159544159612382, "shared_interaction": "Direct", "source_original": "46", "Name_B": "GO:0042475", "Name_A": "GO:0030217", "target_original": "35", "Gene_B": "GO:0042475", "interaction": "Direct", "SUID": 4326899, "TYPE": "Direct", "Gene_A": "GO:0030217", "BEND_MAP_ID": 4326899, "selected": false}, "selected": false}, {"data": {"id": "4326898", "source": "4326584", "target": "4326572", "SCORE": 0.3182897862299167, "shared_interaction": "Direct", "source_original": "46", "Name_B": "GO:0043588", "Name_A": "GO:0030217", "target_original": "34", "Gene_B": "GO:0043588", "interaction": "Direct", "SUID": 4326898, "TYPE": "Direct", "Gene_A": "GO:0030217", "BEND_MAP_ID": 4326898, "selected": false}, "selected": false}, {"data": {"id": "4326897", "source": "4326584", "target": "4326619", "SCORE": 0.4159544159612382, "shared_interaction": "Direct", "source_original": "46", "Name_B": "GO:1901224", "Name_A": "GO:0030217", "target_original": "81", "Gene_B": "GO:1901224", "interaction": "Direct", "SUID": 4326897, "TYPE": "Direct", "Gene_A": "GO:0030217", "BEND_MAP_ID": 4326897, "selected": false}, "selected": false}, {"data": {"id": "4326895", "source": "4326584", "target": "4326569", "SCORE": 0.3626943005249045, "shared_interaction": "Direct", "source_original": "46", "Name_B": "GO:0042476", "Name_A": "GO:0030217", "target_original": "31", "Gene_B": "GO:0042476", "interaction": "Direct", "SUID": 4326895, "TYPE": "Direct", "Gene_A": "GO:0030217", "BEND_MAP_ID": 4326895, "selected": false}, "selected": false}, {"data": {"id": "4326894", "source": "4326584", "target": "4326589", "SCORE": 0.9164969450108805, "shared_interaction": "Direct", "source_original": "46", "Name_B": "GO:1903131", "Name_A": "GO:0030217", "target_original": "51", "Gene_B": "GO:1903131", "interaction": "Direct", "SUID": 4326894, "TYPE": "Direct", "Gene_A": "GO:0030217", "BEND_MAP_ID": 4326894, "selected": false}, "selected": false}, {"data": {"id": "4326893", "source": "4326584", "target": "4326567", "SCORE": 0.3182897862299167, "shared_interaction": "Direct", "source_original": "46", "Name_B": "GO:0045664", "Name_A": "GO:0030217", "target_original": "29", "Gene_B": "GO:0045664", "interaction": "Direct", "SUID": 4326893, "TYPE": "Direct", "Gene_A": "GO:0030217", "BEND_MAP_ID": 4326893, "selected": false}, "selected": false}, {"data": {"id": "4326891", "source": "4326584", "target": "4326587", "SCORE": 0.7875647668416348, "shared_interaction": "Direct", "source_original": "46", "Name_B": "GO:0046632", "Name_A": "GO:0030217", "target_original": "49", "Gene_B": "GO:0046632", "interaction": "Direct", "SUID": 4326891, "TYPE": "Direct", "Gene_A": "GO:0030217", "BEND_MAP_ID": 4326891, "selected": false}, "selected": false}, {"data": {"id": "4326889", "source": "4326584", "target": "4326585", "SCORE": 0.649572649576743, "shared_interaction": "Direct", "source_original": "46", "Name_B": "GO:0048538", "Name_A": "GO:0030217", "target_original": "47", "Gene_B": "GO:0048538", "interaction": "Direct", "SUID": 4326889, "TYPE": "Direct", "Gene_A": "GO:0030217", "BEND_MAP_ID": 4326889, "selected": false}, "selected": false}, {"data": {"id": "4326801", "source": "4326584", "target": "4326581", "SCORE": 0.7875647668416348, "shared_interaction": "Direct", "source_original": "46", "Name_B": "GO:0033077", "Name_A": "GO:0030217", "target_original": "43", "Gene_B": "GO:0033077", "interaction": "Direct", "SUID": 4326801, "TYPE": "Direct", "Gene_A": "GO:0030217", "BEND_MAP_ID": 4326801, "selected": false}, "selected": false}, {"data": {"id": "4326748", "source": "4326584", "target": "4326643", "SCORE": 0.5323193916386264, "shared_interaction": "Direct", "source_original": "46", "Name_B": "GO:1903706", "Name_A": "GO:0030217", "target_original": "105", "Gene_B": "GO:1903706", "interaction": "Direct", "SUID": 4326748, "TYPE": "Direct", "Gene_A": "GO:0030217", "BEND_MAP_ID": 4326748, "selected": false}, "selected": false}, {"data": {"id": "4326878", "source": "4326583", "target": "4326562", "SCORE": 0.30743243243722884, "shared_interaction": "Direct", "source_original": "45", "Name_B": "GO:0048514", "Name_A": "GO:0022407", "target_original": "24", "Gene_B": "GO:0048514", "interaction": "Direct", "SUID": 4326878, "TYPE": "Direct", "Gene_A": "GO:0022407", "BEND_MAP_ID": 4326878, "selected": false}, "selected": false}, {"data": {"id": "4326877", "source": "4326583", "target": "4326561", "SCORE": 0.32786885246547054, "shared_interaction": "Direct", "source_original": "45", "Name_B": "GO:0050818", "Name_A": "GO:0022407", "target_original": "23", "Gene_B": "GO:0050818", "interaction": "Direct", "SUID": 4326877, "TYPE": "Direct", "Gene_A": "GO:0022407", "BEND_MAP_ID": 4326877, "selected": false}, "selected": false}, {"data": {"id": "4326876", "source": "4326583", "target": "4326560", "SCORE": 0.32786885246547054, "shared_interaction": "Direct", "source_original": "45", "Name_B": "GO:1900046", "Name_A": "GO:0022407", "target_original": "22", "Gene_B": "GO:1900046", "interaction": "Direct", "SUID": 4326876, "TYPE": "Direct", "Gene_A": "GO:0022407", "BEND_MAP_ID": 4326876, "selected": false}, "selected": false}, {"data": {"id": "4326875", "source": "4326583", "target": "4326559", "SCORE": 0.32786885246547054, "shared_interaction": "Direct", "source_original": "45", "Name_B": "GO:0030193", "Name_A": "GO:0022407", "target_original": "21", "Gene_B": "GO:0030193", "interaction": "Direct", "SUID": 4326875, "TYPE": "Direct", "Gene_A": "GO:0022407", "BEND_MAP_ID": 4326875, "selected": false}, "selected": false}, {"data": {"id": "4326874", "source": "4326583", "target": "4326640", "SCORE": 0.32786885246547054, "shared_interaction": "Direct", "source_original": "45", "Name_B": "GO:0071677", "Name_A": "GO:0022407", "target_original": "102", "Gene_B": "GO:0071677", "interaction": "Direct", "SUID": 4326874, "TYPE": "Direct", "Gene_A": "GO:0022407", "BEND_MAP_ID": 4326874, "selected": false}, "selected": false}, {"data": {"id": "4326873", "source": "4326583", "target": "4326558", "SCORE": 0.4178498985849634, "shared_interaction": "Direct", "source_original": "45", "Name_B": "GO:0050817", "Name_A": "GO:0022407", "target_original": "20", "Gene_B": "GO:0050817", "interaction": "Direct", "SUID": 4326873, "TYPE": "Direct", "Gene_A": "GO:0022407", "BEND_MAP_ID": 4326873, "selected": false}, "selected": false}, {"data": {"id": "4326870", "source": "4326583", "target": "4326589", "SCORE": 0.3398926654789027, "shared_interaction": "Direct", "source_original": "45", "Name_B": "GO:1903131", "Name_A": "GO:0022407", "target_original": "51", "Gene_B": "GO:1903131", "interaction": "Direct", "SUID": 4326870, "TYPE": "Direct", "Gene_A": "GO:0022407", "BEND_MAP_ID": 4326870, "selected": false}, "selected": false}, {"data": {"id": "4326869", "source": "4326583", "target": "4326588", "SCORE": 0.7505070993935558, "shared_interaction": "Direct", "source_original": "45", "Name_B": "GO:0022408", "Name_A": "GO:0022407", "target_original": "50", "Gene_B": "GO:0022408", "interaction": "Direct", "SUID": 4326869, "TYPE": "Direct", "Gene_A": "GO:0022407", "BEND_MAP_ID": 4326869, "selected": false}, "selected": false}, {"data": {"id": "4326868", "source": "4326583", "target": "4326586", "SCORE": 0.875379939210503, "shared_interaction": "Direct", "source_original": "45", "Name_B": "GO:0030155", "Name_A": "GO:0022407", "target_original": "48", "Gene_B": "GO:0030155", "interaction": "Direct", "SUID": 4326868, "TYPE": "Direct", "Gene_A": "GO:0022407", "BEND_MAP_ID": 4326868, "selected": false}, "selected": false}, {"data": {"id": "4326867", "source": "4326583", "target": "4326584", "SCORE": 0.3764258555181685, "shared_interaction": "Direct", "source_original": "45", "Name_B": "GO:0030217", "Name_A": "GO:0022407", "target_original": "46", "Gene_B": "GO:0030217", "interaction": "Direct", "SUID": 4326867, "TYPE": "Direct", "Gene_A": "GO:0022407", "BEND_MAP_ID": 4326867, "selected": false}, "selected": false}, {"data": {"id": "4326747", "source": "4326583", "target": "4326643", "SCORE": 0.4459459459497831, "shared_interaction": "Direct", "source_original": "45", "Name_B": "GO:1903706", "Name_A": "GO:0022407", "target_original": "105", "Gene_B": "GO:1903706", "interaction": "Direct", "SUID": 4326747, "TYPE": "Direct", "Gene_A": "GO:0022407", "BEND_MAP_ID": 4326747, "selected": false}, "selected": false}, {"data": {"id": "4326678", "source": "4326583", "target": "4326642", "SCORE": 0.40960000000387325, "shared_interaction": "Direct", "source_original": "45", "Name_B": "GO:0050878", "Name_A": "GO:0022407", "target_original": "104", "Gene_B": "GO:0050878", "interaction": "Direct", "SUID": 4326678, "TYPE": "Direct", "Gene_A": "GO:0022407", "BEND_MAP_ID": 4326678, "selected": false}, "selected": false}, {"data": {"id": "4326823", "source": "4326582", "target": "4326624", "SCORE": 0.3215130023706423, "shared_interaction": "Direct", "source_original": "44", "Name_B": "GO:0071248", "Name_A": "GO:0007162", "target_original": "86", "Gene_B": "GO:0071248", "interaction": "Direct", "SUID": 4326823, "TYPE": "Direct", "Gene_A": "GO:0007162", "BEND_MAP_ID": 4326823, "selected": false}, "selected": false}, {"data": {"id": "4326822", "source": "4326582", "target": "4326562", "SCORE": 0.3398926654789027, "shared_interaction": "Direct", "source_original": "44", "Name_B": "GO:0048514", "Name_A": "GO:0007162", "target_original": "24", "Gene_B": "GO:0048514", "interaction": "Direct", "SUID": 4326822, "TYPE": "Direct", "Gene_A": "GO:0007162", "BEND_MAP_ID": 4326822, "selected": false}, "selected": false}, {"data": {"id": "4326820", "source": "4326582", "target": "4326543", "SCORE": 0.3215130023706423, "shared_interaction": "Direct", "source_original": "44", "Name_B": "GO:0034767", "Name_A": "GO:0007162", "target_original": "5", "Gene_B": "GO:0034767", "interaction": "Direct", "SUID": 4326820, "TYPE": "Direct", "Gene_A": "GO:0007162", "BEND_MAP_ID": 4326820, "selected": false}, "selected": false}, {"data": {"id": "4326819", "source": "4326582", "target": "4326572", "SCORE": 0.4617067833746321, "shared_interaction": "Direct", "source_original": "44", "Name_B": "GO:0043588", "Name_A": "GO:0007162", "target_original": "34", "Gene_B": "GO:0043588", "interaction": "Direct", "SUID": 4326819, "TYPE": "Direct", "Gene_A": "GO:0007162", "BEND_MAP_ID": 4326819, "selected": false}, "selected": false}, {"data": {"id": "4326818", "source": "4326582", "target": "4326542", "SCORE": 0.3215130023706423, "shared_interaction": "Direct", "source_original": "44", "Name_B": "GO:1904064", "Name_A": "GO:0007162", "target_original": "4", "Gene_B": "GO:1904064", "interaction": "Direct", "SUID": 4326818, "TYPE": "Direct", "Gene_A": "GO:0007162", "BEND_MAP_ID": 4326818, "selected": false}, "selected": false}, {"data": {"id": "4326817", "source": "4326582", "target": "4326640", "SCORE": 0.36760925450537973, "shared_interaction": "Direct", "source_original": "44", "Name_B": "GO:0071677", "Name_A": "GO:0007162", "target_original": "102", "Gene_B": "GO:0071677", "interaction": "Direct", "SUID": 4326817, "TYPE": "Direct", "Gene_A": "GO:0007162", "BEND_MAP_ID": 4326817, "selected": false}, "selected": false}, {"data": {"id": "4326816", "source": "4326582", "target": "4326576", "SCORE": 0.3398926654789027, "shared_interaction": "Direct", "source_original": "44", "Name_B": "GO:0007423", "Name_A": "GO:0007162", "target_original": "38", "Gene_B": "GO:0007423", "interaction": "Direct", "SUID": 4326816, "TYPE": "Direct", "Gene_A": "GO:0007162", "BEND_MAP_ID": 4326816, "selected": false}, "selected": false}, {"data": {"id": "4326815", "source": "4326582", "target": "4326568", "SCORE": 0.41547861507616374, "shared_interaction": "Direct", "source_original": "44", "Name_B": "GO:0072001", "Name_A": "GO:0007162", "target_original": "30", "Gene_B": "GO:0072001", "interaction": "Direct", "SUID": 4326815, "TYPE": "Direct", "Gene_A": "GO:0007162", "BEND_MAP_ID": 4326815, "selected": false}, "selected": false}, {"data": {"id": "4326814", "source": "4326582", "target": "4326588", "SCORE": 0.820568927791544, "shared_interaction": "Direct", "source_original": "44", "Name_B": "GO:0022408", "Name_A": "GO:0007162", "target_original": "50", "Gene_B": "GO:0022408", "interaction": "Direct", "SUID": 4326814, "TYPE": "Direct", "Gene_A": "GO:0007162", "BEND_MAP_ID": 4326814, "selected": false}, "selected": false}, {"data": {"id": "4326813", "source": "4326582", "target": "4326587", "SCORE": 0.3215130023706423, "shared_interaction": "Direct", "source_original": "44", "Name_B": "GO:0046632", "Name_A": "GO:0007162", "target_original": "49", "Gene_B": "GO:0046632", "interaction": "Direct", "SUID": 4326813, "TYPE": "Direct", "Gene_A": "GO:0007162", "BEND_MAP_ID": 4326813, "selected": false}, "selected": false}, {"data": {"id": "4326812", "source": "4326582", "target": "4326586", "SCORE": 0.8038277511974551, "shared_interaction": "Direct", "source_original": "44", "Name_B": "GO:0030155", "Name_A": "GO:0007162", "target_original": "48", "Gene_B": "GO:0030155", "interaction": "Direct", "SUID": 4326812, "TYPE": "Direct", "Gene_A": "GO:0007162", "BEND_MAP_ID": 4326812, "selected": false}, "selected": false}, {"data": {"id": "4326811", "source": "4326582", "target": "4326575", "SCORE": 0.30860033727290875, "shared_interaction": "Direct", "source_original": "44", "Name_B": "GO:0048598", "Name_A": "GO:0007162", "target_original": "37", "Gene_B": "GO:0048598", "interaction": "Direct", "SUID": 4326811, "TYPE": "Direct", "Gene_A": "GO:0007162", "BEND_MAP_ID": 4326811, "selected": false}, "selected": false}, {"data": {"id": "4326810", "source": "4326582", "target": "4326583", "SCORE": 0.6332737030438348, "shared_interaction": "Direct", "source_original": "44", "Name_B": "GO:0022407", "Name_A": "GO:0007162", "target_original": "45", "Gene_B": "GO:0022407", "interaction": "Direct", "SUID": 4326810, "TYPE": "Direct", "Gene_A": "GO:0007162", "BEND_MAP_ID": 4326810, "selected": false}, "selected": false}, {"data": {"id": "4326777", "source": "4326582", "target": "4326574", "SCORE": 0.41547861507616374, "shared_interaction": "Direct", "source_original": "44", "Name_B": "GO:0043583", "Name_A": "GO:0007162", "target_original": "36", "Gene_B": "GO:0043583", "interaction": "Direct", "SUID": 4326777, "TYPE": "Direct", "Gene_A": "GO:0007162", "BEND_MAP_ID": 4326777, "selected": false}, "selected": false}, {"data": {"id": "4326746", "source": "4326582", "target": "4326643", "SCORE": 0.3398926654789027, "shared_interaction": "Direct", "source_original": "44", "Name_B": "GO:1903706", "Name_A": "GO:0007162", "target_original": "105", "Gene_B": "GO:1903706", "interaction": "Direct", "SUID": 4326746, "TYPE": "Direct", "Gene_A": "GO:0007162", "BEND_MAP_ID": 4326746, "selected": false}, "selected": false}, {"data": {"id": "4326723", "source": "4326582", "target": "4326634", "SCORE": 0.41547861507616374, "shared_interaction": "Direct", "source_original": "44", "Name_B": "GO:0048839", "Name_A": "GO:0007162", "target_original": "96", "Gene_B": "GO:0048839", "interaction": "Direct", "SUID": 4326723, "TYPE": "Direct", "Gene_A": "GO:0007162", "BEND_MAP_ID": 4326723, "selected": false}, "selected": false}, {"data": {"id": "4326677", "source": "4326582", "target": "4326642", "SCORE": 0.30860033727290875, "shared_interaction": "Direct", "source_original": "44", "Name_B": "GO:0050878", "Name_A": "GO:0007162", "target_original": "104", "Gene_B": "GO:0050878", "interaction": "Direct", "SUID": 4326677, "TYPE": "Direct", "Gene_A": "GO:0007162", "BEND_MAP_ID": 4326677, "selected": false}, "selected": false}, {"data": {"id": "4326809", "source": "4326581", "target": "4326573", "SCORE": 0.552727272733941, "shared_interaction": "Direct", "source_original": "43", "Name_B": "GO:0042475", "Name_A": "GO:0033077", "target_original": "35", "Gene_B": "GO:0042475", "interaction": "Direct", "SUID": 4326809, "TYPE": "Direct", "Gene_A": "GO:0033077", "BEND_MAP_ID": 4326809, "selected": false}, "selected": false}, {"data": {"id": "4326808", "source": "4326581", "target": "4326572", "SCORE": 0.41260744986363435, "shared_interaction": "Direct", "source_original": "43", "Name_B": "GO:0043588", "Name_A": "GO:0033077", "target_original": "34", "Gene_B": "GO:0043588", "interaction": "Direct", "SUID": 4326808, "TYPE": "Direct", "Gene_A": "GO:0033077", "BEND_MAP_ID": 4326808, "selected": false}, "selected": false}, {"data": {"id": "4326806", "source": "4326581", "target": "4326569", "SCORE": 0.4743589743658818, "shared_interaction": "Direct", "source_original": "43", "Name_B": "GO:0042476", "Name_A": "GO:0033077", "target_original": "31", "Gene_B": "GO:0042476", "interaction": "Direct", "SUID": 4326806, "TYPE": "Direct", "Gene_A": "GO:0033077", "BEND_MAP_ID": 4326806, "selected": false}, "selected": false}, {"data": {"id": "4326805", "source": "4326581", "target": "4326589", "SCORE": 0.7092198581588467, "shared_interaction": "Direct", "source_original": "43", "Name_B": "GO:1903131", "Name_A": "GO:0033077", "target_original": "51", "Gene_B": "GO:1903131", "interaction": "Direct", "SUID": 4326805, "TYPE": "Direct", "Gene_A": "GO:0033077", "BEND_MAP_ID": 4326805, "selected": false}, "selected": false}, {"data": {"id": "4326804", "source": "4326581", "target": "4326567", "SCORE": 0.41260744986363435, "shared_interaction": "Direct", "source_original": "43", "Name_B": "GO:0045664", "Name_A": "GO:0033077", "target_original": "29", "Gene_B": "GO:0045664", "interaction": "Direct", "SUID": 4326804, "TYPE": "Direct", "Gene_A": "GO:0033077", "BEND_MAP_ID": 4326804, "selected": false}, "selected": false}, {"data": {"id": "4326803", "source": "4326581", "target": "4326587", "SCORE": 0.4743589743658818, "shared_interaction": "Direct", "source_original": "43", "Name_B": "GO:0046632", "Name_A": "GO:0033077", "target_original": "49", "Gene_B": "GO:0046632", "interaction": "Direct", "SUID": 4326803, "TYPE": "Direct", "Gene_A": "GO:0033077", "BEND_MAP_ID": 4326803, "selected": false}, "selected": false}, {"data": {"id": "4326802", "source": "4326581", "target": "4326585", "SCORE": 0.8509090909113136, "shared_interaction": "Direct", "source_original": "43", "Name_B": "GO:0048538", "Name_A": "GO:0033077", "target_original": "47", "Gene_B": "GO:0048538", "interaction": "Direct", "SUID": 4326802, "TYPE": "Direct", "Gene_A": "GO:0033077", "BEND_MAP_ID": 4326802, "selected": false}, "selected": false}, {"data": {"id": "4326776", "source": "4326581", "target": "4326574", "SCORE": 0.3626943005249045, "shared_interaction": "Direct", "source_original": "43", "Name_B": "GO:0043583", "Name_A": "GO:0033077", "target_original": "36", "Gene_B": "GO:0043583", "interaction": "Direct", "SUID": 4326776, "TYPE": "Direct", "Gene_A": "GO:0033077", "BEND_MAP_ID": 4326776, "selected": false}, "selected": false}, {"data": {"id": "4326745", "source": "4326581", "target": "4326643", "SCORE": 0.4652173913091143, "shared_interaction": "Direct", "source_original": "43", "Name_B": "GO:1903706", "Name_A": "GO:0033077", "target_original": "105", "Gene_B": "GO:1903706", "interaction": "Direct", "SUID": 4326745, "TYPE": "Direct", "Gene_A": "GO:0033077", "BEND_MAP_ID": 4326745, "selected": false}, "selected": false}, {"data": {"id": "4326722", "source": "4326581", "target": "4326634", "SCORE": 0.3626943005249045, "shared_interaction": "Direct", "source_original": "43", "Name_B": "GO:0048839", "Name_A": "GO:0033077", "target_original": "96", "Gene_B": "GO:0048839", "interaction": "Direct", "SUID": 4326722, "TYPE": "Direct", "Gene_A": "GO:0033077", "BEND_MAP_ID": 4326722, "selected": false}, "selected": false}, {"data": {"id": "4327182", "source": "4326580", "target": "4326546", "SCORE": 0.3080168776491019, "shared_interaction": "Direct", "source_original": "42", "Name_B": "GO:0070252", "Name_A": "GO:0042472", "target_original": "8", "Gene_B": "GO:0070252", "interaction": "Direct", "SUID": 4327182, "TYPE": "Direct", "Gene_A": "GO:0042472", "BEND_MAP_ID": 4327182, "selected": false}, "selected": false}, {"data": {"id": "4327178", "source": "4326580", "target": "4326545", "SCORE": 0.3080168776491019, "shared_interaction": "Direct", "source_original": "42", "Name_B": "GO:1901379", "Name_A": "GO:0042472", "target_original": "7", "Gene_B": "GO:1901379", "interaction": "Direct", "SUID": 4327178, "TYPE": "Direct", "Gene_A": "GO:0042472", "BEND_MAP_ID": 4327178, "selected": false}, "selected": false}, {"data": {"id": "4327146", "source": "4326580", "target": "4326579", "SCORE": 0.7380191693325053, "shared_interaction": "Direct", "source_original": "42", "Name_B": "GO:0090596", "Name_A": "GO:0042472", "target_original": "41", "Gene_B": "GO:0090596", "interaction": "Direct", "SUID": 4327146, "TYPE": "Direct", "Gene_A": "GO:0042472", "BEND_MAP_ID": 4327146, "selected": false}, "selected": false}, {"data": {"id": "4327139", "source": "4326580", "target": "4326542", "SCORE": 0.552727272733941, "shared_interaction": "Direct", "source_original": "42", "Name_B": "GO:1904064", "Name_A": "GO:0042472", "target_original": "4", "Gene_B": "GO:1904064", "interaction": "Direct", "SUID": 4327139, "TYPE": "Direct", "Gene_A": "GO:0042472", "BEND_MAP_ID": 4327139, "selected": false}, "selected": false}, {"data": {"id": "4327122", "source": "4326580", "target": "4326561", "SCORE": 0.3080168776491019, "shared_interaction": "Direct", "source_original": "42", "Name_B": "GO:0050818", "Name_A": "GO:0042472", "target_original": "23", "Gene_B": "GO:0050818", "interaction": "Direct", "SUID": 4327122, "TYPE": "Direct", "Gene_A": "GO:0042472", "BEND_MAP_ID": 4327122, "selected": false}, "selected": false}, {"data": {"id": "4327112", "source": "4326580", "target": "4326560", "SCORE": 0.3080168776491019, "shared_interaction": "Direct", "source_original": "42", "Name_B": "GO:1900046", "Name_A": "GO:0042472", "target_original": "22", "Gene_B": "GO:1900046", "interaction": "Direct", "SUID": 4327112, "TYPE": "Direct", "Gene_A": "GO:0042472", "BEND_MAP_ID": 4327112, "selected": false}, "selected": false}, {"data": {"id": "4327109", "source": "4326580", "target": "4326578", "SCORE": 0.3080168776491019, "shared_interaction": "Direct", "source_original": "42", "Name_B": "GO:0042490", "Name_A": "GO:0042472", "target_original": "40", "Gene_B": "GO:0042490", "interaction": "Direct", "SUID": 4327109, "TYPE": "Direct", "Gene_A": "GO:0042472", "BEND_MAP_ID": 4327109, "selected": false}, "selected": false}, {"data": {"id": "4327060", "source": "4326580", "target": "4326577", "SCORE": 0.3080168776491019, "shared_interaction": "Direct", "source_original": "42", "Name_B": "GO:0060113", "Name_A": "GO:0042472", "target_original": "39", "Gene_B": "GO:0060113", "interaction": "Direct", "SUID": 4327060, "TYPE": "Direct", "Gene_A": "GO:0042472", "BEND_MAP_ID": 4327060, "selected": false}, "selected": false}, {"data": {"id": "4326938", "source": "4326580", "target": "4326585", "SCORE": 0.3080168776491019, "shared_interaction": "Direct", "source_original": "42", "Name_B": "GO:0048538", "Name_A": "GO:0042472", "target_original": "47", "Gene_B": "GO:0048538", "interaction": "Direct", "SUID": 4326938, "TYPE": "Direct", "Gene_A": "GO:0042472", "BEND_MAP_ID": 4326938, "selected": false}, "selected": false}, {"data": {"id": "4326921", "source": "4326580", "target": "4326575", "SCORE": 0.47096774194014857, "shared_interaction": "Direct", "source_original": "42", "Name_B": "GO:0048598", "Name_A": "GO:0042472", "target_original": "37", "Gene_B": "GO:0048598", "interaction": "Direct", "SUID": 4326921, "TYPE": "Direct", "Gene_A": "GO:0042472", "BEND_MAP_ID": 4326921, "selected": false}, "selected": false}, {"data": {"id": "4326796", "source": "4326580", "target": "4326574", "SCORE": 0.649572649576743, "shared_interaction": "Direct", "source_original": "42", "Name_B": "GO:0043583", "Name_A": "GO:0042472", "target_original": "36", "Gene_B": "GO:0043583", "interaction": "Direct", "SUID": 4326796, "TYPE": "Direct", "Gene_A": "GO:0042472", "BEND_MAP_ID": 4326796, "selected": false}, "selected": false}, {"data": {"id": "4326742", "source": "4326580", "target": "4326634", "SCORE": 0.649572649576743, "shared_interaction": "Direct", "source_original": "42", "Name_B": "GO:0048839", "Name_A": "GO:0042472", "target_original": "96", "Gene_B": "GO:0048839", "interaction": "Direct", "SUID": 4326742, "TYPE": "Direct", "Gene_A": "GO:0042472", "BEND_MAP_ID": 4326742, "selected": false}, "selected": false}, {"data": {"id": "4327135", "source": "4326579", "target": "4326542", "SCORE": 0.41260744986363435, "shared_interaction": "Direct", "source_original": "41", "Name_B": "GO:1904064", "Name_A": "GO:0090596", "target_original": "4", "Gene_B": "GO:1904064", "interaction": "Direct", "SUID": 4327135, "TYPE": "Direct", "Gene_A": "GO:0090596", "BEND_MAP_ID": 4327135, "selected": false}, "selected": false}, {"data": {"id": "4327110", "source": "4326578", "target": "4326546", "SCORE": 0.3080168776491019, "shared_interaction": "Direct", "source_original": "40", "Name_B": "GO:0070252", "Name_A": "GO:0042490", "target_original": "8", "Gene_B": "GO:0070252", "interaction": "Direct", "SUID": 4327110, "TYPE": "Direct", "Gene_A": "GO:0042490", "BEND_MAP_ID": 4327110, "selected": false}, "selected": false}, {"data": {"id": "4327108", "source": "4326578", "target": "4326545", "SCORE": 0.3080168776491019, "shared_interaction": "Direct", "source_original": "40", "Name_B": "GO:1901379", "Name_A": "GO:0042490", "target_original": "7", "Gene_B": "GO:1901379", "interaction": "Direct", "SUID": 4327108, "TYPE": "Direct", "Gene_A": "GO:0042490", "BEND_MAP_ID": 4327108, "selected": false}, "selected": false}, {"data": {"id": "4327107", "source": "4326578", "target": "4326579", "SCORE": 0.4760383386650108, "shared_interaction": "Direct", "source_original": "40", "Name_B": "GO:0090596", "Name_A": "GO:0042490", "target_original": "41", "Gene_B": "GO:0090596", "interaction": "Direct", "SUID": 4327107, "TYPE": "Direct", "Gene_A": "GO:0042490", "BEND_MAP_ID": 4327107, "selected": false}, "selected": false}, {"data": {"id": "4327057", "source": "4326578", "target": "4326577", "SCORE": 1.0, "shared_interaction": "Direct", "source_original": "40", "Name_B": "GO:0060113", "Name_A": "GO:0042490", "target_original": "39", "Gene_B": "GO:0060113", "interaction": "Direct", "SUID": 4327057, "TYPE": "Direct", "Gene_A": "GO:0042490", "BEND_MAP_ID": 4327057, "selected": false}, "selected": false}, {"data": {"id": "4326790", "source": "4326578", "target": "4326574", "SCORE": 0.649572649576743, "shared_interaction": "Direct", "source_original": "40", "Name_B": "GO:0043583", "Name_A": "GO:0042490", "target_original": "36", "Gene_B": "GO:0043583", "interaction": "Direct", "SUID": 4326790, "TYPE": "Direct", "Gene_A": "GO:0042490", "BEND_MAP_ID": 4326790, "selected": false}, "selected": false}, {"data": {"id": "4326736", "source": "4326578", "target": "4326634", "SCORE": 0.649572649576743, "shared_interaction": "Direct", "source_original": "40", "Name_B": "GO:0048839", "Name_A": "GO:0042490", "target_original": "96", "Gene_B": "GO:0048839", "interaction": "Direct", "SUID": 4326736, "TYPE": "Direct", "Gene_A": "GO:0042490", "BEND_MAP_ID": 4326736, "selected": false}, "selected": false}, {"data": {"id": "4326713", "source": "4326578", "target": "4326565", "SCORE": 0.3080168776491019, "shared_interaction": "Direct", "source_original": "40", "Name_B": "GO:0060571", "Name_A": "GO:0042490", "target_original": "27", "Gene_B": "GO:0060571", "interaction": "Direct", "SUID": 4326713, "TYPE": "Direct", "Gene_A": "GO:0042490", "BEND_MAP_ID": 4326713, "selected": false}, "selected": false}, {"data": {"id": "4327061", "source": "4326577", "target": "4326546", "SCORE": 0.3080168776491019, "shared_interaction": "Direct", "source_original": "39", "Name_B": "GO:0070252", "Name_A": "GO:0060113", "target_original": "8", "Gene_B": "GO:0070252", "interaction": "Direct", "SUID": 4327061, "TYPE": "Direct", "Gene_A": "GO:0060113", "BEND_MAP_ID": 4327061, "selected": false}, "selected": false}, {"data": {"id": "4327059", "source": "4326577", "target": "4326545", "SCORE": 0.3080168776491019, "shared_interaction": "Direct", "source_original": "39", "Name_B": "GO:1901379", "Name_A": "GO:0060113", "target_original": "7", "Gene_B": "GO:1901379", "interaction": "Direct", "SUID": 4327059, "TYPE": "Direct", "Gene_A": "GO:0060113", "BEND_MAP_ID": 4327059, "selected": false}, "selected": false}, {"data": {"id": "4327058", "source": "4326577", "target": "4326579", "SCORE": 0.4760383386650108, "shared_interaction": "Direct", "source_original": "39", "Name_B": "GO:0090596", "Name_A": "GO:0060113", "target_original": "41", "Gene_B": "GO:0090596", "interaction": "Direct", "SUID": 4327058, "TYPE": "Direct", "Gene_A": "GO:0060113", "BEND_MAP_ID": 4327058, "selected": false}, "selected": false}, {"data": {"id": "4326712", "source": "4326577", "target": "4326565", "SCORE": 0.3080168776491019, "shared_interaction": "Direct", "source_original": "39", "Name_B": "GO:0060571", "Name_A": "GO:0060113", "target_original": "27", "Gene_B": "GO:0060571", "interaction": "Direct", "SUID": 4326712, "TYPE": "Direct", "Gene_A": "GO:0060113", "BEND_MAP_ID": 4326712, "selected": false}, "selected": false}, {"data": {"id": "4327048", "source": "4326576", "target": "4326562", "SCORE": 0.30743243243722884, "shared_interaction": "Direct", "source_original": "38", "Name_B": "GO:0048514", "Name_A": "GO:0007423", "target_original": "24", "Gene_B": "GO:0048514", "interaction": "Direct", "SUID": 4327048, "TYPE": "Direct", "Gene_A": "GO:0007423", "BEND_MAP_ID": 4327048, "selected": false}, "selected": false}, {"data": {"id": "4327047", "source": "4326576", "target": "4326580", "SCORE": 0.5199063231896218, "shared_interaction": "Direct", "source_original": "38", "Name_B": "GO:0042472", "Name_A": "GO:0007423", "target_original": "42", "Gene_B": "GO:0042472", "interaction": "Direct", "SUID": 4327047, "TYPE": "Direct", "Gene_A": "GO:0007423", "BEND_MAP_ID": 4327047, "selected": false}, "selected": false}, {"data": {"id": "4327046", "source": "4326576", "target": "4326573", "SCORE": 0.32786885246547054, "shared_interaction": "Direct", "source_original": "38", "Name_B": "GO:0042475", "Name_A": "GO:0007423", "target_original": "35", "Gene_B": "GO:0042475", "interaction": "Direct", "SUID": 4327046, "TYPE": "Direct", "Gene_A": "GO:0007423", "BEND_MAP_ID": 4327046, "selected": false}, "selected": false}, {"data": {"id": "4327045", "source": "4326576", "target": "4326572", "SCORE": 0.4178498985849634, "shared_interaction": "Direct", "source_original": "38", "Name_B": "GO:0043588", "Name_A": "GO:0007423", "target_original": "34", "Gene_B": "GO:0043588", "interaction": "Direct", "SUID": 4327045, "TYPE": "Direct", "Gene_A": "GO:0007423", "BEND_MAP_ID": 4327045, "selected": false}, "selected": false}, {"data": {"id": "4327044", "source": "4326576", "target": "4326579", "SCORE": 0.7505070993935558, "shared_interaction": "Direct", "source_original": "38", "Name_B": "GO:0090596", "Name_A": "GO:0007423", "target_original": "41", "Gene_B": "GO:0090596", "interaction": "Direct", "SUID": 4327044, "TYPE": "Direct", "Gene_A": "GO:0007423", "BEND_MAP_ID": 4327044, "selected": false}, "selected": false}, {"data": {"id": "4327043", "source": "4326576", "target": "4326578", "SCORE": 0.5199063231896218, "shared_interaction": "Direct", "source_original": "38", "Name_B": "GO:0042490", "Name_A": "GO:0007423", "target_original": "40", "Gene_B": "GO:0042490", "interaction": "Direct", "SUID": 4327043, "TYPE": "Direct", "Gene_A": "GO:0007423", "BEND_MAP_ID": 4327043, "selected": false}, "selected": false}, {"data": {"id": "4327041", "source": "4326576", "target": "4326577", "SCORE": 0.5199063231896218, "shared_interaction": "Direct", "source_original": "38", "Name_B": "GO:0060113", "Name_A": "GO:0007423", "target_original": "39", "Gene_B": "GO:0060113", "interaction": "Direct", "SUID": 4327041, "TYPE": "Direct", "Gene_A": "GO:0007423", "BEND_MAP_ID": 4327041, "selected": false}, "selected": false}, {"data": {"id": "4327036", "source": "4326576", "target": "4326569", "SCORE": 0.4652173913091143, "shared_interaction": "Direct", "source_original": "38", "Name_B": "GO:0042476", "Name_A": "GO:0007423", "target_original": "31", "Gene_B": "GO:0042476", "interaction": "Direct", "SUID": 4327036, "TYPE": "Direct", "Gene_A": "GO:0007423", "BEND_MAP_ID": 4327036, "selected": false}, "selected": false}, {"data": {"id": "4327032", "source": "4326576", "target": "4326589", "SCORE": 0.3398926654789027, "shared_interaction": "Direct", "source_original": "38", "Name_B": "GO:1903131", "Name_A": "GO:0007423", "target_original": "51", "Gene_B": "GO:1903131", "interaction": "Direct", "SUID": 4327032, "TYPE": "Direct", "Gene_A": "GO:0007423", "BEND_MAP_ID": 4327032, "selected": false}, "selected": false}, {"data": {"id": "4327004", "source": "4326576", "target": "4326567", "SCORE": 0.4178498985849634, "shared_interaction": "Direct", "source_original": "38", "Name_B": "GO:0045664", "Name_A": "GO:0007423", "target_original": "29", "Gene_B": "GO:0045664", "interaction": "Direct", "SUID": 4327004, "TYPE": "Direct", "Gene_A": "GO:0007423", "BEND_MAP_ID": 4327004, "selected": false}, "selected": false}, {"data": {"id": "4326933", "source": "4326576", "target": "4326585", "SCORE": 0.5199063231896218, "shared_interaction": "Direct", "source_original": "38", "Name_B": "GO:0048538", "Name_A": "GO:0007423", "target_original": "47", "Gene_B": "GO:0048538", "interaction": "Direct", "SUID": 4326933, "TYPE": "Direct", "Gene_A": "GO:0007423", "BEND_MAP_ID": 4326933, "selected": false}, "selected": false}, {"data": {"id": "4326916", "source": "4326576", "target": "4326575", "SCORE": 0.5408000000030125, "shared_interaction": "Direct", "source_original": "38", "Name_B": "GO:0048598", "Name_A": "GO:0007423", "target_original": "37", "Gene_B": "GO:0048598", "interaction": "Direct", "SUID": 4326916, "TYPE": "Direct", "Gene_A": "GO:0007423", "BEND_MAP_ID": 4326916, "selected": false}, "selected": false}, {"data": {"id": "4326896", "source": "4326576", "target": "4326584", "SCORE": 0.3764258555181685, "shared_interaction": "Direct", "source_original": "38", "Name_B": "GO:0030217", "Name_A": "GO:0007423", "target_original": "46", "Gene_B": "GO:0030217", "interaction": "Direct", "SUID": 4326896, "TYPE": "Direct", "Gene_A": "GO:0007423", "BEND_MAP_ID": 4326896, "selected": false}, "selected": false}, {"data": {"id": "4326807", "source": "4326576", "target": "4326581", "SCORE": 0.4652173913091143, "shared_interaction": "Direct", "source_original": "38", "Name_B": "GO:0033077", "Name_A": "GO:0007423", "target_original": "43", "Gene_B": "GO:0033077", "interaction": "Direct", "SUID": 4326807, "TYPE": "Direct", "Gene_A": "GO:0007423", "BEND_MAP_ID": 4326807, "selected": false}, "selected": false}, {"data": {"id": "4326783", "source": "4326576", "target": "4326574", "SCORE": 0.8441064638795421, "shared_interaction": "Direct", "source_original": "38", "Name_B": "GO:0043583", "Name_A": "GO:0007423", "target_original": "36", "Gene_B": "GO:0043583", "interaction": "Direct", "SUID": 4326783, "TYPE": "Direct", "Gene_A": "GO:0007423", "BEND_MAP_ID": 4326783, "selected": false}, "selected": false}, {"data": {"id": "4326753", "source": "4326576", "target": "4326643", "SCORE": 0.30743243243722884, "shared_interaction": "Direct", "source_original": "38", "Name_B": "GO:1903706", "Name_A": "GO:0007423", "target_original": "105", "Gene_B": "GO:1903706", "interaction": "Direct", "SUID": 4326753, "TYPE": "Direct", "Gene_A": "GO:0007423", "BEND_MAP_ID": 4326753, "selected": false}, "selected": false}, {"data": {"id": "4326729", "source": "4326576", "target": "4326634", "SCORE": 0.8441064638795421, "shared_interaction": "Direct", "source_original": "38", "Name_B": "GO:0048839", "Name_A": "GO:0007423", "target_original": "96", "Gene_B": "GO:0048839", "interaction": "Direct", "SUID": 4326729, "TYPE": "Direct", "Gene_A": "GO:0007423", "BEND_MAP_ID": 4326729, "selected": false}, "selected": false}, {"data": {"id": "4326711", "source": "4326576", "target": "4326565", "SCORE": 0.32786885246547054, "shared_interaction": "Direct", "source_original": "38", "Name_B": "GO:0060571", "Name_A": "GO:0007423", "target_original": "27", "Gene_B": "GO:0060571", "interaction": "Direct", "SUID": 4326711, "TYPE": "Direct", "Gene_A": "GO:0007423", "BEND_MAP_ID": 4326711, "selected": false}, "selected": false}, {"data": {"id": "4326919", "source": "4326575", "target": "4326579", "SCORE": 0.3799621928214409, "shared_interaction": "Direct", "source_original": "37", "Name_B": "GO:0090596", "Name_A": "GO:0048598", "target_original": "41", "Gene_B": "GO:0090596", "interaction": "Direct", "SUID": 4326919, "TYPE": "Direct", "Gene_A": "GO:0048598", "BEND_MAP_ID": 4326919, "selected": false}, "selected": false}, {"data": {"id": "4326918", "source": "4326575", "target": "4326542", "SCORE": 0.42253521127236954, "shared_interaction": "Direct", "source_original": "37", "Name_B": "GO:1904064", "Name_A": "GO:0048598", "target_original": "4", "Gene_B": "GO:1904064", "interaction": "Direct", "SUID": 4326918, "TYPE": "Direct", "Gene_A": "GO:0048598", "BEND_MAP_ID": 4326918, "selected": false}, "selected": false}, {"data": {"id": "4326765", "source": "4326575", "target": "4326566", "SCORE": 0.4644412191613875, "shared_interaction": "Direct", "source_original": "37", "Name_B": "GO:0048729", "Name_A": "GO:0048598", "target_original": "28", "Gene_B": "GO:0048729", "interaction": "Direct", "SUID": 4326765, "TYPE": "Direct", "Gene_A": "GO:0048598", "BEND_MAP_ID": 4326765, "selected": false}, "selected": false}, {"data": {"id": "4326724", "source": "4326575", "target": "4326634", "SCORE": 0.6345811051720112, "shared_interaction": "Direct", "source_original": "37", "Name_B": "GO:0048839", "Name_A": "GO:0048598", "target_original": "96", "Gene_B": "GO:0048839", "interaction": "Direct", "SUID": 4326724, "TYPE": "Direct", "Gene_A": "GO:0048598", "BEND_MAP_ID": 4326724, "selected": false}, "selected": false}, {"data": {"id": "4326708", "source": "4326575", "target": "4326565", "SCORE": 0.47096774194014857, "shared_interaction": "Direct", "source_original": "37", "Name_B": "GO:0060571", "Name_A": "GO:0048598", "target_original": "27", "Gene_B": "GO:0060571", "interaction": "Direct", "SUID": 4326708, "TYPE": "Direct", "Gene_A": "GO:0048598", "BEND_MAP_ID": 4326708, "selected": false}, "selected": false}, {"data": {"id": "4326679", "source": "4326575", "target": "4326642", "SCORE": 0.3759512937634076, "shared_interaction": "Direct", "source_original": "37", "Name_B": "GO:0050878", "Name_A": "GO:0048598", "target_original": "104", "Gene_B": "GO:0050878", "interaction": "Direct", "SUID": 4326679, "TYPE": "Direct", "Gene_A": "GO:0048598", "BEND_MAP_ID": 4326679, "selected": false}, "selected": false}, {"data": {"id": "4326797", "source": "4326574", "target": "4326562", "SCORE": 0.3764258555181685, "shared_interaction": "Direct", "source_original": "36", "Name_B": "GO:0048514", "Name_A": "GO:0043583", "target_original": "24", "Gene_B": "GO:0048514", "interaction": "Direct", "SUID": 4326797, "TYPE": "Direct", "Gene_A": "GO:0043583", "BEND_MAP_ID": 4326797, "selected": false}, "selected": false}, {"data": {"id": "4326794", "source": "4326574", "target": "4326572", "SCORE": 0.3182897862299167, "shared_interaction": "Direct", "source_original": "36", "Name_B": "GO:0043588", "Name_A": "GO:0043583", "target_original": "34", "Gene_B": "GO:0043588", "interaction": "Direct", "SUID": 4326794, "TYPE": "Direct", "Gene_A": "GO:0043583", "BEND_MAP_ID": 4326794, "selected": false}, "selected": false}, {"data": {"id": "4326793", "source": "4326574", "target": "4326579", "SCORE": 0.7078384798128214, "shared_interaction": "Direct", "source_original": "36", "Name_B": "GO:0090596", "Name_A": "GO:0043583", "target_original": "41", "Gene_B": "GO:0090596", "interaction": "Direct", "SUID": 4326793, "TYPE": "Direct", "Gene_A": "GO:0043583", "BEND_MAP_ID": 4326793, "selected": false}, "selected": false}, {"data": {"id": "4326792", "source": "4326574", "target": "4326542", "SCORE": 0.3626943005249045, "shared_interaction": "Direct", "source_original": "36", "Name_B": "GO:1904064", "Name_A": "GO:0043583", "target_original": "4", "Gene_B": "GO:1904064", "interaction": "Direct", "SUID": 4326792, "TYPE": "Direct", "Gene_A": "GO:0043583", "BEND_MAP_ID": 4326792, "selected": false}, "selected": false}, {"data": {"id": "4326789", "source": "4326574", "target": "4326633", "SCORE": 0.3182897862299167, "shared_interaction": "Direct", "source_original": "36", "Name_B": "GO:0045444", "Name_A": "GO:0043583", "target_original": "95", "Gene_B": "GO:0045444", "interaction": "Direct", "SUID": 4326789, "TYPE": "Direct", "Gene_A": "GO:0043583", "BEND_MAP_ID": 4326789, "selected": false}, "selected": false}, {"data": {"id": "4326787", "source": "4326574", "target": "4326558", "SCORE": 0.3182897862299167, "shared_interaction": "Direct", "source_original": "36", "Name_B": "GO:0050817", "Name_A": "GO:0043583", "target_original": "20", "Gene_B": "GO:0050817", "interaction": "Direct", "SUID": 4326787, "TYPE": "Direct", "Gene_A": "GO:0043583", "BEND_MAP_ID": 4326787, "selected": false}, "selected": false}, {"data": {"id": "4326785", "source": "4326574", "target": "4326577", "SCORE": 0.649572649576743, "shared_interaction": "Direct", "source_original": "36", "Name_B": "GO:0060113", "Name_A": "GO:0043583", "target_original": "39", "Gene_B": "GO:0060113", "interaction": "Direct", "SUID": 4326785, "TYPE": "Direct", "Gene_A": "GO:0043583", "BEND_MAP_ID": 4326785, "selected": false}, "selected": false}, {"data": {"id": "4326782", "source": "4326574", "target": "4326567", "SCORE": 0.3182897862299167, "shared_interaction": "Direct", "source_original": "36", "Name_B": "GO:0045664", "Name_A": "GO:0043583", "target_original": "29", "Gene_B": "GO:0045664", "interaction": "Direct", "SUID": 4326782, "TYPE": "Direct", "Gene_A": "GO:0043583", "BEND_MAP_ID": 4326782, "selected": false}, "selected": false}, {"data": {"id": "4326779", "source": "4326574", "target": "4326585", "SCORE": 0.4159544159612382, "shared_interaction": "Direct", "source_original": "36", "Name_B": "GO:0048538", "Name_A": "GO:0043583", "target_original": "47", "Gene_B": "GO:0048538", "interaction": "Direct", "SUID": 4326779, "TYPE": "Direct", "Gene_A": "GO:0043583", "BEND_MAP_ID": 4326779, "selected": false}, "selected": false}, {"data": {"id": "4326778", "source": "4326574", "target": "4326575", "SCORE": 0.6345811051720112, "shared_interaction": "Direct", "source_original": "36", "Name_B": "GO:0048598", "Name_A": "GO:0043583", "target_original": "37", "Gene_B": "GO:0048598", "interaction": "Direct", "SUID": 4326778, "TYPE": "Direct", "Gene_A": "GO:0043583", "BEND_MAP_ID": 4326778, "selected": false}, "selected": false}, {"data": {"id": "4326764", "source": "4326574", "target": "4326566", "SCORE": 0.3120805369174838, "shared_interaction": "Direct", "source_original": "36", "Name_B": "GO:0048729", "Name_A": "GO:0043583", "target_original": "28", "Gene_B": "GO:0048729", "interaction": "Direct", "SUID": 4326764, "TYPE": "Direct", "Gene_A": "GO:0043583", "BEND_MAP_ID": 4326764, "selected": false}, "selected": false}, {"data": {"id": "4326744", "source": "4326574", "target": "4326643", "SCORE": 0.3764258555181685, "shared_interaction": "Direct", "source_original": "36", "Name_B": "GO:1903706", "Name_A": "GO:0043583", "target_original": "105", "Gene_B": "GO:1903706", "interaction": "Direct", "SUID": 4326744, "TYPE": "Direct", "Gene_A": "GO:0043583", "BEND_MAP_ID": 4326744, "selected": false}, "selected": false}, {"data": {"id": "4326721", "source": "4326574", "target": "4326634", "SCORE": 1.0, "shared_interaction": "Direct", "source_original": "36", "Name_B": "GO:0048839", "Name_A": "GO:0043583", "target_original": "96", "Gene_B": "GO:0048839", "interaction": "Direct", "SUID": 4326721, "TYPE": "Direct", "Gene_A": "GO:0043583", "BEND_MAP_ID": 4326721, "selected": false}, "selected": false}, {"data": {"id": "4326706", "source": "4326574", "target": "4326565", "SCORE": 0.4159544159612382, "shared_interaction": "Direct", "source_original": "36", "Name_B": "GO:0060571", "Name_A": "GO:0043583", "target_original": "27", "Gene_B": "GO:0060571", "interaction": "Direct", "SUID": 4326706, "TYPE": "Direct", "Gene_A": "GO:0043583", "BEND_MAP_ID": 4326706, "selected": false}, "selected": false}, {"data": {"id": "4327171", "source": "4326573", "target": "4326610", "SCORE": 0.3080168776491019, "shared_interaction": "Direct", "source_original": "35", "Name_B": "GO:0048709", "Name_A": "GO:0042475", "target_original": "72", "Gene_B": "GO:0048709", "interaction": "Direct", "SUID": 4327171, "TYPE": "Direct", "Gene_A": "GO:0042475", "BEND_MAP_ID": 4327171, "selected": false}, "selected": false}, {"data": {"id": "4327154", "source": "4326573", "target": "4326572", "SCORE": 0.7380191693325053, "shared_interaction": "Direct", "source_original": "35", "Name_B": "GO:0043588", "Name_A": "GO:0042475", "target_original": "34", "Gene_B": "GO:0043588", "interaction": "Direct", "SUID": 4327154, "TYPE": "Direct", "Gene_A": "GO:0042475", "BEND_MAP_ID": 4327154, "selected": false}, "selected": false}, {"data": {"id": "4327148", "source": "4326573", "target": "4326609", "SCORE": 0.3080168776491019, "shared_interaction": "Direct", "source_original": "35", "Name_B": "GO:0048708", "Name_A": "GO:0042475", "target_original": "71", "Gene_B": "GO:0048708", "interaction": "Direct", "SUID": 4327148, "TYPE": "Direct", "Gene_A": "GO:0042475", "BEND_MAP_ID": 4327148, "selected": false}, "selected": false}, {"data": {"id": "4327040", "source": "4326573", "target": "4326569", "SCORE": 0.8509090909113136, "shared_interaction": "Direct", "source_original": "35", "Name_B": "GO:0042476", "Name_A": "GO:0042475", "target_original": "31", "Gene_B": "GO:0042476", "interaction": "Direct", "SUID": 4327040, "TYPE": "Direct", "Gene_A": "GO:0042475", "BEND_MAP_ID": 4327040, "selected": false}, "selected": false}, {"data": {"id": "4327034", "source": "4326573", "target": "4326589", "SCORE": 0.36760925450537973, "shared_interaction": "Direct", "source_original": "35", "Name_B": "GO:1903131", "Name_A": "GO:0042475", "target_original": "51", "Gene_B": "GO:1903131", "interaction": "Direct", "SUID": 4327034, "TYPE": "Direct", "Gene_A": "GO:0042475", "BEND_MAP_ID": 4327034, "selected": false}, "selected": false}, {"data": {"id": "4327009", "source": "4326573", "target": "4326567", "SCORE": 0.4760383386650108, "shared_interaction": "Direct", "source_original": "35", "Name_B": "GO:0045664", "Name_A": "GO:0042475", "target_original": "29", "Gene_B": "GO:0045664", "interaction": "Direct", "SUID": 4327009, "TYPE": "Direct", "Gene_A": "GO:0042475", "BEND_MAP_ID": 4327009, "selected": false}, "selected": false}, {"data": {"id": "4326989", "source": "4326573", "target": "4326587", "SCORE": 0.552727272733941, "shared_interaction": "Direct", "source_original": "35", "Name_B": "GO:0046632", "Name_A": "GO:0042475", "target_original": "49", "Gene_B": "GO:0046632", "interaction": "Direct", "SUID": 4326989, "TYPE": "Direct", "Gene_A": "GO:0042475", "BEND_MAP_ID": 4326989, "selected": false}, "selected": false}, {"data": {"id": "4326936", "source": "4326573", "target": "4326585", "SCORE": 0.654008438824551, "shared_interaction": "Direct", "source_original": "35", "Name_B": "GO:0048538", "Name_A": "GO:0042475", "target_original": "47", "Gene_B": "GO:0048538", "interaction": "Direct", "SUID": 4326936, "TYPE": "Direct", "Gene_A": "GO:0042475", "BEND_MAP_ID": 4326936, "selected": false}, "selected": false}, {"data": {"id": "4326717", "source": "4326573", "target": "4326565", "SCORE": 0.654008438824551, "shared_interaction": "Direct", "source_original": "35", "Name_B": "GO:0060571", "Name_A": "GO:0042475", "target_original": "27", "Gene_B": "GO:0060571", "interaction": "Direct", "SUID": 4326717, "TYPE": "Direct", "Gene_A": "GO:0042475", "BEND_MAP_ID": 4326717, "selected": false}, "selected": false}, {"data": {"id": "4327022", "source": "4326572", "target": "4326568", "SCORE": 0.5130641330213691, "shared_interaction": "Direct", "source_original": "34", "Name_B": "GO:0072001", "Name_A": "GO:0043588", "target_original": "30", "Gene_B": "GO:0072001", "interaction": "Direct", "SUID": 4327022, "TYPE": "Direct", "Gene_A": "GO:0043588", "BEND_MAP_ID": 4327022, "selected": false}, "selected": false}, {"data": {"id": "4327008", "source": "4326572", "target": "4326567", "SCORE": 0.5740259740305104, "shared_interaction": "Direct", "source_original": "34", "Name_B": "GO:0045664", "Name_A": "GO:0043588", "target_original": "29", "Gene_B": "GO:0045664", "interaction": "Direct", "SUID": 4327008, "TYPE": "Direct", "Gene_A": "GO:0043588", "BEND_MAP_ID": 4327008, "selected": false}, "selected": false}, {"data": {"id": "4326988", "source": "4326572", "target": "4326587", "SCORE": 0.41260744986363435, "shared_interaction": "Direct", "source_original": "34", "Name_B": "GO:0046632", "Name_A": "GO:0043588", "target_original": "49", "Gene_B": "GO:0046632", "interaction": "Direct", "SUID": 4326988, "TYPE": "Direct", "Gene_A": "GO:0043588", "BEND_MAP_ID": 4326988, "selected": false}, "selected": false}, {"data": {"id": "4326935", "source": "4326572", "target": "4326585", "SCORE": 0.4760383386650108, "shared_interaction": "Direct", "source_original": "34", "Name_B": "GO:0048538", "Name_A": "GO:0043588", "target_original": "47", "Gene_B": "GO:0048538", "interaction": "Direct", "SUID": 4326935, "TYPE": "Direct", "Gene_A": "GO:0043588", "BEND_MAP_ID": 4326935, "selected": false}, "selected": false}, {"data": {"id": "4326768", "source": "4326572", "target": "4326566", "SCORE": 0.34690265487199595, "shared_interaction": "Direct", "source_original": "34", "Name_B": "GO:0048729", "Name_A": "GO:0043588", "target_original": "28", "Gene_B": "GO:0048729", "interaction": "Direct", "SUID": 4326768, "TYPE": "Direct", "Gene_A": "GO:0043588", "BEND_MAP_ID": 4326768, "selected": false}, "selected": false}, {"data": {"id": "4326740", "source": "4326572", "target": "4326634", "SCORE": 0.3182897862299167, "shared_interaction": "Direct", "source_original": "34", "Name_B": "GO:0048839", "Name_A": "GO:0043588", "target_original": "96", "Gene_B": "GO:0048839", "interaction": "Direct", "SUID": 4326740, "TYPE": "Direct", "Gene_A": "GO:0043588", "BEND_MAP_ID": 4326740, "selected": false}, "selected": false}, {"data": {"id": "4326716", "source": "4326572", "target": "4326565", "SCORE": 0.4760383386650108, "shared_interaction": "Direct", "source_original": "34", "Name_B": "GO:0060571", "Name_A": "GO:0043588", "target_original": "27", "Gene_B": "GO:0060571", "interaction": "Direct", "SUID": 4326716, "TYPE": "Direct", "Gene_A": "GO:0043588", "BEND_MAP_ID": 4326716, "selected": false}, "selected": false}, {"data": {"id": "4327125", "source": "4326571", "target": "4326573", "SCORE": 0.552727272733941, "shared_interaction": "Direct", "source_original": "33", "Name_B": "GO:0042475", "Name_A": "GO:0016331", "target_original": "35", "Gene_B": "GO:0042475", "interaction": "Direct", "SUID": 4327125, "TYPE": "Direct", "Gene_A": "GO:0016331", "BEND_MAP_ID": 4327125, "selected": false}, "selected": false}, {"data": {"id": "4327124", "source": "4326571", "target": "4326572", "SCORE": 0.41260744986363435, "shared_interaction": "Direct", "source_original": "33", "Name_B": "GO:0043588", "Name_A": "GO:0016331", "target_original": "34", "Gene_B": "GO:0043588", "interaction": "Direct", "SUID": 4327124, "TYPE": "Direct", "Gene_A": "GO:0016331", "BEND_MAP_ID": 4327124, "selected": false}, "selected": false}, {"data": {"id": "4327038", "source": "4326571", "target": "4326569", "SCORE": 0.4743589743658818, "shared_interaction": "Direct", "source_original": "33", "Name_B": "GO:0042476", "Name_A": "GO:0016331", "target_original": "31", "Gene_B": "GO:0042476", "interaction": "Direct", "SUID": 4327038, "TYPE": "Direct", "Gene_A": "GO:0016331", "BEND_MAP_ID": 4327038, "selected": false}, "selected": false}, {"data": {"id": "4327021", "source": "4326571", "target": "4326568", "SCORE": 0.3626943005249045, "shared_interaction": "Direct", "source_original": "33", "Name_B": "GO:0072001", "Name_A": "GO:0016331", "target_original": "30", "Gene_B": "GO:0072001", "interaction": "Direct", "SUID": 4327021, "TYPE": "Direct", "Gene_A": "GO:0016331", "BEND_MAP_ID": 4327021, "selected": false}, "selected": false}, {"data": {"id": "4326917", "source": "4326571", "target": "4326575", "SCORE": 0.5875251509088354, "shared_interaction": "Direct", "source_original": "33", "Name_B": "GO:0048598", "Name_A": "GO:0016331", "target_original": "37", "Gene_B": "GO:0048598", "interaction": "Direct", "SUID": 4326917, "TYPE": "Direct", "Gene_A": "GO:0016331", "BEND_MAP_ID": 4326917, "selected": false}, "selected": false}, {"data": {"id": "4326791", "source": "4326571", "target": "4326574", "SCORE": 0.3626943005249045, "shared_interaction": "Direct", "source_original": "33", "Name_B": "GO:0043583", "Name_A": "GO:0016331", "target_original": "36", "Gene_B": "GO:0043583", "interaction": "Direct", "SUID": 4326791, "TYPE": "Direct", "Gene_A": "GO:0016331", "BEND_MAP_ID": 4326791, "selected": false}, "selected": false}, {"data": {"id": "4326767", "source": "4326571", "target": "4326566", "SCORE": 0.5393258427001665, "shared_interaction": "Direct", "source_original": "33", "Name_B": "GO:0048729", "Name_A": "GO:0016331", "target_original": "28", "Gene_B": "GO:0048729", "interaction": "Direct", "SUID": 4326767, "TYPE": "Direct", "Gene_A": "GO:0016331", "BEND_MAP_ID": 4326767, "selected": false}, "selected": false}, {"data": {"id": "4326737", "source": "4326571", "target": "4326634", "SCORE": 0.3626943005249045, "shared_interaction": "Direct", "source_original": "33", "Name_B": "GO:0048839", "Name_A": "GO:0016331", "target_original": "96", "Gene_B": "GO:0048839", "interaction": "Direct", "SUID": 4326737, "TYPE": "Direct", "Gene_A": "GO:0016331", "BEND_MAP_ID": 4326737, "selected": false}, "selected": false}, {"data": {"id": "4326714", "source": "4326571", "target": "4326565", "SCORE": 0.8509090909113136, "shared_interaction": "Direct", "source_original": "33", "Name_B": "GO:0060571", "Name_A": "GO:0016331", "target_original": "27", "Gene_B": "GO:0060571", "interaction": "Direct", "SUID": 4326714, "TYPE": "Direct", "Gene_A": "GO:0016331", "BEND_MAP_ID": 4326714, "selected": false}, "selected": false}, {"data": {"id": "4327076", "source": "4326570", "target": "4326573", "SCORE": 0.4760383386650108, "shared_interaction": "Direct", "source_original": "32", "Name_B": "GO:0042475", "Name_A": "GO:0002064", "target_original": "35", "Gene_B": "GO:0042475", "interaction": "Direct", "SUID": 4327076, "TYPE": "Direct", "Gene_A": "GO:0002064", "BEND_MAP_ID": 4327076, "selected": false}, "selected": false}, {"data": {"id": "4327075", "source": "4326570", "target": "4326572", "SCORE": 0.7870129870152552, "shared_interaction": "Direct", "source_original": "32", "Name_B": "GO:0043588", "Name_A": "GO:0002064", "target_original": "34", "Gene_B": "GO:0043588", "interaction": "Direct", "SUID": 4327075, "TYPE": "Direct", "Gene_A": "GO:0002064", "BEND_MAP_ID": 4327075, "selected": false}, "selected": false}, {"data": {"id": "4327074", "source": "4326570", "target": "4326579", "SCORE": 0.3610389610457656, "shared_interaction": "Direct", "source_original": "32", "Name_B": "GO:0090596", "Name_A": "GO:0002064", "target_original": "41", "Gene_B": "GO:0090596", "interaction": "Direct", "SUID": 4327074, "TYPE": "Direct", "Gene_A": "GO:0002064", "BEND_MAP_ID": 4327074, "selected": false}, "selected": false}, {"data": {"id": "4327073", "source": "4326570", "target": "4326578", "SCORE": 0.4760383386650108, "shared_interaction": "Direct", "source_original": "32", "Name_B": "GO:0042490", "Name_A": "GO:0002064", "target_original": "40", "Gene_B": "GO:0042490", "interaction": "Direct", "SUID": 4327073, "TYPE": "Direct", "Gene_A": "GO:0002064", "BEND_MAP_ID": 4327073, "selected": false}, "selected": false}, {"data": {"id": "4327056", "source": "4326570", "target": "4326577", "SCORE": 0.4760383386650108, "shared_interaction": "Direct", "source_original": "32", "Name_B": "GO:0060113", "Name_A": "GO:0002064", "target_original": "39", "Gene_B": "GO:0060113", "interaction": "Direct", "SUID": 4327056, "TYPE": "Direct", "Gene_A": "GO:0002064", "BEND_MAP_ID": 4327056, "selected": false}, "selected": false}, {"data": {"id": "4327042", "source": "4326570", "target": "4326576", "SCORE": 0.4178498985849634, "shared_interaction": "Direct", "source_original": "32", "Name_B": "GO:0007423", "Name_A": "GO:0002064", "target_original": "38", "Gene_B": "GO:0007423", "interaction": "Direct", "SUID": 4327042, "TYPE": "Direct", "Gene_A": "GO:0002064", "BEND_MAP_ID": 4327042, "selected": false}, "selected": false}, {"data": {"id": "4327037", "source": "4326570", "target": "4326569", "SCORE": 0.41260744986363435, "shared_interaction": "Direct", "source_original": "32", "Name_B": "GO:0042476", "Name_A": "GO:0002064", "target_original": "31", "Gene_B": "GO:0042476", "interaction": "Direct", "SUID": 4327037, "TYPE": "Direct", "Gene_A": "GO:0002064", "BEND_MAP_ID": 4327037, "selected": false}, "selected": false}, {"data": {"id": "4327020", "source": "4326570", "target": "4326568", "SCORE": 0.3182897862299167, "shared_interaction": "Direct", "source_original": "32", "Name_B": "GO:0072001", "Name_A": "GO:0002064", "target_original": "30", "Gene_B": "GO:0072001", "interaction": "Direct", "SUID": 4327020, "TYPE": "Direct", "Gene_A": "GO:0002064", "BEND_MAP_ID": 4327020, "selected": false}, "selected": false}, {"data": {"id": "4327005", "source": "4326570", "target": "4326567", "SCORE": 0.3610389610457656, "shared_interaction": "Direct", "source_original": "32", "Name_B": "GO:0045664", "Name_A": "GO:0002064", "target_original": "29", "Gene_B": "GO:0045664", "interaction": "Direct", "SUID": 4327005, "TYPE": "Direct", "Gene_A": "GO:0002064", "BEND_MAP_ID": 4327005, "selected": false}, "selected": false}, {"data": {"id": "4326788", "source": "4326570", "target": "4326574", "SCORE": 0.3182897862299167, "shared_interaction": "Direct", "source_original": "32", "Name_B": "GO:0043583", "Name_A": "GO:0002064", "target_original": "36", "Gene_B": "GO:0043583", "interaction": "Direct", "SUID": 4326788, "TYPE": "Direct", "Gene_A": "GO:0002064", "BEND_MAP_ID": 4326788, "selected": false}, "selected": false}, {"data": {"id": "4326734", "source": "4326570", "target": "4326634", "SCORE": 0.3182897862299167, "shared_interaction": "Direct", "source_original": "32", "Name_B": "GO:0048839", "Name_A": "GO:0002064", "target_original": "96", "Gene_B": "GO:0048839", "interaction": "Direct", "SUID": 4326734, "TYPE": "Direct", "Gene_A": "GO:0002064", "BEND_MAP_ID": 4326734, "selected": false}, "selected": false}, {"data": {"id": "4327039", "source": "4326569", "target": "4326572", "SCORE": 0.6475644699181806, "shared_interaction": "Direct", "source_original": "31", "Name_B": "GO:0043588", "Name_A": "GO:0042476", "target_original": "34", "Gene_B": "GO:0043588", "interaction": "Direct", "SUID": 4327039, "TYPE": "Direct", "Gene_A": "GO:0042476", "BEND_MAP_ID": 4327039, "selected": false}, "selected": false}, {"data": {"id": "4327031", "source": "4326569", "target": "4326589", "SCORE": 0.3215130023706423, "shared_interaction": "Direct", "source_original": "31", "Name_B": "GO:1903131", "Name_A": "GO:0042476", "target_original": "51", "Gene_B": "GO:1903131", "interaction": "Direct", "SUID": 4327031, "TYPE": "Direct", "Gene_A": "GO:0042476", "BEND_MAP_ID": 4327031, "selected": false}, "selected": false}, {"data": {"id": "4327003", "source": "4326569", "target": "4326567", "SCORE": 0.41260744986363435, "shared_interaction": "Direct", "source_original": "31", "Name_B": "GO:0045664", "Name_A": "GO:0042476", "target_original": "29", "Gene_B": "GO:0045664", "interaction": "Direct", "SUID": 4327003, "TYPE": "Direct", "Gene_A": "GO:0042476", "BEND_MAP_ID": 4327003, "selected": false}, "selected": false}, {"data": {"id": "4326986", "source": "4326569", "target": "4326587", "SCORE": 0.4743589743658818, "shared_interaction": "Direct", "source_original": "31", "Name_B": "GO:0046632", "Name_A": "GO:0042476", "target_original": "49", "Gene_B": "GO:0046632", "interaction": "Direct", "SUID": 4326986, "TYPE": "Direct", "Gene_A": "GO:0042476", "BEND_MAP_ID": 4326986, "selected": false}, "selected": false}, {"data": {"id": "4326932", "source": "4326569", "target": "4326585", "SCORE": 0.552727272733941, "shared_interaction": "Direct", "source_original": "31", "Name_B": "GO:0048538", "Name_A": "GO:0042476", "target_original": "47", "Gene_B": "GO:0048538", "interaction": "Direct", "SUID": 4326932, "TYPE": "Direct", "Gene_A": "GO:0042476", "BEND_MAP_ID": 4326932, "selected": false}, "selected": false}, {"data": {"id": "4326710", "source": "4326569", "target": "4326565", "SCORE": 0.552727272733941, "shared_interaction": "Direct", "source_original": "31", "Name_B": "GO:0060571", "Name_A": "GO:0042476", "target_original": "27", "Gene_B": "GO:0060571", "interaction": "Direct", "SUID": 4326710, "TYPE": "Direct", "Gene_A": "GO:0042476", "BEND_MAP_ID": 4326710, "selected": false}, "selected": false}, {"data": {"id": "4326681", "source": "4326569", "target": "4326642", "SCORE": 0.42253521127236954, "shared_interaction": "Direct", "source_original": "31", "Name_B": "GO:0050878", "Name_A": "GO:0042476", "target_original": "104", "Gene_B": "GO:0050878", "interaction": "Direct", "SUID": 4326681, "TYPE": "Direct", "Gene_A": "GO:0042476", "BEND_MAP_ID": 4326681, "selected": false}, "selected": false}, {"data": {"id": "4327007", "source": "4326567", "target": "4326609", "SCORE": 0.4760383386650108, "shared_interaction": "Direct", "source_original": "29", "Name_B": "GO:0048708", "Name_A": "GO:0045664", "target_original": "71", "Gene_B": "GO:0048708", "interaction": "Direct", "SUID": 4327007, "TYPE": "Direct", "Gene_A": "GO:0045664", "BEND_MAP_ID": 4327007, "selected": false}, "selected": false}, {"data": {"id": "4327002", "source": "4326567", "target": "4326568", "SCORE": 0.3182897862299167, "shared_interaction": "Direct", "source_original": "29", "Name_B": "GO:0072001", "Name_A": "GO:0045664", "target_original": "30", "Gene_B": "GO:0072001", "interaction": "Direct", "SUID": 4327002, "TYPE": "Direct", "Gene_A": "GO:0045664", "BEND_MAP_ID": 4327002, "selected": false}, "selected": false}, {"data": {"id": "4326984", "source": "4326567", "target": "4326587", "SCORE": 0.41260744986363435, "shared_interaction": "Direct", "source_original": "29", "Name_B": "GO:0046632", "Name_A": "GO:0045664", "target_original": "49", "Gene_B": "GO:0046632", "interaction": "Direct", "SUID": 4326984, "TYPE": "Direct", "Gene_A": "GO:0045664", "BEND_MAP_ID": 4326984, "selected": false}, "selected": false}, {"data": {"id": "4326930", "source": "4326567", "target": "4326585", "SCORE": 0.4760383386650108, "shared_interaction": "Direct", "source_original": "29", "Name_B": "GO:0048538", "Name_A": "GO:0045664", "target_original": "47", "Gene_B": "GO:0048538", "interaction": "Direct", "SUID": 4326930, "TYPE": "Direct", "Gene_A": "GO:0045664", "BEND_MAP_ID": 4326930, "selected": false}, "selected": false}, {"data": {"id": "4326728", "source": "4326567", "target": "4326634", "SCORE": 0.3182897862299167, "shared_interaction": "Direct", "source_original": "29", "Name_B": "GO:0048839", "Name_A": "GO:0045664", "target_original": "96", "Gene_B": "GO:0048839", "interaction": "Direct", "SUID": 4326728, "TYPE": "Direct", "Gene_A": "GO:0045664", "BEND_MAP_ID": 4326728, "selected": false}, "selected": false}, {"data": {"id": "4326766", "source": "4326566", "target": "4326568", "SCORE": 0.449664429533987, "shared_interaction": "Direct", "source_original": "28", "Name_B": "GO:0072001", "Name_A": "GO:0048729", "target_original": "30", "Gene_B": "GO:0072001", "interaction": "Direct", "SUID": 4326766, "TYPE": "Direct", "Gene_A": "GO:0048729", "BEND_MAP_ID": 4326766, "selected": false}, "selected": false}, {"data": {"id": "4326720", "source": "4326566", "target": "4326634", "SCORE": 0.3120805369174838, "shared_interaction": "Direct", "source_original": "28", "Name_B": "GO:0048839", "Name_A": "GO:0048729", "target_original": "96", "Gene_B": "GO:0048839", "interaction": "Direct", "SUID": 4326720, "TYPE": "Direct", "Gene_A": "GO:0048729", "BEND_MAP_ID": 4326720, "selected": false}, "selected": false}, {"data": {"id": "4326705", "source": "4326566", "target": "4326565", "SCORE": 0.4294234592491835, "shared_interaction": "Direct", "source_original": "28", "Name_B": "GO:0060571", "Name_A": "GO:0048729", "target_original": "27", "Gene_B": "GO:0060571", "interaction": "Direct", "SUID": 4326705, "TYPE": "Direct", "Gene_A": "GO:0048729", "BEND_MAP_ID": 4326705, "selected": false}, "selected": false}, {"data": {"id": "4327163", "source": "4326563", "target": "4326564", "SCORE": 1.0, "shared_interaction": "Direct", "source_original": "25", "Name_B": "GO:0060249", "Name_A": "GO:0001894", "target_original": "26", "Gene_B": "GO:0060249", "interaction": "Direct", "SUID": 4327163, "TYPE": "Direct", "Gene_A": "GO:0001894", "BEND_MAP_ID": 4327163, "selected": false}, "selected": false}, {"data": {"id": "4326688", "source": "4326563", "target": "4326636", "SCORE": 0.6371681415955534, "shared_interaction": "Direct", "source_original": "25", "Name_B": "GO:0048871", "Name_A": "GO:0001894", "target_original": "98", "Gene_B": "GO:0048871", "interaction": "Direct", "SUID": 4326688, "TYPE": "Direct", "Gene_A": "GO:0001894", "BEND_MAP_ID": 4326688, "selected": false}, "selected": false}, {"data": {"id": "4326664", "source": "4326563", "target": "4326539", "SCORE": 0.3182897862299167, "shared_interaction": "Direct", "source_original": "25", "Name_B": "GO:0007586", "Name_A": "GO:0001894", "target_original": "1", "Gene_B": "GO:0007586", "interaction": "Direct", "SUID": 4326664, "TYPE": "Direct", "Gene_A": "GO:0001894", "BEND_MAP_ID": 4326664, "selected": false}, "selected": false}, {"data": {"id": "4326655", "source": "4326563", "target": "4326632", "SCORE": 0.3182897862299167, "shared_interaction": "Direct", "source_original": "25", "Name_B": "GO:0022600", "Name_A": "GO:0001894", "target_original": "94", "Gene_B": "GO:0022600", "interaction": "Direct", "SUID": 4326655, "TYPE": "Direct", "Gene_A": "GO:0001894", "BEND_MAP_ID": 4326655, "selected": false}, "selected": false}, {"data": {"id": "4327123", "source": "4326562", "target": "4326561", "SCORE": 0.32786885246547054, "shared_interaction": "Direct", "source_original": "24", "Name_B": "GO:0050818", "Name_A": "GO:0048514", "target_original": "23", "Gene_B": "GO:0050818", "interaction": "Direct", "SUID": 4327123, "TYPE": "Direct", "Gene_A": "GO:0048514", "BEND_MAP_ID": 4327123, "selected": false}, "selected": false}, {"data": {"id": "4327113", "source": "4326562", "target": "4326560", "SCORE": 0.32786885246547054, "shared_interaction": "Direct", "source_original": "24", "Name_B": "GO:1900046", "Name_A": "GO:0048514", "target_original": "22", "Gene_B": "GO:1900046", "interaction": "Direct", "SUID": 4327113, "TYPE": "Direct", "Gene_A": "GO:0048514", "BEND_MAP_ID": 4327113, "selected": false}, "selected": false}, {"data": {"id": "4327071", "source": "4326562", "target": "4326558", "SCORE": 0.4178498985849634, "shared_interaction": "Direct", "source_original": "24", "Name_B": "GO:0050817", "Name_A": "GO:0048514", "target_original": "20", "Gene_B": "GO:0050817", "interaction": "Direct", "SUID": 4327071, "TYPE": "Direct", "Gene_A": "GO:0048514", "BEND_MAP_ID": 4327071, "selected": false}, "selected": false}, {"data": {"id": "4326754", "source": "4326562", "target": "4326643", "SCORE": 0.30743243243722884, "shared_interaction": "Direct", "source_original": "24", "Name_B": "GO:1903706", "Name_A": "GO:0048514", "target_original": "105", "Gene_B": "GO:1903706", "interaction": "Direct", "SUID": 4326754, "TYPE": "Direct", "Gene_A": "GO:0048514", "BEND_MAP_ID": 4326754, "selected": false}, "selected": false}, {"data": {"id": "4326743", "source": "4326562", "target": "4326634", "SCORE": 0.3764258555181685, "shared_interaction": "Direct", "source_original": "24", "Name_B": "GO:0048839", "Name_A": "GO:0048514", "target_original": "96", "Gene_B": "GO:0048839", "interaction": "Direct", "SUID": 4326743, "TYPE": "Direct", "Gene_A": "GO:0048514", "BEND_MAP_ID": 4326743, "selected": false}, "selected": false}, {"data": {"id": "4327111", "source": "4326561", "target": "4326560", "SCORE": 1.0, "shared_interaction": "Direct", "source_original": "23", "Name_B": "GO:1900046", "Name_A": "GO:0050818", "target_original": "22", "Gene_B": "GO:1900046", "interaction": "Direct", "SUID": 4327111, "TYPE": "Direct", "Gene_A": "GO:0050818", "BEND_MAP_ID": 4327111, "selected": false}, "selected": false}, {"data": {"id": "4326687", "source": "4326561", "target": "4326642", "SCORE": 0.47096774194014857, "shared_interaction": "Direct", "source_original": "23", "Name_B": "GO:0050878", "Name_A": "GO:0050818", "target_original": "104", "Gene_B": "GO:0050878", "interaction": "Direct", "SUID": 4326687, "TYPE": "Direct", "Gene_A": "GO:0050818", "BEND_MAP_ID": 4326687, "selected": false}, "selected": false}, {"data": {"id": "4327101", "source": "4326559", "target": "4326562", "SCORE": 0.32786885246547054, "shared_interaction": "Direct", "source_original": "21", "Name_B": "GO:0048514", "Name_A": "GO:0030193", "target_original": "24", "Gene_B": "GO:0048514", "interaction": "Direct", "SUID": 4327101, "TYPE": "Direct", "Gene_A": "GO:0030193", "BEND_MAP_ID": 4327101, "selected": false}, "selected": false}, {"data": {"id": "4327100", "source": "4326559", "target": "4326580", "SCORE": 0.3080168776491019, "shared_interaction": "Direct", "source_original": "21", "Name_B": "GO:0042472", "Name_A": "GO:0030193", "target_original": "42", "Gene_B": "GO:0042472", "interaction": "Direct", "SUID": 4327100, "TYPE": "Direct", "Gene_A": "GO:0030193", "BEND_MAP_ID": 4327100, "selected": false}, "selected": false}, {"data": {"id": "4327099", "source": "4326559", "target": "4326561", "SCORE": 1.0, "shared_interaction": "Direct", "source_original": "21", "Name_B": "GO:0050818", "Name_A": "GO:0030193", "target_original": "23", "Gene_B": "GO:0050818", "interaction": "Direct", "SUID": 4327099, "TYPE": "Direct", "Gene_A": "GO:0030193", "BEND_MAP_ID": 4327099, "selected": false}, "selected": false}, {"data": {"id": "4327098", "source": "4326559", "target": "4326560", "SCORE": 1.0, "shared_interaction": "Direct", "source_original": "21", "Name_B": "GO:1900046", "Name_A": "GO:0030193", "target_original": "22", "Gene_B": "GO:1900046", "interaction": "Direct", "SUID": 4327098, "TYPE": "Direct", "Gene_A": "GO:0030193", "BEND_MAP_ID": 4327098, "selected": false}, "selected": false}, {"data": {"id": "4327068", "source": "4326559", "target": "4326558", "SCORE": 0.7380191693325053, "shared_interaction": "Direct", "source_original": "21", "Name_B": "GO:0050817", "Name_A": "GO:0030193", "target_original": "20", "Gene_B": "GO:0050817", "interaction": "Direct", "SUID": 4327068, "TYPE": "Direct", "Gene_A": "GO:0030193", "BEND_MAP_ID": 4327068, "selected": false}, "selected": false}, {"data": {"id": "4326685", "source": "4326559", "target": "4326642", "SCORE": 0.47096774194014857, "shared_interaction": "Direct", "source_original": "21", "Name_B": "GO:0050878", "Name_A": "GO:0030193", "target_original": "104", "Gene_B": "GO:0050878", "interaction": "Direct", "SUID": 4326685, "TYPE": "Direct", "Gene_A": "GO:0030193", "BEND_MAP_ID": 4326685, "selected": false}, "selected": false}, {"data": {"id": "4327072", "source": "4326558", "target": "4326611", "SCORE": 0.3610389610457656, "shared_interaction": "Direct", "source_original": "20", "Name_B": "GO:0051604", "Name_A": "GO:0050817", "target_original": "73", "Gene_B": "GO:0051604", "interaction": "Direct", "SUID": 4327072, "TYPE": "Direct", "Gene_A": "GO:0050817", "BEND_MAP_ID": 4327072, "selected": false}, "selected": false}, {"data": {"id": "4327070", "source": "4326558", "target": "4326561", "SCORE": 0.7380191693325053, "shared_interaction": "Direct", "source_original": "20", "Name_B": "GO:0050818", "Name_A": "GO:0050817", "target_original": "23", "Gene_B": "GO:0050818", "interaction": "Direct", "SUID": 4327070, "TYPE": "Direct", "Gene_A": "GO:0050817", "BEND_MAP_ID": 4327070, "selected": false}, "selected": false}, {"data": {"id": "4327069", "source": "4326558", "target": "4326560", "SCORE": 0.7380191693325053, "shared_interaction": "Direct", "source_original": "20", "Name_B": "GO:1900046", "Name_A": "GO:0050817", "target_original": "22", "Gene_B": "GO:1900046", "interaction": "Direct", "SUID": 4327069, "TYPE": "Direct", "Gene_A": "GO:0050817", "BEND_MAP_ID": 4327069, "selected": false}, "selected": false}, {"data": {"id": "4326684", "source": "4326558", "target": "4326642", "SCORE": 0.6899810964107205, "shared_interaction": "Direct", "source_original": "20", "Name_B": "GO:0050878", "Name_A": "GO:0050817", "target_original": "104", "Gene_B": "GO:0050878", "interaction": "Direct", "SUID": 4326684, "TYPE": "Direct", "Gene_A": "GO:0050817", "BEND_MAP_ID": 4326684, "selected": false}, "selected": false}, {"data": {"id": "4327067", "source": "4326557", "target": "4326611", "SCORE": 0.3610389610457656, "shared_interaction": "Direct", "source_original": "19", "Name_B": "GO:0051604", "Name_A": "GO:0007599", "target_original": "73", "Gene_B": "GO:0051604", "interaction": "Direct", "SUID": 4327067, "TYPE": "Direct", "Gene_A": "GO:0007599", "BEND_MAP_ID": 4327067, "selected": false}, "selected": false}, {"data": {"id": "4327066", "source": "4326557", "target": "4326562", "SCORE": 0.4178498985849634, "shared_interaction": "Direct", "source_original": "19", "Name_B": "GO:0048514", "Name_A": "GO:0007599", "target_original": "24", "Gene_B": "GO:0048514", "interaction": "Direct", "SUID": 4327066, "TYPE": "Direct", "Gene_A": "GO:0007599", "BEND_MAP_ID": 4327066, "selected": false}, "selected": false}, {"data": {"id": "4327065", "source": "4326557", "target": "4326561", "SCORE": 0.7380191693325053, "shared_interaction": "Direct", "source_original": "19", "Name_B": "GO:0050818", "Name_A": "GO:0007599", "target_original": "23", "Gene_B": "GO:0050818", "interaction": "Direct", "SUID": 4327065, "TYPE": "Direct", "Gene_A": "GO:0007599", "BEND_MAP_ID": 4327065, "selected": false}, "selected": false}, {"data": {"id": "4327064", "source": "4326557", "target": "4326560", "SCORE": 0.7380191693325053, "shared_interaction": "Direct", "source_original": "19", "Name_B": "GO:1900046", "Name_A": "GO:0007599", "target_original": "22", "Gene_B": "GO:1900046", "interaction": "Direct", "SUID": 4327064, "TYPE": "Direct", "Gene_A": "GO:0007599", "BEND_MAP_ID": 4327064, "selected": false}, "selected": false}, {"data": {"id": "4327063", "source": "4326557", "target": "4326559", "SCORE": 0.7380191693325053, "shared_interaction": "Direct", "source_original": "19", "Name_B": "GO:0030193", "Name_A": "GO:0007599", "target_original": "21", "Gene_B": "GO:0030193", "interaction": "Direct", "SUID": 4327063, "TYPE": "Direct", "Gene_A": "GO:0007599", "BEND_MAP_ID": 4327063, "selected": false}, "selected": false}, {"data": {"id": "4327062", "source": "4326557", "target": "4326558", "SCORE": 1.0, "shared_interaction": "Direct", "source_original": "19", "Name_B": "GO:0050817", "Name_A": "GO:0007599", "target_original": "20", "Gene_B": "GO:0050817", "interaction": "Direct", "SUID": 4327062, "TYPE": "Direct", "Gene_A": "GO:0007599", "BEND_MAP_ID": 4327062, "selected": false}, "selected": false}, {"data": {"id": "4326969", "source": "4326557", "target": "4326586", "SCORE": 0.4920353982337746, "shared_interaction": "Direct", "source_original": "19", "Name_B": "GO:0030155", "Name_A": "GO:0007599", "target_original": "48", "Gene_B": "GO:0030155", "interaction": "Direct", "SUID": 4326969, "TYPE": "Direct", "Gene_A": "GO:0007599", "BEND_MAP_ID": 4326969, "selected": false}, "selected": false}, {"data": {"id": "4326872", "source": "4326557", "target": "4326583", "SCORE": 0.4178498985849634, "shared_interaction": "Direct", "source_original": "19", "Name_B": "GO:0022407", "Name_A": "GO:0007599", "target_original": "45", "Gene_B": "GO:0022407", "interaction": "Direct", "SUID": 4326872, "TYPE": "Direct", "Gene_A": "GO:0007599", "BEND_MAP_ID": 4326872, "selected": false}, "selected": false}, {"data": {"id": "4326786", "source": "4326557", "target": "4326574", "SCORE": 0.3182897862299167, "shared_interaction": "Direct", "source_original": "19", "Name_B": "GO:0043583", "Name_A": "GO:0007599", "target_original": "36", "Gene_B": "GO:0043583", "interaction": "Direct", "SUID": 4326786, "TYPE": "Direct", "Gene_A": "GO:0007599", "BEND_MAP_ID": 4326786, "selected": false}, "selected": false}, {"data": {"id": "4326732", "source": "4326557", "target": "4326634", "SCORE": 0.3182897862299167, "shared_interaction": "Direct", "source_original": "19", "Name_B": "GO:0048839", "Name_A": "GO:0007599", "target_original": "96", "Gene_B": "GO:0048839", "interaction": "Direct", "SUID": 4326732, "TYPE": "Direct", "Gene_A": "GO:0007599", "BEND_MAP_ID": 4326732, "selected": false}, "selected": false}, {"data": {"id": "4326683", "source": "4326557", "target": "4326642", "SCORE": 0.6899810964107205, "shared_interaction": "Direct", "source_original": "19", "Name_B": "GO:0050878", "Name_A": "GO:0007599", "target_original": "104", "Gene_B": "GO:0050878", "interaction": "Direct", "SUID": 4326683, "TYPE": "Direct", "Gene_A": "GO:0007599", "BEND_MAP_ID": 4326683, "selected": false}, "selected": false}, {"data": {"id": "4327055", "source": "4326556", "target": "4326611", "SCORE": 0.3610389610457656, "shared_interaction": "Direct", "source_original": "18", "Name_B": "GO:0051604", "Name_A": "GO:0007596", "target_original": "73", "Gene_B": "GO:0051604", "interaction": "Direct", "SUID": 4327055, "TYPE": "Direct", "Gene_A": "GO:0007596", "BEND_MAP_ID": 4327055, "selected": false}, "selected": false}, {"data": {"id": "4327054", "source": "4326556", "target": "4326562", "SCORE": 0.4178498985849634, "shared_interaction": "Direct", "source_original": "18", "Name_B": "GO:0048514", "Name_A": "GO:0007596", "target_original": "24", "Gene_B": "GO:0048514", "interaction": "Direct", "SUID": 4327054, "TYPE": "Direct", "Gene_A": "GO:0007596", "BEND_MAP_ID": 4327054, "selected": false}, "selected": false}, {"data": {"id": "4327053", "source": "4326556", "target": "4326561", "SCORE": 0.7380191693325053, "shared_interaction": "Direct", "source_original": "18", "Name_B": "GO:0050818", "Name_A": "GO:0007596", "target_original": "23", "Gene_B": "GO:0050818", "interaction": "Direct", "SUID": 4327053, "TYPE": "Direct", "Gene_A": "GO:0007596", "BEND_MAP_ID": 4327053, "selected": false}, "selected": false}, {"data": {"id": "4327052", "source": "4326556", "target": "4326560", "SCORE": 0.7380191693325053, "shared_interaction": "Direct", "source_original": "18", "Name_B": "GO:1900046", "Name_A": "GO:0007596", "target_original": "22", "Gene_B": "GO:1900046", "interaction": "Direct", "SUID": 4327052, "TYPE": "Direct", "Gene_A": "GO:0007596", "BEND_MAP_ID": 4327052, "selected": false}, "selected": false}, {"data": {"id": "4327051", "source": "4326556", "target": "4326559", "SCORE": 0.7380191693325053, "shared_interaction": "Direct", "source_original": "18", "Name_B": "GO:0030193", "Name_A": "GO:0007596", "target_original": "21", "Gene_B": "GO:0030193", "interaction": "Direct", "SUID": 4327051, "TYPE": "Direct", "Gene_A": "GO:0007596", "BEND_MAP_ID": 4327051, "selected": false}, "selected": false}, {"data": {"id": "4327050", "source": "4326556", "target": "4326558", "SCORE": 1.0, "shared_interaction": "Direct", "source_original": "18", "Name_B": "GO:0050817", "Name_A": "GO:0007596", "target_original": "20", "Gene_B": "GO:0050817", "interaction": "Direct", "SUID": 4327050, "TYPE": "Direct", "Gene_A": "GO:0007596", "BEND_MAP_ID": 4327050, "selected": false}, "selected": false}, {"data": {"id": "4327049", "source": "4326556", "target": "4326557", "SCORE": 1.0, "shared_interaction": "Direct", "source_original": "18", "Name_B": "GO:0007599", "Name_A": "GO:0007596", "target_original": "19", "Gene_B": "GO:0007599", "interaction": "Direct", "SUID": 4327049, "TYPE": "Direct", "Gene_A": "GO:0007596", "BEND_MAP_ID": 4327049, "selected": false}, "selected": false}, {"data": {"id": "4326968", "source": "4326556", "target": "4326586", "SCORE": 0.4920353982337746, "shared_interaction": "Direct", "source_original": "18", "Name_B": "GO:0030155", "Name_A": "GO:0007596", "target_original": "48", "Gene_B": "GO:0030155", "interaction": "Direct", "SUID": 4326968, "TYPE": "Direct", "Gene_A": "GO:0007596", "BEND_MAP_ID": 4326968, "selected": false}, "selected": false}, {"data": {"id": "4326871", "source": "4326556", "target": "4326583", "SCORE": 0.4178498985849634, "shared_interaction": "Direct", "source_original": "18", "Name_B": "GO:0022407", "Name_A": "GO:0007596", "target_original": "45", "Gene_B": "GO:0022407", "interaction": "Direct", "SUID": 4326871, "TYPE": "Direct", "Gene_A": "GO:0007596", "BEND_MAP_ID": 4326871, "selected": false}, "selected": false}, {"data": {"id": "4326784", "source": "4326556", "target": "4326574", "SCORE": 0.3182897862299167, "shared_interaction": "Direct", "source_original": "18", "Name_B": "GO:0043583", "Name_A": "GO:0007596", "target_original": "36", "Gene_B": "GO:0043583", "interaction": "Direct", "SUID": 4326784, "TYPE": "Direct", "Gene_A": "GO:0007596", "BEND_MAP_ID": 4326784, "selected": false}, "selected": false}, {"data": {"id": "4326730", "source": "4326556", "target": "4326634", "SCORE": 0.3182897862299167, "shared_interaction": "Direct", "source_original": "18", "Name_B": "GO:0048839", "Name_A": "GO:0007596", "target_original": "96", "Gene_B": "GO:0048839", "interaction": "Direct", "SUID": 4326730, "TYPE": "Direct", "Gene_A": "GO:0007596", "BEND_MAP_ID": 4326730, "selected": false}, "selected": false}, {"data": {"id": "4326682", "source": "4326556", "target": "4326642", "SCORE": 0.6899810964107205, "shared_interaction": "Direct", "source_original": "18", "Name_B": "GO:0050878", "Name_A": "GO:0007596", "target_original": "104", "Gene_B": "GO:0050878", "interaction": "Direct", "SUID": 4326682, "TYPE": "Direct", "Gene_A": "GO:0007596", "BEND_MAP_ID": 4326682, "selected": false}, "selected": false}, {"data": {"id": "4326866", "source": "4326555", "target": "4326554", "SCORE": 0.3626943005249045, "shared_interaction": "Direct", "source_original": "17", "Name_B": "GO:0070085", "Name_A": "GO:0006664", "target_original": "16", "Gene_B": "GO:0070085", "interaction": "Direct", "SUID": 4326866, "TYPE": "Direct", "Gene_A": "GO:0006664", "BEND_MAP_ID": 4326866, "selected": false}, "selected": false}, {"data": {"id": "4326860", "source": "4326555", "target": "4326552", "SCORE": 0.3626943005249045, "shared_interaction": "Direct", "source_original": "17", "Name_B": "GO:0043413", "Name_A": "GO:0006664", "target_original": "14", "Gene_B": "GO:0043413", "interaction": "Direct", "SUID": 4326860, "TYPE": "Direct", "Gene_A": "GO:0006664", "BEND_MAP_ID": 4326860, "selected": false}, "selected": false}, {"data": {"id": "4326853", "source": "4326555", "target": "4326550", "SCORE": 0.3215130023706423, "shared_interaction": "Direct", "source_original": "17", "Name_B": "GO:0009101", "Name_A": "GO:0006664", "target_original": "12", "Gene_B": "GO:0009101", "interaction": "Direct", "SUID": 4326853, "TYPE": "Direct", "Gene_A": "GO:0006664", "BEND_MAP_ID": 4326853, "selected": false}, "selected": false}, {"data": {"id": "4326844", "source": "4326555", "target": "4326549", "SCORE": 0.8825214899727268, "shared_interaction": "Direct", "source_original": "17", "Name_B": "GO:0046467", "Name_A": "GO:0006664", "target_original": "11", "Gene_B": "GO:0046467", "interaction": "Direct", "SUID": 4326844, "TYPE": "Direct", "Gene_A": "GO:0006664", "BEND_MAP_ID": 4326844, "selected": false}, "selected": false}, {"data": {"id": "4326775", "source": "4326555", "target": "4326548", "SCORE": 0.5393258427001665, "shared_interaction": "Direct", "source_original": "17", "Name_B": "GO:1901137", "Name_A": "GO:0006664", "target_original": "10", "Gene_B": "GO:1901137", "interaction": "Direct", "SUID": 4326775, "TYPE": "Direct", "Gene_A": "GO:0006664", "BEND_MAP_ID": 4326775, "selected": false}, "selected": false}, {"data": {"id": "4326763", "source": "4326555", "target": "4326547", "SCORE": 1.0, "shared_interaction": "Direct", "source_original": "17", "Name_B": "GO:0009247", "Name_A": "GO:0006664", "target_original": "9", "Gene_B": "GO:0009247", "interaction": "Direct", "SUID": 4326763, "TYPE": "Direct", "Gene_A": "GO:0006664", "BEND_MAP_ID": 4326763, "selected": false}, "selected": false}, {"data": {"id": "4326676", "source": "4326555", "target": "4326629", "SCORE": 0.4743589743658818, "shared_interaction": "Direct", "source_original": "17", "Name_B": "GO:0016266", "Name_A": "GO:0006664", "target_original": "91", "Gene_B": "GO:0016266", "interaction": "Direct", "SUID": 4326676, "TYPE": "Direct", "Gene_A": "GO:0006664", "BEND_MAP_ID": 4326676, "selected": false}, "selected": false}, {"data": {"id": "4326774", "source": "4326554", "target": "4326548", "SCORE": 0.7248322147669936, "shared_interaction": "Direct", "source_original": "16", "Name_B": "GO:1901137", "Name_A": "GO:0070085", "target_original": "10", "Gene_B": "GO:1901137", "interaction": "Direct", "SUID": 4326774, "TYPE": "Direct", "Gene_A": "GO:0070085", "BEND_MAP_ID": 4326774, "selected": false}, "selected": false}, {"data": {"id": "4326862", "source": "4326553", "target": "4326555", "SCORE": 0.4743589743658818, "shared_interaction": "Direct", "source_original": "15", "Name_B": "GO:0006664", "Name_A": "GO:0006493", "target_original": "17", "Gene_B": "GO:0006664", "interaction": "Direct", "SUID": 4326862, "TYPE": "Direct", "Gene_A": "GO:0006493", "BEND_MAP_ID": 4326862, "selected": false}, "selected": false}, {"data": {"id": "4326861", "source": "4326553", "target": "4326554", "SCORE": 0.7875647668416348, "shared_interaction": "Direct", "source_original": "15", "Name_B": "GO:0070085", "Name_A": "GO:0006493", "target_original": "16", "Gene_B": "GO:0070085", "interaction": "Direct", "SUID": 4326861, "TYPE": "Direct", "Gene_A": "GO:0006493", "BEND_MAP_ID": 4326861, "selected": false}, "selected": false}, {"data": {"id": "4326858", "source": "4326553", "target": "4326552", "SCORE": 0.7875647668416348, "shared_interaction": "Direct", "source_original": "15", "Name_B": "GO:0043413", "Name_A": "GO:0006493", "target_original": "14", "Gene_B": "GO:0043413", "interaction": "Direct", "SUID": 4326858, "TYPE": "Direct", "Gene_A": "GO:0006493", "BEND_MAP_ID": 4326858, "selected": false}, "selected": false}, {"data": {"id": "4326851", "source": "4326553", "target": "4326550", "SCORE": 0.7092198581588467, "shared_interaction": "Direct", "source_original": "15", "Name_B": "GO:0009101", "Name_A": "GO:0006493", "target_original": "12", "Gene_B": "GO:0009101", "interaction": "Direct", "SUID": 4326851, "TYPE": "Direct", "Gene_A": "GO:0006493", "BEND_MAP_ID": 4326851, "selected": false}, "selected": false}, {"data": {"id": "4326842", "source": "4326553", "target": "4326549", "SCORE": 0.41260744986363435, "shared_interaction": "Direct", "source_original": "15", "Name_B": "GO:0046467", "Name_A": "GO:0006493", "target_original": "11", "Gene_B": "GO:0046467", "interaction": "Direct", "SUID": 4326842, "TYPE": "Direct", "Gene_A": "GO:0006493", "BEND_MAP_ID": 4326842, "selected": false}, "selected": false}, {"data": {"id": "4326773", "source": "4326553", "target": "4326548", "SCORE": 0.5393258427001665, "shared_interaction": "Direct", "source_original": "15", "Name_B": "GO:1901137", "Name_A": "GO:0006493", "target_original": "10", "Gene_B": "GO:1901137", "interaction": "Direct", "SUID": 4326773, "TYPE": "Direct", "Gene_A": "GO:0006493", "BEND_MAP_ID": 4326773, "selected": false}, "selected": false}, {"data": {"id": "4326761", "source": "4326553", "target": "4326547", "SCORE": 0.4743589743658818, "shared_interaction": "Direct", "source_original": "15", "Name_B": "GO:0009247", "Name_A": "GO:0006493", "target_original": "9", "Gene_B": "GO:0009247", "interaction": "Direct", "SUID": 4326761, "TYPE": "Direct", "Gene_A": "GO:0006493", "BEND_MAP_ID": 4326761, "selected": false}, "selected": false}, {"data": {"id": "4326674", "source": "4326553", "target": "4326629", "SCORE": 1.0, "shared_interaction": "Direct", "source_original": "15", "Name_B": "GO:0016266", "Name_A": "GO:0006493", "target_original": "91", "Gene_B": "GO:0016266", "interaction": "Direct", "SUID": 4326674, "TYPE": "Direct", "Gene_A": "GO:0006493", "BEND_MAP_ID": 4326674, "selected": false}, "selected": false}, {"data": {"id": "4326859", "source": "4326552", "target": "4326554", "SCORE": 1.0, "shared_interaction": "Direct", "source_original": "14", "Name_B": "GO:0070085", "Name_A": "GO:0043413", "target_original": "16", "Gene_B": "GO:0070085", "interaction": "Direct", "SUID": 4326859, "TYPE": "Direct", "Gene_A": "GO:0043413", "BEND_MAP_ID": 4326859, "selected": false}, "selected": false}, {"data": {"id": "4326841", "source": "4326552", "target": "4326549", "SCORE": 0.3182897862299167, "shared_interaction": "Direct", "source_original": "14", "Name_B": "GO:0046467", "Name_A": "GO:0043413", "target_original": "11", "Gene_B": "GO:0046467", "interaction": "Direct", "SUID": 4326841, "TYPE": "Direct", "Gene_A": "GO:0043413", "BEND_MAP_ID": 4326841, "selected": false}, "selected": false}, {"data": {"id": "4326772", "source": "4326552", "target": "4326548", "SCORE": 0.7248322147669936, "shared_interaction": "Direct", "source_original": "14", "Name_B": "GO:1901137", "Name_A": "GO:0043413", "target_original": "10", "Gene_B": "GO:1901137", "interaction": "Direct", "SUID": 4326772, "TYPE": "Direct", "Gene_A": "GO:0043413", "BEND_MAP_ID": 4326772, "selected": false}, "selected": false}, {"data": {"id": "4326857", "source": "4326551", "target": "4326555", "SCORE": 0.3626943005249045, "shared_interaction": "Direct", "source_original": "13", "Name_B": "GO:0006664", "Name_A": "GO:0006486", "target_original": "17", "Gene_B": "GO:0006664", "interaction": "Direct", "SUID": 4326857, "TYPE": "Direct", "Gene_A": "GO:0006486", "BEND_MAP_ID": 4326857, "selected": false}, "selected": false}, {"data": {"id": "4326856", "source": "4326551", "target": "4326554", "SCORE": 1.0, "shared_interaction": "Direct", "source_original": "13", "Name_B": "GO:0070085", "Name_A": "GO:0006486", "target_original": "16", "Gene_B": "GO:0070085", "interaction": "Direct", "SUID": 4326856, "TYPE": "Direct", "Gene_A": "GO:0006486", "BEND_MAP_ID": 4326856, "selected": false}, "selected": false}, {"data": {"id": "4326855", "source": "4326551", "target": "4326553", "SCORE": 0.7875647668416348, "shared_interaction": "Direct", "source_original": "13", "Name_B": "GO:0006493", "Name_A": "GO:0006486", "target_original": "15", "Gene_B": "GO:0006493", "interaction": "Direct", "SUID": 4326855, "TYPE": "Direct", "Gene_A": "GO:0006486", "BEND_MAP_ID": 4326855, "selected": false}, "selected": false}, {"data": {"id": "4326854", "source": "4326551", "target": "4326552", "SCORE": 1.0, "shared_interaction": "Direct", "source_original": "13", "Name_B": "GO:0043413", "Name_A": "GO:0006486", "target_original": "14", "Gene_B": "GO:0043413", "interaction": "Direct", "SUID": 4326854, "TYPE": "Direct", "Gene_A": "GO:0006486", "BEND_MAP_ID": 4326854, "selected": false}, "selected": false}, {"data": {"id": "4326849", "source": "4326551", "target": "4326550", "SCORE": 0.9164969450108805, "shared_interaction": "Direct", "source_original": "13", "Name_B": "GO:0009101", "Name_A": "GO:0006486", "target_original": "12", "Gene_B": "GO:0009101", "interaction": "Direct", "SUID": 4326849, "TYPE": "Direct", "Gene_A": "GO:0006486", "BEND_MAP_ID": 4326849, "selected": false}, "selected": false}, {"data": {"id": "4326840", "source": "4326551", "target": "4326549", "SCORE": 0.3182897862299167, "shared_interaction": "Direct", "source_original": "13", "Name_B": "GO:0046467", "Name_A": "GO:0006486", "target_original": "11", "Gene_B": "GO:0046467", "interaction": "Direct", "SUID": 4326840, "TYPE": "Direct", "Gene_A": "GO:0006486", "BEND_MAP_ID": 4326840, "selected": false}, "selected": false}, {"data": {"id": "4326771", "source": "4326551", "target": "4326548", "SCORE": 0.7248322147669936, "shared_interaction": "Direct", "source_original": "13", "Name_B": "GO:1901137", "Name_A": "GO:0006486", "target_original": "10", "Gene_B": "GO:1901137", "interaction": "Direct", "SUID": 4326771, "TYPE": "Direct", "Gene_A": "GO:0006486", "BEND_MAP_ID": 4326771, "selected": false}, "selected": false}, {"data": {"id": "4326759", "source": "4326551", "target": "4326547", "SCORE": 0.3626943005249045, "shared_interaction": "Direct", "source_original": "13", "Name_B": "GO:0009247", "Name_A": "GO:0006486", "target_original": "9", "Gene_B": "GO:0009247", "interaction": "Direct", "SUID": 4326759, "TYPE": "Direct", "Gene_A": "GO:0006486", "BEND_MAP_ID": 4326759, "selected": false}, "selected": false}, {"data": {"id": "4326672", "source": "4326551", "target": "4326629", "SCORE": 0.7875647668416348, "shared_interaction": "Direct", "source_original": "13", "Name_B": "GO:0016266", "Name_A": "GO:0006486", "target_original": "91", "Gene_B": "GO:0016266", "interaction": "Direct", "SUID": 4326672, "TYPE": "Direct", "Gene_A": "GO:0006486", "BEND_MAP_ID": 4326672, "selected": false}, "selected": false}, {"data": {"id": "4326852", "source": "4326550", "target": "4326554", "SCORE": 0.9164969450108805, "shared_interaction": "Direct", "source_original": "12", "Name_B": "GO:0070085", "Name_A": "GO:0009101", "target_original": "16", "Gene_B": "GO:0070085", "interaction": "Direct", "SUID": 4326852, "TYPE": "Direct", "Gene_A": "GO:0009101", "BEND_MAP_ID": 4326852, "selected": false}, "selected": false}, {"data": {"id": "4326850", "source": "4326550", "target": "4326552", "SCORE": 0.9164969450108805, "shared_interaction": "Direct", "source_original": "12", "Name_B": "GO:0043413", "Name_A": "GO:0009101", "target_original": "14", "Gene_B": "GO:0043413", "interaction": "Direct", "SUID": 4326850, "TYPE": "Direct", "Gene_A": "GO:0009101", "BEND_MAP_ID": 4326850, "selected": false}, "selected": false}, {"data": {"id": "4326770", "source": "4326550", "target": "4326548", "SCORE": 0.8038277511974551, "shared_interaction": "Direct", "source_original": "12", "Name_B": "GO:1901137", "Name_A": "GO:0009101", "target_original": "10", "Gene_B": "GO:1901137", "interaction": "Direct", "SUID": 4326770, "TYPE": "Direct", "Gene_A": "GO:0009101", "BEND_MAP_ID": 4326770, "selected": false}, "selected": false}, {"data": {"id": "4326758", "source": "4326550", "target": "4326547", "SCORE": 0.3215130023706423, "shared_interaction": "Direct", "source_original": "12", "Name_B": "GO:0009247", "Name_A": "GO:0009101", "target_original": "9", "Gene_B": "GO:0009247", "interaction": "Direct", "SUID": 4326758, "TYPE": "Direct", "Gene_A": "GO:0009101", "BEND_MAP_ID": 4326758, "selected": false}, "selected": false}, {"data": {"id": "4326671", "source": "4326550", "target": "4326629", "SCORE": 0.7092198581588467, "shared_interaction": "Direct", "source_original": "12", "Name_B": "GO:0016266", "Name_A": "GO:0009101", "target_original": "91", "Gene_B": "GO:0016266", "interaction": "Direct", "SUID": 4326671, "TYPE": "Direct", "Gene_A": "GO:0009101", "BEND_MAP_ID": 4326671, "selected": false}, "selected": false}, {"data": {"id": "4326843", "source": "4326549", "target": "4326554", "SCORE": 0.3182897862299167, "shared_interaction": "Direct", "source_original": "11", "Name_B": "GO:0070085", "Name_A": "GO:0046467", "target_original": "16", "Gene_B": "GO:0070085", "interaction": "Direct", "SUID": 4326843, "TYPE": "Direct", "Gene_A": "GO:0046467", "BEND_MAP_ID": 4326843, "selected": false}, "selected": false}, {"data": {"id": "4326769", "source": "4326549", "target": "4326548", "SCORE": 0.4920353982337746, "shared_interaction": "Direct", "source_original": "11", "Name_B": "GO:1901137", "Name_A": "GO:0046467", "target_original": "10", "Gene_B": "GO:1901137", "interaction": "Direct", "SUID": 4326769, "TYPE": "Direct", "Gene_A": "GO:0046467", "BEND_MAP_ID": 4326769, "selected": false}, "selected": false}, {"data": {"id": "4326762", "source": "4326547", "target": "4326554", "SCORE": 0.3626943005249045, "shared_interaction": "Direct", "source_original": "9", "Name_B": "GO:0070085", "Name_A": "GO:0009247", "target_original": "16", "Gene_B": "GO:0070085", "interaction": "Direct", "SUID": 4326762, "TYPE": "Direct", "Gene_A": "GO:0009247", "BEND_MAP_ID": 4326762, "selected": false}, "selected": false}, {"data": {"id": "4326760", "source": "4326547", "target": "4326552", "SCORE": 0.3626943005249045, "shared_interaction": "Direct", "source_original": "9", "Name_B": "GO:0043413", "Name_A": "GO:0009247", "target_original": "14", "Gene_B": "GO:0043413", "interaction": "Direct", "SUID": 4326760, "TYPE": "Direct", "Gene_A": "GO:0009247", "BEND_MAP_ID": 4326760, "selected": false}, "selected": false}, {"data": {"id": "4326757", "source": "4326547", "target": "4326549", "SCORE": 0.8825214899727268, "shared_interaction": "Direct", "source_original": "9", "Name_B": "GO:0046467", "Name_A": "GO:0009247", "target_original": "11", "Gene_B": "GO:0046467", "interaction": "Direct", "SUID": 4326757, "TYPE": "Direct", "Gene_A": "GO:0009247", "BEND_MAP_ID": 4326757, "selected": false}, "selected": false}, {"data": {"id": "4326756", "source": "4326547", "target": "4326548", "SCORE": 0.5393258427001665, "shared_interaction": "Direct", "source_original": "9", "Name_B": "GO:1901137", "Name_A": "GO:0009247", "target_original": "10", "Gene_B": "GO:1901137", "interaction": "Direct", "SUID": 4326756, "TYPE": "Direct", "Gene_A": "GO:0009247", "BEND_MAP_ID": 4326756, "selected": false}, "selected": false}, {"data": {"id": "4326668", "source": "4326547", "target": "4326629", "SCORE": 0.4743589743658818, "shared_interaction": "Direct", "source_original": "9", "Name_B": "GO:0016266", "Name_A": "GO:0009247", "target_original": "91", "Gene_B": "GO:0016266", "interaction": "Direct", "SUID": 4326668, "TYPE": "Direct", "Gene_A": "GO:0009247", "BEND_MAP_ID": 4326668, "selected": false}, "selected": false}, {"data": {"id": "4327179", "source": "4326546", "target": "4326545", "SCORE": 0.654008438824551, "shared_interaction": "Direct", "source_original": "8", "Name_B": "GO:1901379", "Name_A": "GO:0070252", "target_original": "7", "Gene_B": "GO:1901379", "interaction": "Direct", "SUID": 4327179, "TYPE": "Direct", "Gene_A": "GO:0070252", "BEND_MAP_ID": 4327179, "selected": false}, "selected": false}, {"data": {"id": "4327181", "source": "4326545", "target": "4326628", "SCORE": 0.3080168776491019, "shared_interaction": "Direct", "source_original": "7", "Name_B": "GO:1990869", "Name_A": "GO:1901379", "target_original": "90", "Gene_B": "GO:1990869", "interaction": "Direct", "SUID": 4327181, "TYPE": "Direct", "Gene_A": "GO:1901379", "BEND_MAP_ID": 4327181, "selected": false}, "selected": false}, {"data": {"id": "4327180", "source": "4326545", "target": "4326627", "SCORE": 0.3080168776491019, "shared_interaction": "Direct", "source_original": "7", "Name_B": "GO:1990868", "Name_A": "GO:1901379", "target_original": "89", "Gene_B": "GO:1990868", "interaction": "Direct", "SUID": 4327180, "TYPE": "Direct", "Gene_A": "GO:1901379", "BEND_MAP_ID": 4327180, "selected": false}, "selected": false}, {"data": {"id": "4327138", "source": "4326545", "target": "4326542", "SCORE": 0.552727272733941, "shared_interaction": "Direct", "source_original": "7", "Name_B": "GO:1904064", "Name_A": "GO:1901379", "target_original": "4", "Gene_B": "GO:1904064", "interaction": "Direct", "SUID": 4327138, "TYPE": "Direct", "Gene_A": "GO:1901379", "BEND_MAP_ID": 4327138, "selected": false}, "selected": false}, {"data": {"id": "4327172", "source": "4326544", "target": "4326545", "SCORE": 0.552727272733941, "shared_interaction": "Direct", "source_original": "6", "Name_B": "GO:1901379", "Name_A": "GO:0098739", "target_original": "7", "Gene_B": "GO:1901379", "interaction": "Direct", "SUID": 4327172, "TYPE": "Direct", "Gene_A": "GO:0098739", "BEND_MAP_ID": 4327172, "selected": false}, "selected": false}, {"data": {"id": "4327137", "source": "4326544", "target": "4326542", "SCORE": 0.7371794871829409, "shared_interaction": "Direct", "source_original": "6", "Name_B": "GO:1904064", "Name_A": "GO:0098739", "target_original": "4", "Gene_B": "GO:1904064", "interaction": "Direct", "SUID": 4327137, "TYPE": "Direct", "Gene_A": "GO:0098739", "BEND_MAP_ID": 4327137, "selected": false}, "selected": false}, {"data": {"id": "4326963", "source": "4326544", "target": "4326541", "SCORE": 1.0, "shared_interaction": "Direct", "source_original": "6", "Name_B": "GO:0099587", "Name_A": "GO:0098739", "target_original": "3", "Gene_B": "GO:0099587", "interaction": "Direct", "SUID": 4326963, "TYPE": "Direct", "Gene_A": "GO:0098739", "BEND_MAP_ID": 4326963, "selected": false}, "selected": false}, {"data": {"id": "4327161", "source": "4326543", "target": "4326580", "SCORE": 0.552727272733941, "shared_interaction": "Direct", "source_original": "5", "Name_B": "GO:0042472", "Name_A": "GO:0034767", "target_original": "42", "Gene_B": "GO:0042472", "interaction": "Direct", "SUID": 4327161, "TYPE": "Direct", "Gene_A": "GO:0034767", "BEND_MAP_ID": 4327161, "selected": false}, "selected": false}, {"data": {"id": "4327160", "source": "4326543", "target": "4326545", "SCORE": 0.552727272733941, "shared_interaction": "Direct", "source_original": "5", "Name_B": "GO:1901379", "Name_A": "GO:0034767", "target_original": "7", "Gene_B": "GO:1901379", "interaction": "Direct", "SUID": 4327160, "TYPE": "Direct", "Gene_A": "GO:0034767", "BEND_MAP_ID": 4327160, "selected": false}, "selected": false}, {"data": {"id": "4327159", "source": "4326543", "target": "4326544", "SCORE": 0.7371794871829409, "shared_interaction": "Direct", "source_original": "5", "Name_B": "GO:0098739", "Name_A": "GO:0034767", "target_original": "6", "Gene_B": "GO:0098739", "interaction": "Direct", "SUID": 4327159, "TYPE": "Direct", "Gene_A": "GO:0034767", "BEND_MAP_ID": 4327159, "selected": false}, "selected": false}, {"data": {"id": "4327145", "source": "4326543", "target": "4326579", "SCORE": 0.41260744986363435, "shared_interaction": "Direct", "source_original": "5", "Name_B": "GO:0090596", "Name_A": "GO:0034767", "target_original": "41", "Gene_B": "GO:0090596", "interaction": "Direct", "SUID": 4327145, "TYPE": "Direct", "Gene_A": "GO:0034767", "BEND_MAP_ID": 4327145, "selected": false}, "selected": false}, {"data": {"id": "4327136", "source": "4326543", "target": "4326542", "SCORE": 1.0, "shared_interaction": "Direct", "source_original": "5", "Name_B": "GO:1904064", "Name_A": "GO:0034767", "target_original": "4", "Gene_B": "GO:1904064", "interaction": "Direct", "SUID": 4327136, "TYPE": "Direct", "Gene_A": "GO:0034767", "BEND_MAP_ID": 4327136, "selected": false}, "selected": false}, {"data": {"id": "4326962", "source": "4326543", "target": "4326541", "SCORE": 0.7371794871829409, "shared_interaction": "Direct", "source_original": "5", "Name_B": "GO:0099587", "Name_A": "GO:0034767", "target_original": "3", "Gene_B": "GO:0099587", "interaction": "Direct", "SUID": 4326962, "TYPE": "Direct", "Gene_A": "GO:0034767", "BEND_MAP_ID": 4326962, "selected": false}, "selected": false}, {"data": {"id": "4326957", "source": "4326543", "target": "4326540", "SCORE": 0.7371794871829409, "shared_interaction": "Direct", "source_original": "5", "Name_B": "GO:0098659", "Name_A": "GO:0034767", "target_original": "2", "Gene_B": "GO:0098659", "interaction": "Direct", "SUID": 4326957, "TYPE": "Direct", "Gene_A": "GO:0034767", "BEND_MAP_ID": 4326957, "selected": false}, "selected": false}, {"data": {"id": "4326920", "source": "4326543", "target": "4326575", "SCORE": 0.42253521127236954, "shared_interaction": "Direct", "source_original": "5", "Name_B": "GO:0048598", "Name_A": "GO:0034767", "target_original": "37", "Gene_B": "GO:0048598", "interaction": "Direct", "SUID": 4326920, "TYPE": "Direct", "Gene_A": "GO:0034767", "BEND_MAP_ID": 4326920, "selected": false}, "selected": false}, {"data": {"id": "4326795", "source": "4326543", "target": "4326574", "SCORE": 0.3626943005249045, "shared_interaction": "Direct", "source_original": "5", "Name_B": "GO:0043583", "Name_A": "GO:0034767", "target_original": "36", "Gene_B": "GO:0043583", "interaction": "Direct", "SUID": 4326795, "TYPE": "Direct", "Gene_A": "GO:0034767", "BEND_MAP_ID": 4326795, "selected": false}, "selected": false}, {"data": {"id": "4326741", "source": "4326543", "target": "4326634", "SCORE": 0.3626943005249045, "shared_interaction": "Direct", "source_original": "5", "Name_B": "GO:0048839", "Name_A": "GO:0034767", "target_original": "96", "Gene_B": "GO:0048839", "interaction": "Direct", "SUID": 4326741, "TYPE": "Direct", "Gene_A": "GO:0034767", "BEND_MAP_ID": 4326741, "selected": false}, "selected": false}, {"data": {"id": "4326964", "source": "4326541", "target": "4326545", "SCORE": 0.552727272733941, "shared_interaction": "Direct", "source_original": "3", "Name_B": "GO:1901379", "Name_A": "GO:0099587", "target_original": "7", "Gene_B": "GO:1901379", "interaction": "Direct", "SUID": 4326964, "TYPE": "Direct", "Gene_A": "GO:0099587", "BEND_MAP_ID": 4326964, "selected": false}, "selected": false}, {"data": {"id": "4326961", "source": "4326541", "target": "4326542", "SCORE": 0.7371794871829409, "shared_interaction": "Direct", "source_original": "3", "Name_B": "GO:1904064", "Name_A": "GO:0099587", "target_original": "4", "Gene_B": "GO:1904064", "interaction": "Direct", "SUID": 4326961, "TYPE": "Direct", "Gene_A": "GO:0099587", "BEND_MAP_ID": 4326961, "selected": false}, "selected": false}, {"data": {"id": "4326959", "source": "4326540", "target": "4326545", "SCORE": 0.552727272733941, "shared_interaction": "Direct", "source_original": "2", "Name_B": "GO:1901379", "Name_A": "GO:0098659", "target_original": "7", "Gene_B": "GO:1901379", "interaction": "Direct", "SUID": 4326959, "TYPE": "Direct", "Gene_A": "GO:0098659", "BEND_MAP_ID": 4326959, "selected": false}, "selected": false}, {"data": {"id": "4326958", "source": "4326540", "target": "4326544", "SCORE": 1.0, "shared_interaction": "Direct", "source_original": "2", "Name_B": "GO:0098739", "Name_A": "GO:0098659", "target_original": "6", "Gene_B": "GO:0098739", "interaction": "Direct", "SUID": 4326958, "TYPE": "Direct", "Gene_A": "GO:0098659", "BEND_MAP_ID": 4326958, "selected": false}, "selected": false}, {"data": {"id": "4326956", "source": "4326540", "target": "4326542", "SCORE": 0.7371794871829409, "shared_interaction": "Direct", "source_original": "2", "Name_B": "GO:1904064", "Name_A": "GO:0098659", "target_original": "4", "Gene_B": "GO:1904064", "interaction": "Direct", "SUID": 4326956, "TYPE": "Direct", "Gene_A": "GO:0098659", "BEND_MAP_ID": 4326956, "selected": false}, "selected": false}, {"data": {"id": "4326955", "source": "4326540", "target": "4326541", "SCORE": 1.0, "shared_interaction": "Direct", "source_original": "2", "Name_B": "GO:0099587", "Name_A": "GO:0098659", "target_original": "3", "Gene_B": "GO:0099587", "interaction": "Direct", "SUID": 4326955, "TYPE": "Direct", "Gene_A": "GO:0098659", "BEND_MAP_ID": 4326955, "selected": false}, "selected": false}, {"data": {"id": "4326667", "source": "4326539", "target": "4326564", "SCORE": 0.3182897862299167, "shared_interaction": "Direct", "source_original": "1", "Name_B": "GO:0060249", "Name_A": "GO:0007586", "target_original": "26", "Gene_B": "GO:0060249", "interaction": "Direct", "SUID": 4326667, "TYPE": "Direct", "Gene_A": "GO:0007586", "BEND_MAP_ID": 4326667, "selected": false}, "selected": false}, {"data": {"id": "4326666", "source": "4326539", "target": "4326545", "SCORE": 0.4159544159612382, "shared_interaction": "Direct", "source_original": "1", "Name_B": "GO:1901379", "Name_A": "GO:0007586", "target_original": "7", "Gene_B": "GO:1901379", "interaction": "Direct", "SUID": 4326666, "TYPE": "Direct", "Gene_A": "GO:0007586", "BEND_MAP_ID": 4326666, "selected": false}, "selected": false}, {"data": {"id": "4326665", "source": "4326539", "target": "4326544", "SCORE": 0.3626943005249045, "shared_interaction": "Direct", "source_original": "1", "Name_B": "GO:0098739", "Name_A": "GO:0007586", "target_original": "6", "Gene_B": "GO:0098739", "interaction": "Direct", "SUID": 4326665, "TYPE": "Direct", "Gene_A": "GO:0007586", "BEND_MAP_ID": 4326665, "selected": false}, "selected": false}, {"data": {"id": "4326663", "source": "4326539", "target": "4326543", "SCORE": 0.3626943005249045, "shared_interaction": "Direct", "source_original": "1", "Name_B": "GO:0034767", "Name_A": "GO:0007586", "target_original": "5", "Gene_B": "GO:0034767", "interaction": "Direct", "SUID": 4326663, "TYPE": "Direct", "Gene_A": "GO:0007586", "BEND_MAP_ID": 4326663, "selected": false}, "selected": false}, {"data": {"id": "4326662", "source": "4326539", "target": "4326579", "SCORE": 0.3182897862299167, "shared_interaction": "Direct", "source_original": "1", "Name_B": "GO:0090596", "Name_A": "GO:0007586", "target_original": "41", "Gene_B": "GO:0090596", "interaction": "Direct", "SUID": 4326662, "TYPE": "Direct", "Gene_A": "GO:0007586", "BEND_MAP_ID": 4326662, "selected": false}, "selected": false}, {"data": {"id": "4326661", "source": "4326539", "target": "4326542", "SCORE": 0.3626943005249045, "shared_interaction": "Direct", "source_original": "1", "Name_B": "GO:1904064", "Name_A": "GO:0007586", "target_original": "4", "Gene_B": "GO:1904064", "interaction": "Direct", "SUID": 4326661, "TYPE": "Direct", "Gene_A": "GO:0007586", "BEND_MAP_ID": 4326661, "selected": false}, "selected": false}, {"data": {"id": "4326660", "source": "4326539", "target": "4326541", "SCORE": 0.3626943005249045, "shared_interaction": "Direct", "source_original": "1", "Name_B": "GO:0099587", "Name_A": "GO:0007586", "target_original": "3", "Gene_B": "GO:0099587", "interaction": "Direct", "SUID": 4326660, "TYPE": "Direct", "Gene_A": "GO:0007586", "BEND_MAP_ID": 4326660, "selected": false}, "selected": false}, {"data": {"id": "4326659", "source": "4326539", "target": "4326540", "SCORE": 0.3626943005249045, "shared_interaction": "Direct", "source_original": "1", "Name_B": "GO:0098659", "Name_A": "GO:0007586", "target_original": "2", "Gene_B": "GO:0098659", "interaction": "Direct", "SUID": 4326659, "TYPE": "Direct", "Gene_A": "GO:0007586", "BEND_MAP_ID": 4326659, "selected": false}, "selected": false}, {"data": {"id": "4326649", "source": "4326539", "target": "4326632", "SCORE": 1.0, "shared_interaction": "Direct", "source_original": "1", "Name_B": "GO:0022600", "Name_A": "GO:0007586", "target_original": "94", "Gene_B": "GO:0022600", "interaction": "Direct", "SUID": 4326649, "TYPE": "Direct", "Gene_A": "GO:0007586", "BEND_MAP_ID": 4326649, "selected": false}, "selected": false}]}}};
