# Supplementary material for: Bioinformatic Analyzes of the Association Between Upregulated Expression of JUN Gene via APOBEC-Induced FLG Gene Mutation and Prognosis of Cervical Cancer
Source: Front Med (Lausanne). 2022 Apr 18;9:815450. doi: 10.3389/fmed.2022.815450 (PMC9058067; doi:10.3389/fmed.2022.815450)
Supplement: Supplementary file 1 [file Data_Sheet_1.ZIP › metascape_result.xlsx]

## Sheet: Annotation
MyList	Gene ID	Type	Tax ID	Homologene Gene ID	Homologene Gene Tax ID	GO:0022600 digestive system process	GO:0016266 O-glycan processing	GO:0050878 regulation of body fluid level	GO:0048871 multicellular organismal homeo	GO:0001655 urogenital system development	GO:0048839 inner ear development	GO:1903706 regulation of hemopoiesis	GO:0015850 organic hydroxy compound trans	GO:0034754 cellular hormone metabolic pro	GO:0044089 positive regulation of cellula	GO:0016032 viral process	GO:0002385 mucosal immune response	GO:0014003 oligodendrocyte development	GO:0009154 purine ribonucleotide cataboli	GO:0034142 toll-like receptor 4 signaling	GO:0010038 response to metal ion	GO:0009617 response to bacterium	GO:0006081 cellular aldehyde metabolic pr	GO:0071677 positive regulation of mononuc	GO:0045444 fat cell differentiation
TP53I3	9540	symbol	H. sapiens	9540	H. sapiens	0	0	0	0	0	0	0	0	0	0	0	0	0	0	0	0	0	0	0	0
MRPL12	6182	symbol	H. sapiens	6182	H. sapiens	0	0	0	0	0	0	0	0	0	0	0	0	0	0	0	0	0	0	0	0
TST	7263	symbol	H. sapiens	7263	H. sapiens	0	0	0	0	0	0	0	0	0	0	0	0	0	0	0	0	0	0	0	0
UGT8	7368	symbol	H. sapiens	7368	H. sapiens	0	1	0	0	0	0	0	0	0	0	0	0	0	0	0	0	0	0	0	0
IL18R1	8809	symbol	H. sapiens	8809	H. sapiens	0	0	0	1	0	0	1	0	0	0	0	0	0	0	1	0	0	0	0	0
LGALS9	3965	symbol	H. sapiens	3965	H. sapiens	0	0	0	0	0	0	1	0	0	0	1	0	0	0	1	0	1	0	1	0
BCL2L15	440603	symbol	H. sapiens	440603	H. sapiens	0	0	0	0	0	0	0	0	0	0	0	0	0	0	0	0	0	0	0	0
SPECC1	92521	symbol	H. sapiens	92521	H. sapiens	0	0	0	0	0	0	0	0	0	1	0	0	0	0	0	0	0	0	0	0
TSPAN3	10099	symbol	H. sapiens	10099	H. sapiens	0	0	0	0	0	0	0	0	0	0	0	0	0	0	0	0	0	0	0	0
BIK	638	symbol	H. sapiens	638	H. sapiens	0	0	0	0	0	0	0	0	0	1	0	0	0	0	0	0	0	0	0	0
ALDH3B1	221	symbol	H. sapiens	221	H. sapiens	0	1	0	0	0	0	0	0	1	0	0	0	0	0	0	0	0	1	0	0
S100A6	6277	symbol	H. sapiens	6277	H. sapiens	0	0	0	0	0	0	0	0	0	0	0	0	0	0	0	0	0	0	0	0
SLC39A8	64116	symbol	H. sapiens	64116	H. sapiens	1	1	0	1	0	0	1	0	0	0	0	0	0	0	0	0	0	0	0	0
CXCL3	2921	symbol	H. sapiens	2921	H. sapiens	0	0	0	0	0	0	0	0	0	0	0	0	0	0	0	0	1	0	1	0
PIGR	5284	symbol	H. sapiens	5284	H. sapiens	0	0	0	1	0	0	0	0	0	0	0	1	0	0	0	0	0	0	0	0
WFDC21P	645638	symbol	H. sapiens	645638	H. sapiens	0	0	0	0	0	0	0	0	0	0	0	0	0	0	0	0	0	0	0	0
DOK7	285489	symbol	H. sapiens	285489	H. sapiens	0	0	0	0	0	0	0	0	0	0	0	0	0	0	0	0	0	0	0	0
BACE2	25825	symbol	H. sapiens	25825	H. sapiens	0	1	0	0	0	0	0	0	1	0	0	0	1	0	0	0	0	0	0	0
CDC42EP5	148170	symbol	H. sapiens	148170	H. sapiens	0	0	0	0	0	0	0	0	0	1	0	0	0	0	0	0	0	0	0	0
LYPD2	137797	symbol	H. sapiens	137797	H. sapiens	0	0	0	0	0	0	0	0	0	0	0	0	0	0	0	0	0	0	0	0
SCIN	85477	symbol	H. sapiens	85477	H. sapiens	0	0	0	0	0	0	1	0	0	1	0	0	0	0	0	0	0	0	0	0
MSLN	10232	symbol	H. sapiens	10232	H. sapiens	0	0	0	0	0	0	0	0	0	0	0	0	0	0	0	0	0	0	0	0
LCN2	3934	symbol	H. sapiens	3934	H. sapiens	1	0	0	1	1	0	0	0	0	0	0	0	0	0	0	1	1	0	0	0
HSH2D	84941	symbol	H. sapiens	84941	H. sapiens	0	0	0	0	0	0	0	0	0	0	0	0	0	0	0	0	0	0	0	0
RPL39L	116832	symbol	H. sapiens	116832	H. sapiens	0	0	0	0	0	0	0	0	0	0	0	0	0	0	0	0	0	0	0	0
UGT2B7	7364	symbol	H. sapiens	7364	H. sapiens	0	0	0	0	0	0	0	0	1	0	0	0	0	0	0	0	0	0	0	0
CAPN5	726	symbol	H. sapiens	726	H. sapiens	0	0	0	0	0	0	0	0	0	0	0	0	0	0	0	0	0	0	0	0
ALDH3A1	218	symbol	H. sapiens	218	H. sapiens	0	0	0	0	0	0	0	0	0	0	0	0	0	0	0	0	0	1	0	0
GMPR	2766	symbol	H. sapiens	2766	H. sapiens	0	0	0	0	0	0	0	0	0	0	0	0	0	1	0	0	0	0	0	0
CISD3	284106	symbol	H. sapiens	284106	H. sapiens	0	0	0	0	0	0	0	0	0	0	0	0	1	0	0	0	0	0	0	0
SULT1E1	6783	symbol	H. sapiens	6783	H. sapiens	0	0	0	0	0	0	0	0	1	0	0	0	0	1	0	0	0	0	0	1
BPIFB1	92747	symbol	H. sapiens	92747	H. sapiens	0	0	0	0	0	0	0	0	0	0	0	1	0	0	1	0	0	0	0	0
BTC	685	symbol	H. sapiens	685	H. sapiens	0	0	1	0	0	0	0	0	0	1	0	0	0	0	0	0	0	0	0	0
GCNT3	9245	symbol	H. sapiens	9245	H. sapiens	1	1	0	0	1	0	0	0	0	0	0	0	0	0	0	0	0	0	0	0
TRIM15	89870	symbol	H. sapiens	89870	H. sapiens	0	0	0	0	1	1	0	0	0	0	1	0	0	0	1	0	0	0	0	0
GMDS	2762	symbol	H. sapiens	2762	H. sapiens	0	1	0	0	0	0	0	0	0	0	0	0	0	1	0	0	0	0	0	0
SH3TC1	54436	symbol	H. sapiens	54436	H. sapiens	0	0	0	0	0	0	0	0	0	0	0	0	0	0	0	0	0	0	0	0
MUC5AC	4586	symbol	H. sapiens	4586	H. sapiens	0	0	0	0	0	0	0	0	0	0	0	0	0	0	0	0	0	0	0	0
DACT2	168002	symbol	H. sapiens	168002	H. sapiens	0	0	0	0	1	0	1	0	0	0	0	0	0	0	0	0	0	0	0	0
MFSD4A	148808	symbol	H. sapiens	148808	H. sapiens	0	0	0	0	0	0	0	0	0	0	0	0	0	0	0	0	0	0	0	0
OSBPL5	114879	symbol	H. sapiens	114879	H. sapiens	0	0	0	0	0	0	0	1	0	0	0	0	0	0	0	0	0	0	0	0
SLC16A3	9123	symbol	H. sapiens	9123	H. sapiens	0	0	0	0	0	0	0	1	0	0	0	0	0	0	0	0	0	0	0	0
ST3GAL4	6484	symbol	H. sapiens	6484	H. sapiens	0	1	1	0	0	0	1	0	0	0	1	0	0	0	0	0	0	0	0	0
MUC2	4583	symbol	H. sapiens	4583	H. sapiens	1	0	0	1	0	0	0	0	0	0	0	0	0	0	0	0	0	0	0	0
RN7SK	125050	symbol	H. sapiens	125050	H. sapiens	0	0	0	0	0	0	0	0	0	0	0	0	0	0	0	0	0	0	0	0
RAB20	55647	symbol	H. sapiens	55647	H. sapiens	0	0	0	0	0	0	0	0	0	0	0	0	0	0	0	0	0	0	0	0
CYP2C18	1562	symbol	H. sapiens	1562	H. sapiens	0	0	0	0	0	0	0	0	1	0	0	0	0	0	0	0	0	0	0	0
DMBT1	1755	symbol	H. sapiens	1755	H. sapiens	0	0	0	0	0	0	0	0	0	0	0	0	0	0	0	0	1	0	0	0
MYRF	745	symbol	H. sapiens	745	H. sapiens	0	0	0	0	0	0	0	0	0	0	0	0	1	0	0	0	0	0	0	0
IFI35	3430	symbol	H. sapiens	3430	H. sapiens	0	0	0	0	0	0	0	0	0	0	0	0	0	0	1	0	0	0	0	0
S100A13	6284	symbol	H. sapiens	6284	H. sapiens	0	0	0	0	0	0	0	0	0	0	0	0	0	0	1	0	0	0	0	0
SMIM24	284422	symbol	H. sapiens	284422	H. sapiens	0	0	0	0	0	0	0	0	0	0	0	0	0	0	0	0	0	0	0	0
B4GALNT2	124872	symbol	H. sapiens	124872	H. sapiens	0	1	0	0	0	0	1	0	0	0	0	0	0	1	0	0	0	0	0	0
CCL20	6364	symbol	H. sapiens	6364	H. sapiens	0	0	0	0	0	0	0	0	0	0	0	0	0	0	0	0	1	0	1	0
ADAP1	11033	symbol	H. sapiens	11033	H. sapiens	0	0	0	0	0	0	0	0	0	0	0	0	0	0	0	0	0	0	0	0
C4orf19	55286	symbol	H. sapiens	55286	H. sapiens	0	0	0	0	0	0	0	0	0	0	0	0	0	0	0	0	0	0	0	0
ST6GALNAC4	27090	symbol	H. sapiens	27090	H. sapiens	0	1	0	0	0	0	0	0	0	0	1	0	0	0	0	0	0	0	0	0
LRG1	116844	symbol	H. sapiens	116844	H. sapiens	0	0	1	0	0	0	0	0	0	0	0	0	0	0	0	0	1	0	0	1
PDE4C	5143	symbol	H. sapiens	5143	H. sapiens	0	0	0	0	0	0	0	0	0	0	0	0	0	1	0	0	0	0	0	0
MT1E	4493	symbol	H. sapiens	4493	H. sapiens	0	0	0	0	0	0	0	0	0	0	0	0	0	0	0	1	0	0	0	0
ISG20	3669	symbol	H. sapiens	3669	H. sapiens	0	0	0	0	0	0	0	0	0	0	1	0	0	0	0	0	0	0	0	0
ALPG	251	symbol	H. sapiens	251	H. sapiens	0	0	0	0	0	0	0	0	0	0	0	0	0	0	0	0	0	0	0	0
KCNQ1	3784	symbol	H. sapiens	3784	H. sapiens	1	0	0	0	1	1	0	1	1	1	0	0	0	0	0	0	0	0	0	0
PYROXD2	84795	symbol	H. sapiens	84795	H. sapiens	0	0	0	0	0	0	0	0	0	0	0	0	0	0	0	0	0	0	0	0
C15orf48	84419	symbol	H. sapiens	84419	H. sapiens	0	0	0	0	0	0	0	0	0	0	0	0	0	0	0	0	1	0	0	0
TMPRSS3	64699	symbol	H. sapiens	64699	H. sapiens	0	0	0	0	0	0	0	0	0	0	0	0	0	0	0	0	0	0	0	0
EPS8L3	79574	symbol	H. sapiens	79574	H. sapiens	0	0	0	0	1	0	0	0	0	1	0	0	0	0	0	0	0	0	0	0
ABCA4	24	symbol	H. sapiens	24	H. sapiens	0	0	0	1	0	0	0	1	0	0	0	0	0	0	0	0	0	1	0	0
TNNC1	7134	symbol	H. sapiens	7134	H. sapiens	1	0	0	0	1	0	0	0	0	1	0	0	0	0	0	1	0	0	0	0
MRAP2	112609	symbol	H. sapiens	112609	H. sapiens	0	0	0	1	0	0	0	0	0	0	0	0	0	0	0	0	0	0	0	0
CFB	629	symbol	H. sapiens	629	H. sapiens	0	0	0	0	0	0	0	0	0	0	0	0	0	0	1	0	0	0	0	0
MUC16	94025	symbol	H. sapiens	94025	H. sapiens	0	0	0	0	0	0	0	0	0	0	0	0	0	0	0	0	0	0	0	0
ARHGEF38	54848	symbol	H. sapiens	54848	H. sapiens	0	0	0	0	0	0	0	0	0	0	0	0	0	0	0	0	0	0	0	0
GJB1	2705	symbol	H. sapiens	2705	H. sapiens	0	0	0	0	0	0	0	0	0	0	0	0	0	0	0	0	0	0	0	0
LY6E	4061	symbol	H. sapiens	4061	H. sapiens	0	0	0	0	1	0	0	1	0	0	1	0	0	0	0	0	0	0	0	0
LOXL4	84171	symbol	H. sapiens	84171	H. sapiens	0	0	0	0	0	0	0	0	0	0	0	0	0	0	0	0	0	0	0	0
SERPINF2	5345	symbol	H. sapiens	5345	H. sapiens	0	0	1	0	0	0	1	0	0	1	0	0	1	0	0	0	0	0	0	0
GPT	2875	symbol	H. sapiens	2875	H. sapiens	0	0	0	0	0	0	0	0	0	0	0	0	0	0	0	0	0	0	0	0
GALNT5	11227	symbol	H. sapiens	11227	H. sapiens	0	1	0	0	0	0	0	0	0	0	0	0	0	0	0	0	0	0	0	0
GDA	9615	symbol	H. sapiens	9615	H. sapiens	0	0	0	0	0	0	0	0	0	0	0	0	0	1	0	0	0	0	0	0
AQP5	362	symbol	H. sapiens	362	H. sapiens	1	0	1	0	1	1	0	0	0	0	0	0	0	0	0	0	0	0	0	0
VNN1	8876	symbol	H. sapiens	8876	H. sapiens	0	0	0	0	0	0	1	0	0	0	0	0	0	0	0	0	0	0	0	0
PDE9A	5152	symbol	H. sapiens	5152	H. sapiens	0	0	0	0	0	0	0	0	0	0	0	0	0	1	0	0	0	0	0	0
RAB17	64284	symbol	H. sapiens	64284	H. sapiens	0	0	0	0	0	0	0	0	0	0	0	1	0	0	0	0	0	0	0	0
SFTA2	389376	symbol	H. sapiens	389376	H. sapiens	0	0	0	0	0	0	0	0	0	0	0	0	0	0	0	0	0	0	0	0
PSORS1C1	170679	symbol	H. sapiens	170679	H. sapiens	0	0	0	0	0	0	0	0	0	0	0	0	0	0	0	0	0	0	0	0
TFF1	7031	symbol	H. sapiens	7031	H. sapiens	1	0	0	1	0	0	0	0	0	0	0	0	0	0	0	1	0	0	0	0
PLAC8	51316	symbol	H. sapiens	51316	H. sapiens	0	0	0	1	0	0	0	0	0	0	0	0	0	0	0	0	1	0	0	1
RHOBTB2	23221	symbol	H. sapiens	23221	H. sapiens	0	0	0	0	0	0	0	0	0	1	0	0	0	0	0	0	0	0	0	0
SPINK1	6690	symbol	H. sapiens	6690	H. sapiens	0	0	0	0	0	0	0	0	0	0	0	0	0	0	0	0	0	0	0	0
LOC101927318	101927318	Gene_ID	H. sapiens	101927318	H. sapiens	0	0	0	0	0	0	0	0	0	0	0	0	0	0	0	0	0	0	0	0
HIST1H1C	3006	gene_synonym	H. sapiens	3006	H. sapiens	0	0	0	0	0	0	0	0	0	0	0	0	0	0	0	0	0	0	0	0
AVPI1	60370	symbol	H. sapiens	60370	H. sapiens	0	0	0	0	0	0	0	0	0	0	0	0	0	0	0	0	0	0	0	0
BIN1	274	symbol	H. sapiens	274	H. sapiens	1	0	0	0	1	0	0	0	0	1	0	0	1	0	0	0	0	0	0	0
ACY3	91703	symbol	H. sapiens	91703	H. sapiens	0	0	0	0	0	0	0	0	0	0	0	0	0	0	0	0	0	0	0	0
C4BPB	725	symbol	H. sapiens	725	H. sapiens	0	0	1	0	0	0	0	0	0	0	0	0	0	0	1	0	1	0	0	0
MUCL3	135656	symbol	H. sapiens	135656	H. sapiens	0	0	0	0	0	0	0	0	0	0	0	0	0	0	0	0	0	0	0	0
EPHB2	2048	symbol	H. sapiens	2048	H. sapiens	1	0	1	0	1	1	1	0	0	1	0	0	0	0	1	0	0	0	0	0
CYP2B7P	1556	symbol	H. sapiens	1556	H. sapiens	0	0	0	0	0	0	0	0	0	0	0	0	0	0	0	0	0	0	0	0
KCTD15	79047	symbol	H. sapiens	79047	H. sapiens	0	0	0	0	0	0	0	0	0	0	0	0	0	0	0	0	0	0	0	0
BCL11B	64919	symbol	H. sapiens	64919	H. sapiens	0	0	0	0	1	1	1	0	0	0	0	0	0	0	0	0	0	0	0	0
LINC00649	100506334	symbol	H. sapiens	100506334	H. sapiens	0	0	0	0	0	0	0	0	0	0	0	0	0	0	0	0	0	0	0	0
WNK1	65125	symbol	H. sapiens	65125	H. sapiens	1	0	1	0	0	1	1	0	0	0	0	0	0	0	0	1	0	0	1	0
C20orf194	25943	gene_synonym	H. sapiens	25943	H. sapiens	0	0	0	0	0	0	0	0	0	0	0	0	0	0	0	0	0	0	0	0
STARD3	10948	symbol	H. sapiens	10948	H. sapiens	0	0	0	0	0	0	0	1	1	0	0	0	0	0	0	0	0	0	0	0
TFAP2C	7022	symbol	H. sapiens	7022	H. sapiens	0	0	0	0	0	0	0	0	0	0	0	0	0	0	0	0	0	0	0	0
JAG1	182	symbol	H. sapiens	182	H. sapiens	0	0	1	0	1	1	1	0	0	0	0	0	0	0	1	0	0	0	0	1
WASF3	10810	symbol	H. sapiens	10810	H. sapiens	0	0	0	0	0	0	0	0	0	1	0	0	1	0	0	0	0	0	0	0
DNMT3B	1789	symbol	H. sapiens	1789	H. sapiens	0	0	0	0	1	0	0	0	0	0	0	0	0	0	0	0	0	0	0	0
IRX2	153572	symbol	H. sapiens	153572	H. sapiens	0	0	0	0	1	1	0	0	0	0	0	0	0	0	0	0	0	0	0	0
E2F2	1870	symbol	H. sapiens	1870	H. sapiens	0	0	1	0	0	0	0	0	0	0	0	0	0	0	0	0	0	0	0	0
PGAP3	93210	symbol	H. sapiens	93210	H. sapiens	0	1	0	0	0	0	0	0	0	0	0	0	0	0	0	0	0	0	0	0
BRMS1L	84312	symbol	H. sapiens	84312	H. sapiens	0	0	0	0	0	0	0	0	0	0	0	0	0	0	0	0	0	0	0	0
ZNF530	348327	symbol	H. sapiens	348327	H. sapiens	0	0	0	0	0	0	0	0	0	0	0	0	0	0	0	0	0	0	0	0
CECR2	27443	symbol	H. sapiens	27443	H. sapiens	0	0	0	0	1	1	0	0	0	0	0	0	0	0	0	0	0	0	0	0
MAFB	9935	symbol	H. sapiens	9935	H. sapiens	0	0	0	0	0	1	1	0	0	0	0	0	0	0	0	0	0	0	0	1
MYSM1	114803	symbol	H. sapiens	114803	H. sapiens	0	0	0	0	0	0	1	0	0	0	0	0	0	0	0	0	0	0	0	0
SLC24A3	57419	symbol	H. sapiens	57419	H. sapiens	0	0	0	0	0	0	0	0	0	0	0	0	0	0	0	0	0	0	0	0
NFIA	4774	symbol	H. sapiens	4774	H. sapiens	0	0	0	0	1	0	0	0	0	0	1	0	0	0	0	0	0	0	0	0
ZNF304	57343	symbol	H. sapiens	57343	H. sapiens	0	0	1	0	0	0	0	0	0	1	0	0	0	0	0	0	0	0	0	0
SHH	6469	symbol	H. sapiens	6469	H. sapiens	0	0	1	0	1	1	1	1	1	0	0	0	1	0	0	1	0	0	0	0
JUN	3725	symbol	H. sapiens	3725	H. sapiens	0	1	1	0	0	0	1	0	0	0	1	0	0	0	0	1	1	0	0	0
TP63	8626	symbol	H. sapiens	8626	H. sapiens	0	0	1	1	1	1	0	0	0	0	0	0	0	0	0	0	0	0	0	0
TINCR	257000	symbol	H. sapiens	257000	H. sapiens	0	0	0	0	0	0	0	0	0	0	0	0	0	0	0	0	0	0	0	0

## Sheet: Enrichment
GroupID	Category	Term	Description	LogP	Log(q-value)	InTerm_InList	Genes	Symbols
1_Summary	GO Biological Processes	GO:0022600	digestive system process	-5.33747	-1.14148	6/104	362,3784,4583,7031,9245,65125,3934,64116,2048,274,7134	AQP5,KCNQ1,MUC2,TFF1,GCNT3,WNK1,LCN2,SLC39A8,EPHB2,BIN1,TNNC1
1_Member	GO Biological Processes	GO:0022600	digestive system process	-5.33747	-1.14148	6/104	362,3784,4583,7031,9245,65125	AQP5,KCNQ1,MUC2,TFF1,GCNT3,WNK1
1_Member	GO Biological Processes	GO:0007586	digestion	-4.65155	-0.936496	6/137	362,3784,4583,7031,9245,65125	AQP5,KCNQ1,MUC2,TFF1,GCNT3,WNK1
1_Member	GO Biological Processes	GO:0098659	inorganic cation import across plasma membrane	-2.98361	-0.423575	4/108	3784,3934,64116,65125	KCNQ1,LCN2,SLC39A8,WNK1
1_Member	GO Biological Processes	GO:0099587	inorganic ion import across plasma membrane	-2.98361	-0.423575	4/108	3784,3934,64116,65125	KCNQ1,LCN2,SLC39A8,WNK1
1_Member	GO Biological Processes	GO:1904064	positive regulation of cation transmembrane transport	-2.45295	-0.190981	4/151	2048,3784,3934,65125	EPHB2,KCNQ1,LCN2,WNK1
1_Member	GO Biological Processes	GO:0034767	positive regulation of ion transmembrane transport	-2.29802	-0.110326	4/167	2048,3784,3934,65125	EPHB2,KCNQ1,LCN2,WNK1
1_Member	GO Biological Processes	GO:0098739	import across plasma membrane	-2.20112	-0.0582194	4/178	3784,3934,64116,65125	KCNQ1,LCN2,SLC39A8,WNK1
1_Member	GO Biological Processes	GO:1901379	regulation of potassium ion transmembrane transport	-2.15003	-0.0404053	3/95	274,3784,65125	BIN1,KCNQ1,WNK1
1_Member	GO Biological Processes	GO:0070252	actin-mediated cell contraction	-2.12516	-0.040198	3/97	274,3784,7134	BIN1,KCNQ1,TNNC1
2_Summary	GO Biological Processes	GO:0016266	O-glycan processing	-4.53228	-0.936496	4/43	6484,9245,11227,27090,7368,93210,2762,25825,64116,124872,221,3725	ST3GAL4,GCNT3,GALNT5,ST6GALNAC4,UGT8,PGAP3,GMDS,BACE2,SLC39A8,B4GALNT2,ALDH3B1,JUN
2_Member	GO Biological Processes	GO:0016266	O-glycan processing	-4.53228	-0.936496	4/43	6484,9245,11227,27090	ST3GAL4,GCNT3,GALNT5,ST6GALNAC4
2_Member	GO Biological Processes	GO:0009247	glycolipid biosynthetic process	-3.74714	-0.619489	4/68	6484,7368,27090,93210	ST3GAL4,UGT8,ST6GALNAC4,PGAP3
2_Member	GO Biological Processes	GO:1901137	carbohydrate derivative biosynthetic process	-3.62084	-0.619489	10/618	2762,6484,7368,9245,11227,25825,27090,64116,93210,124872	GMDS,ST3GAL4,UGT8,GCNT3,GALNT5,BACE2,ST6GALNAC4,SLC39A8,PGAP3,B4GALNT2
2_Member	GO Biological Processes	GO:0046467	membrane lipid biosynthetic process	-3.51444	-0.619489	5/142	221,6484,7368,27090,93210	ALDH3B1,ST3GAL4,UGT8,ST6GALNAC4,PGAP3
2_Member	GO Biological Processes	GO:0009101	glycoprotein biosynthetic process	-3.43895	-0.610358	7/320	6484,9245,11227,25825,27090,64116,124872	ST3GAL4,GCNT3,GALNT5,BACE2,ST6GALNAC4,SLC39A8,B4GALNT2
2_Member	GO Biological Processes	GO:0006486	protein glycosylation	-3.42613	-0.610358	6/229	6484,9245,11227,27090,64116,124872	ST3GAL4,GCNT3,GALNT5,ST6GALNAC4,SLC39A8,B4GALNT2
2_Member	GO Biological Processes	GO:0043413	macromolecule glycosylation	-3.42613	-0.610358	6/229	6484,9245,11227,27090,64116,124872	ST3GAL4,GCNT3,GALNT5,ST6GALNAC4,SLC39A8,B4GALNT2
2_Member	GO Biological Processes	GO:0006493	protein O-linked glycosylation	-3.31766	-0.525372	4/88	6484,9245,11227,27090	ST3GAL4,GCNT3,GALNT5,ST6GALNAC4
2_Member	GO Biological Processes	GO:0070085	glycosylation	-3.28999	-0.525372	6/243	6484,9245,11227,27090,64116,124872	ST3GAL4,GCNT3,GALNT5,ST6GALNAC4,SLC39A8,B4GALNT2
2_Member	GO Biological Processes	GO:0006664	glycolipid metabolic process	-3.10835	-0.458545	4/100	6484,7368,27090,93210	ST3GAL4,UGT8,ST6GALNAC4,PGAP3
2_Member	GO Biological Processes	GO:1903509	liposaccharide metabolic process	-3.09217	-0.458545	4/101	6484,7368,27090,93210	ST3GAL4,UGT8,ST6GALNAC4,PGAP3
2_Member	GO Biological Processes	GO:0009100	glycoprotein metabolic process	-2.93433	-0.410448	7/390	6484,9245,11227,25825,27090,64116,124872	ST3GAL4,GCNT3,GALNT5,BACE2,ST6GALNAC4,SLC39A8,B4GALNT2
2_Member	GO Biological Processes	GO:0006643	membrane lipid metabolic process	-2.80565	-0.342061	5/204	221,6484,7368,27090,93210	ALDH3B1,ST3GAL4,UGT8,ST6GALNAC4,PGAP3
2_Member	GO Biological Processes	GO:0009311	oligosaccharide metabolic process	-2.671	-0.274355	3/62	6484,27090,124872	ST3GAL4,ST6GALNAC4,B4GALNT2
2_Member	GO Biological Processes	GO:0019080	viral gene expression	-2.16268	-0.0458787	3/94	3725,6484,27090	JUN,ST3GAL4,ST6GALNAC4
2_Member	GO Biological Processes	GO:0030148	sphingolipid biosynthetic process	-2.05386	0	3/103	221,7368,27090	ALDH3B1,UGT8,ST6GALNAC4
3_Summary	GO Biological Processes	GO:0050878	regulation of body fluid levels	-4.53042	-0.936496	9/382	362,685,725,2048,5345,6469,6484,8626,65125,182,1870,3725,57343,116844	AQP5,BTC,C4BPB,EPHB2,SERPINF2,SHH,ST3GAL4,TP63,WNK1,JAG1,E2F2,JUN,ZNF304,LRG1
3_Member	GO Biological Processes	GO:0050878	regulation of body fluid levels	-4.53042	-0.936496	9/382	362,685,725,2048,5345,6469,6484,8626,65125	AQP5,BTC,C4BPB,EPHB2,SERPINF2,SHH,ST3GAL4,TP63,WNK1
3_Member	GO Biological Processes	GO:0007596	blood coagulation	-2.6798	-0.274355	5/218	725,2048,5345,6469,6484	C4BPB,EPHB2,SERPINF2,SHH,ST3GAL4
3_Member	GO Biological Processes	GO:0007599	hemostasis	-2.63713	-0.254924	5/223	725,2048,5345,6469,6484	C4BPB,EPHB2,SERPINF2,SHH,ST3GAL4
3_Member	GO Biological Processes	GO:0050817	coagulation	-2.63713	-0.254924	5/223	725,2048,5345,6469,6484	C4BPB,EPHB2,SERPINF2,SHH,ST3GAL4
3_Member	GO Biological Processes	GO:0030193	regulation of blood coagulation	-2.5934	-0.248596	3/66	2048,5345,6484	EPHB2,SERPINF2,ST3GAL4
3_Member	GO Biological Processes	GO:1900046	regulation of hemostasis	-2.55649	-0.231563	3/68	2048,5345,6484	EPHB2,SERPINF2,ST3GAL4
3_Member	GO Biological Processes	GO:0050818	regulation of coagulation	-2.50328	-0.201918	3/71	2048,5345,6484	EPHB2,SERPINF2,ST3GAL4
3_Member	GO Biological Processes	GO:0048514	blood vessel morphogenesis	-2.12529	-0.040198	8/687	182,1870,2048,3725,5345,6469,57343,116844	JAG1,E2F2,EPHB2,JUN,SERPINF2,SHH,ZNF304,LRG1
4_Summary	GO Biological Processes	GO:0048871	multicellular organismal homeostasis	-4.29397	-0.796957	10/511	24,3934,4583,5284,7031,8626,8809,51316,64116,112609	ABCA4,LCN2,MUC2,PIGR,TFF1,TP63,IL18R1,PLAC8,SLC39A8,MRAP2
4_Member	GO Biological Processes	GO:0048871	multicellular organismal homeostasis	-4.29397	-0.796957	10/511	24,3934,4583,5284,7031,8626,8809,51316,64116,112609	ABCA4,LCN2,MUC2,PIGR,TFF1,TP63,IL18R1,PLAC8,SLC39A8,MRAP2
4_Member	GO Biological Processes	GO:0001894	tissue homeostasis	-2.29771	-0.110326	5/268	24,4583,5284,7031,64116	ABCA4,MUC2,PIGR,TFF1,SLC39A8
4_Member	GO Biological Processes	GO:0060249	anatomical structure homeostasis	-2.01552	0	5/314	24,4583,5284,7031,64116	ABCA4,MUC2,PIGR,TFF1,SLC39A8
5_Summary	GO Biological Processes	GO:0001655	urogenital system development	-4.08704	-0.66921	8/339	182,2048,4774,6469,8626,9245,153572,168002,27443,3934,4061,7134,89870,274,1789,64919,362,3784,79574	JAG1,EPHB2,NFIA,SHH,TP63,GCNT3,IRX2,DACT2,CECR2,LCN2,LY6E,TNNC1,TRIM15,BIN1,DNMT3B,BCL11B,AQP5,KCNQ1,EPS8L3
5_Member	GO Biological Processes	GO:0001655	urogenital system development	-4.08704	-0.66921	8/339	182,2048,4774,6469,8626,9245,153572,168002	JAG1,EPHB2,NFIA,SHH,TP63,GCNT3,IRX2,DACT2
5_Member	GO Biological Processes	GO:0060571	morphogenesis of an epithelial fold	-3.89325	-0.619489	3/24	6469,8626,27443	SHH,TP63,CECR2
5_Member	GO Biological Processes	GO:0048729	tissue morphogenesis	-3.6433	-0.619489	10/614	182,3934,4061,6469,7134,8626,9245,27443,89870,153572	JAG1,LCN2,LY6E,SHH,TNNC1,TP63,GCNT3,CECR2,TRIM15,IRX2
5_Member	GO Biological Processes	GO:0045664	regulation of neuron differentiation	-2.88215	-0.39568	5/196	182,274,1789,6469,64919	JAG1,BIN1,DNMT3B,SHH,BCL11B
5_Member	GO Biological Processes	GO:0072001	renal system development	-2.79577	-0.340153	6/303	182,4774,6469,9245,153572,168002	JAG1,NFIA,SHH,GCNT3,IRX2,DACT2
5_Member	GO Biological Processes	GO:0042476	odontogenesis	-2.68736	-0.274355	4/130	362,6469,8626,64919	AQP5,SHH,TP63,BCL11B
5_Member	GO Biological Processes	GO:0002064	epithelial cell development	-2.62037	-0.254924	5/225	182,3784,8626,64919,168002	JAG1,KCNQ1,TP63,BCL11B,DACT2
5_Member	GO Biological Processes	GO:0016331	morphogenesis of embryonic epithelium	-2.49463	-0.201918	4/147	6469,8626,27443,153572	SHH,TP63,CECR2,IRX2
5_Member	GO Biological Processes	GO:0043588	skin development	-2.33192	-0.118211	5/263	182,6469,8626,64919,168002	JAG1,SHH,TP63,BCL11B,DACT2
5_Member	GO Biological Processes	GO:0042475	odontogenesis of dentin-containing tooth	-2.21483	-0.0582194	3/90	6469,8626,64919	SHH,TP63,BCL11B
5_Member	GO Biological Processes	GO:0072080	nephron tubule development	-2.20155	-0.0582194	3/91	182,6469,153572	JAG1,SHH,IRX2
5_Member	GO Biological Processes	GO:0060993	kidney morphogenesis	-2.16268	-0.0458787	3/94	6469,9245,153572	SHH,GCNT3,IRX2
5_Member	GO Biological Processes	GO:0061326	renal tubule development	-2.16268	-0.0458787	3/94	182,6469,153572	JAG1,SHH,IRX2
5_Member	GO Biological Processes	GO:0001822	kidney development	-2.13151	-0.040198	5/294	182,6469,9245,153572,168002	JAG1,SHH,GCNT3,IRX2,DACT2
5_Member	GO Biological Processes	GO:0009913	epidermal cell differentiation	-2.01207	0	4/202	182,3784,8626,64919	JAG1,KCNQ1,TP63,BCL11B
5_Member	GO Biological Processes	GO:0042303	molting cycle	-2.00887	0	3/107	6469,8626,79574	SHH,TP63,EPS8L3
5_Member	GO Biological Processes	GO:0042633	hair cycle	-2.00887	0	3/107	6469,8626,79574	SHH,TP63,EPS8L3
6_Summary	GO Biological Processes	GO:0048839	inner ear development	-3.88741	-0.619489	6/188	182,2048,3784,6469,9935,27443,8626,65125,89870,153572,362,64919	JAG1,EPHB2,KCNQ1,SHH,MAFB,CECR2,TP63,WNK1,TRIM15,IRX2,AQP5,BCL11B
6_Member	GO Biological Processes	GO:0048839	inner ear development	-3.88741	-0.619489	6/188	182,2048,3784,6469,9935,27443	JAG1,EPHB2,KCNQ1,SHH,MAFB,CECR2
6_Member	GO Biological Processes	GO:0043583	ear development	-3.59399	-0.619489	6/213	182,2048,3784,6469,9935,27443	JAG1,EPHB2,KCNQ1,SHH,MAFB,CECR2
6_Member	GO Biological Processes	GO:0048598	embryonic morphogenesis	-3.11974	-0.458545	9/591	2048,3784,6469,8626,9935,27443,65125,89870,153572	EPHB2,KCNQ1,SHH,TP63,MAFB,CECR2,WNK1,TRIM15,IRX2
6_Member	GO Biological Processes	GO:0007423	sensory organ development	-2.68264	-0.274355	8/554	182,362,2048,3784,6469,9935,27443,64919	JAG1,AQP5,EPHB2,KCNQ1,SHH,MAFB,CECR2,BCL11B
6_Member	GO Biological Processes	GO:0060113	inner ear receptor cell differentiation	-2.671	-0.274355	3/62	182,3784,27443	JAG1,KCNQ1,CECR2
6_Member	GO Biological Processes	GO:0042490	mechanoreceptor differentiation	-2.57479	-0.242134	3/67	182,3784,27443	JAG1,KCNQ1,CECR2
6_Member	GO Biological Processes	GO:0090596	sensory organ morphogenesis	-2.38116	-0.136301	5/256	182,362,2048,3784,9935	JAG1,AQP5,EPHB2,KCNQ1,MAFB
6_Member	GO Biological Processes	GO:0042472	inner ear morphogenesis	-2.13752	-0.040198	3/96	2048,3784,9935	EPHB2,KCNQ1,MAFB
7_Summary	GO Biological Processes	GO:1903706	regulation of hemopoiesis	-3.82568	-0.619489	8/370	182,3725,3965,6469,8876,9935,85477,114803,64919,2048,65125,124872,168002,5345,6484,8809,64116	JAG1,JUN,LGALS9,SHH,VNN1,MAFB,SCIN,MYSM1,BCL11B,EPHB2,WNK1,B4GALNT2,DACT2,SERPINF2,ST3GAL4,IL18R1,SLC39A8
7_Member	GO Biological Processes	GO:1903706	regulation of hemopoiesis	-3.82568	-0.619489	8/370	182,3725,3965,6469,8876,9935,85477,114803	JAG1,JUN,LGALS9,SHH,VNN1,MAFB,SCIN,MYSM1
7_Member	GO Biological Processes	GO:0033077	T cell differentiation in thymus	-3.58283	-0.619489	4/75	6469,8876,9935,64919	SHH,VNN1,MAFB,BCL11B
7_Member	GO Biological Processes	GO:0007162	negative regulation of cell adhesion	-3.58171	-0.619489	7/303	182,2048,3965,6469,65125,124872,168002	JAG1,EPHB2,LGALS9,SHH,WNK1,B4GALNT2,DACT2
7_Member	GO Biological Processes	GO:0022407	regulation of cell-cell adhesion	-3.25744	-0.508619	8/450	182,3965,5345,6469,6484,8876,65125,124872	JAG1,LGALS9,SERPINF2,SHH,ST3GAL4,VNN1,WNK1,B4GALNT2
7_Member	GO Biological Processes	GO:0030217	T cell differentiation	-3.16268	-0.458545	6/257	3965,6469,8809,8876,9935,64919	LGALS9,SHH,IL18R1,VNN1,MAFB,BCL11B
7_Member	GO Biological Processes	GO:0048538	thymus development	-3.07474	-0.458545	3/45	6469,9935,64919	SHH,MAFB,BCL11B
7_Member	GO Biological Processes	GO:0030155	regulation of cell adhesion	-2.96634	-0.423575	10/751	182,2048,3965,5345,6469,6484,8876,65125,124872,168002	JAG1,EPHB2,LGALS9,SERPINF2,SHH,ST3GAL4,VNN1,WNK1,B4GALNT2,DACT2
7_Member	GO Biological Processes	GO:0046632	alpha-beta T cell differentiation	-2.92501	-0.41027	4/112	3965,6469,8809,64919	LGALS9,SHH,IL18R1,BCL11B
7_Member	GO Biological Processes	GO:0022408	negative regulation of cell-cell adhesion	-2.88215	-0.39568	5/196	182,3965,6469,65125,124872	JAG1,LGALS9,SHH,WNK1,B4GALNT2
7_Member	GO Biological Processes	GO:1903131	mononuclear cell differentiation	-2.71052	-0.277965	7/427	3725,3965,6469,8809,8876,9935,64919	JUN,LGALS9,SHH,IL18R1,VNN1,MAFB,BCL11B
7_Member	GO Biological Processes	GO:0046631	alpha-beta T cell activation	-2.40258	-0.151082	4/156	3965,6469,8809,64919	LGALS9,SHH,IL18R1,BCL11B
7_Member	GO Biological Processes	GO:1902107	positive regulation of leukocyte differentiation	-2.37324	-0.136301	4/159	3725,3965,6469,8876	JUN,LGALS9,SHH,VNN1
7_Member	GO Biological Processes	GO:1903708	positive regulation of hemopoiesis	-2.37324	-0.136301	4/159	3725,3965,6469,8876	JUN,LGALS9,SHH,VNN1
7_Member	GO Biological Processes	GO:0007159	leukocyte cell-cell adhesion	-2.3615	-0.129307	6/371	3965,6469,6484,8876,64116,65125	LGALS9,SHH,ST3GAL4,VNN1,SLC39A8,WNK1
7_Member	GO Biological Processes	GO:0030098	lymphocyte differentiation	-2.34466	-0.123907	6/374	3965,6469,8809,8876,9935,64919	LGALS9,SHH,IL18R1,VNN1,MAFB,BCL11B
7_Member	GO Biological Processes	GO:1902105	regulation of leukocyte differentiation	-2.21226	-0.0582194	5/281	3725,3965,6469,8876,9935	JUN,LGALS9,SHH,VNN1,MAFB
7_Member	GO Biological Processes	GO:0045582	positive regulation of T cell differentiation	-2.20155	-0.0582194	3/91	3965,6469,8876	LGALS9,SHH,VNN1
7_Member	GO Biological Processes	GO:0022409	positive regulation of cell-cell adhesion	-2.19322	-0.0541446	5/284	3965,5345,6469,6484,8876	LGALS9,SERPINF2,SHH,ST3GAL4,VNN1
7_Member	GO Biological Processes	GO:0002521	leukocyte differentiation	-2.14333	-0.040198	7/543	3725,3965,6469,8809,8876,9935,64919	JUN,LGALS9,SHH,IL18R1,VNN1,MAFB,BCL11B
7_Member	GO Biological Processes	GO:0045621	positive regulation of lymphocyte differentiation	-2.04243	0	3/104	3965,6469,8876	LGALS9,SHH,VNN1
8_Summary	GO Biological Processes	GO:0015850	organic hydroxy compound transport	-3.75288	-0.619489	7/284	24,3784,4061,6469,9123,10948,114879	ABCA4,KCNQ1,LY6E,SHH,SLC16A3,STARD3,OSBPL5
8_Member	GO Biological Processes	GO:0015850	organic hydroxy compound transport	-3.75288	-0.619489	7/284	24,3784,4061,6469,9123,10948,114879	ABCA4,KCNQ1,LY6E,SHH,SLC16A3,STARD3,OSBPL5
9_Summary	GO Biological Processes	GO:0034754	cellular hormone metabolic process	-3.58636	-0.619489	5/137	1562,6469,6783,7364,10948,25825,3784,221	CYP2C18,SHH,SULT1E1,UGT2B7,STARD3,BACE2,KCNQ1,ALDH3B1
9_Member	GO Biological Processes	GO:0034754	cellular hormone metabolic process	-3.58636	-0.619489	5/137	1562,6469,6783,7364,10948	CYP2C18,SHH,SULT1E1,UGT2B7,STARD3
9_Member	GO Biological Processes	GO:0042445	hormone metabolic process	-3.54002	-0.619489	6/218	1562,6469,6783,7364,10948,25825	CYP2C18,SHH,SULT1E1,UGT2B7,STARD3,BACE2
9_Member	GO Biological Processes	GO:0010817	regulation of hormone levels	-2.30562	-0.110326	7/506	1562,3784,6469,6783,7364,10948,25825	CYP2C18,KCNQ1,SHH,SULT1E1,UGT2B7,STARD3,BACE2
9_Member	GO Biological Processes	GO:0034308	primary alcohol metabolic process	-2.06542	0	3/102	221,1562,6783	ALDH3B1,CYP2C18,SULT1E1
10_Summary	GO Biological Processes	GO:0044089	positive regulation of cellular component biogenesis	-3.51857	-0.619489	9/520	274,638,2048,5345,10810,57343,79574,85477,148170,685,7134,23221,3784,92521	BIN1,BIK,EPHB2,SERPINF2,WASF3,ZNF304,EPS8L3,SCIN,CDC42EP5,BTC,TNNC1,RHOBTB2,KCNQ1,SPECC1
10_Member	GO Biological Processes	GO:0044089	positive regulation of cellular component biogenesis	-3.51857	-0.619489	9/520	274,638,2048,5345,10810,57343,79574,85477,148170	BIN1,BIK,EPHB2,SERPINF2,WASF3,ZNF304,EPS8L3,SCIN,CDC42EP5
10_Member	GO Biological Processes	GO:0030838	positive regulation of actin filament polymerization	-3.12472	-0.458545	4/99	274,10810,85477,148170	BIN1,WASF3,SCIN,CDC42EP5
10_Member	GO Biological Processes	GO:0010638	positive regulation of organelle organization	-2.93465	-0.410448	8/505	274,638,685,5345,10810,57343,85477,148170	BIN1,BIK,BTC,SERPINF2,WASF3,ZNF304,SCIN,CDC42EP5
10_Member	GO Biological Processes	GO:0032970	regulation of actin filament-based process	-2.88376	-0.39568	7/398	274,5345,7134,10810,23221,85477,148170	BIN1,SERPINF2,TNNC1,WASF3,RHOBTB2,SCIN,CDC42EP5
10_Member	GO Biological Processes	GO:1902905	positive regulation of supramolecular fiber organization	-2.75958	-0.311786	5/209	274,5345,10810,85477,148170	BIN1,SERPINF2,WASF3,SCIN,CDC42EP5
10_Member	GO Biological Processes	GO:0051495	positive regulation of cytoskeleton organization	-2.61206	-0.254924	5/226	274,5345,10810,85477,148170	BIN1,SERPINF2,WASF3,SCIN,CDC42EP5
10_Member	GO Biological Processes	GO:0032273	positive regulation of protein polymerization	-2.59332	-0.248596	4/138	274,10810,85477,148170	BIN1,WASF3,SCIN,CDC42EP5
10_Member	GO Biological Processes	GO:0031334	positive regulation of protein-containing complex assembly	-2.51556	-0.206072	5/238	274,638,10810,85477,148170	BIN1,BIK,WASF3,SCIN,CDC42EP5
10_Member	GO Biological Processes	GO:0032956	regulation of actin cytoskeleton organization	-2.43063	-0.174167	6/359	274,5345,10810,23221,85477,148170	BIN1,SERPINF2,WASF3,RHOBTB2,SCIN,CDC42EP5
10_Member	GO Biological Processes	GO:0030833	regulation of actin filament polymerization	-2.25308	-0.0699381	4/172	274,10810,85477,148170	BIN1,WASF3,SCIN,CDC42EP5
10_Member	GO Biological Processes	GO:0030029	actin filament-based process	-2.24105	-0.066261	9/799	274,3784,5345,7134,10810,23221,85477,92521,148170	BIN1,KCNQ1,SERPINF2,TNNC1,WASF3,RHOBTB2,SCIN,SPECC1,CDC42EP5
10_Member	GO Biological Processes	GO:0110053	regulation of actin filament organization	-2.23154	-0.0649455	5/278	274,5345,10810,85477,148170	BIN1,SERPINF2,WASF3,SCIN,CDC42EP5
10_Member	GO Biological Processes	GO:0008064	regulation of actin polymerization or depolymerization	-2.11891	-0.040198	4/188	274,10810,85477,148170	BIN1,WASF3,SCIN,CDC42EP5
10_Member	GO Biological Processes	GO:0030832	regulation of actin filament length	-2.11097	-0.0355622	4/189	274,10810,85477,148170	BIN1,WASF3,SCIN,CDC42EP5
10_Member	GO Biological Processes	GO:0030041	actin filament polymerization	-2.09524	-0.0231103	4/191	274,10810,85477,148170	BIN1,WASF3,SCIN,CDC42EP5
11_Summary	GO Biological Processes	GO:0016032	viral process	-3.48261	-0.610358	8/416	3669,3725,3965,4061,4774,6484,27090,89870	ISG20,JUN,LGALS9,LY6E,NFIA,ST3GAL4,ST6GALNAC4,TRIM15
11_Member	GO Biological Processes	GO:0016032	viral process	-3.48261	-0.610358	8/416	3669,3725,3965,4061,4774,6484,27090,89870	ISG20,JUN,LGALS9,LY6E,NFIA,ST3GAL4,ST6GALNAC4,TRIM15
11_Member	GO Biological Processes	GO:0043903	regulation of biological process involved in symbiotic interaction	-2.48609	-0.201918	3/72	3965,4061,89870	LGALS9,LY6E,TRIM15
11_Member	GO Biological Processes	GO:1903900	regulation of viral life cycle	-2.48409	-0.201918	4/148	3669,3965,4061,89870	ISG20,LGALS9,LY6E,TRIM15
11_Member	GO Biological Processes	GO:0050792	regulation of viral process	-2.32573	-0.116519	4/164	3669,3965,4061,89870	ISG20,LGALS9,LY6E,TRIM15
11_Member	GO Biological Processes	GO:0048525	negative regulation of viral process	-2.18844	-0.053154	3/92	3669,4061,89870	ISG20,LY6E,TRIM15
12_Summary	GO Biological Processes	GO:0002385	mucosal immune response	-3.29151	-0.525372	3/38	5284,64284,92747	PIGR,RAB17,BPIFB1
12_Member	GO Biological Processes	GO:0002385	mucosal immune response	-3.29151	-0.525372	3/38	5284,64284,92747	PIGR,RAB17,BPIFB1
12_Member	GO Biological Processes	GO:0002251	organ or tissue specific immune response	-3.19378	-0.4602	3/41	5284,64284,92747	PIGR,RAB17,BPIFB1
13_Summary	GO Biological Processes	GO:0014003	oligodendrocyte development	-3.1629	-0.458545	3/42	745,6469,10810,25825,274,5345,284106	MYRF,SHH,WASF3,BACE2,BIN1,SERPINF2,CISD3
13_Member	GO Biological Processes	GO:0014003	oligodendrocyte development	-3.1629	-0.458545	3/42	745,6469,10810	MYRF,SHH,WASF3
13_Member	GO Biological Processes	GO:0021782	glial cell development	-2.86869	-0.39568	4/116	745,6469,10810,25825	MYRF,SHH,WASF3,BACE2
13_Member	GO Biological Processes	GO:0010001	glial cell differentiation	-2.62037	-0.254924	5/225	274,745,6469,10810,25825	BIN1,MYRF,SHH,WASF3,BACE2
13_Member	GO Biological Processes	GO:0048708	astrocyte differentiation	-2.34217	-0.123907	3/81	274,6469,25825	BIN1,SHH,BACE2
13_Member	GO Biological Processes	GO:0048709	oligodendrocyte differentiation	-2.15003	-0.0404053	3/95	745,6469,10810	MYRF,SHH,WASF3
13_Member	GO Biological Processes	GO:0051604	protein maturation	-2.11947	-0.040198	5/296	745,5345,6469,25825,284106	MYRF,SERPINF2,SHH,BACE2,CISD3
13_Member	GO Biological Processes	GO:0042063	gliogenesis	-2.08983	-0.0209477	5/301	274,745,6469,10810,25825	BIN1,MYRF,SHH,WASF3,BACE2
14_Summary	GO Biological Processes	GO:0009154	purine ribonucleotide catabolic process	-3.13278	-0.458545	3/43	5143,5152,9615,2762,2766,6783,124872	PDE4C,PDE9A,GDA,GMDS,GMPR,SULT1E1,B4GALNT2
14_Member	GO Biological Processes	GO:0009154	purine ribonucleotide catabolic process	-3.13278	-0.458545	3/43	5143,5152,9615	PDE4C,PDE9A,GDA
14_Member	GO Biological Processes	GO:0006195	purine nucleotide catabolic process	-3.0194	-0.425478	3/47	5143,5152,9615	PDE4C,PDE9A,GDA
14_Member	GO Biological Processes	GO:0009261	ribonucleotide catabolic process	-2.99267	-0.423575	3/48	5143,5152,9615	PDE4C,PDE9A,GDA
14_Member	GO Biological Processes	GO:0072523	purine-containing compound catabolic process	-2.86739	-0.39568	3/53	5143,5152,9615	PDE4C,PDE9A,GDA
14_Member	GO Biological Processes	GO:0009166	nucleotide catabolic process	-2.45247	-0.190981	3/74	5143,5152,9615	PDE4C,PDE9A,GDA
14_Member	GO Biological Processes	GO:1901292	nucleoside phosphate catabolic process	-2.29806	-0.110326	3/84	5143,5152,9615	PDE4C,PDE9A,GDA
14_Member	GO Biological Processes	GO:0055086	nucleobase-containing small molecule metabolic process	-2.03397	0	7/570	2762,2766,5143,5152,6783,9615,124872	GMDS,GMPR,PDE4C,PDE9A,SULT1E1,GDA,B4GALNT2
15_Summary	GO Biological Processes	GO:0034142	toll-like receptor 4 signaling pathway	-3.07474	-0.458545	3/45	3430,3965,92747,8809,182,629,725,2048,6284,89870	IFI35,LGALS9,BPIFB1,IL18R1,JAG1,CFB,C4BPB,EPHB2,S100A13,TRIM15
15_Member	GO Biological Processes	GO:0034142	toll-like receptor 4 signaling pathway	-3.07474	-0.458545	3/45	3430,3965,92747	IFI35,LGALS9,BPIFB1
15_Member	GO Biological Processes	GO:1901224	positive regulation of NIK/NF-kappaB signaling	-2.53847	-0.223304	3/69	3430,3965,8809	IFI35,LGALS9,IL18R1
15_Member	GO Biological Processes	GO:0002252	immune effector process	-2.23359	-0.0649455	8/658	182,629,725,2048,3430,3965,6284,8809	JAG1,CFB,C4BPB,EPHB2,IFI35,LGALS9,S100A13,IL18R1
15_Member	GO Biological Processes	GO:0002221	pattern recognition receptor signaling pathway	-2.21821	-0.0582194	4/176	3430,3965,89870,92747	IFI35,LGALS9,TRIM15,BPIFB1
15_Member	GO Biological Processes	GO:0002275	myeloid cell activation involved in immune response	-2.17548	-0.0458787	3/93	3430,3965,6284	IFI35,LGALS9,S100A13
15_Member	GO Biological Processes	GO:0062207	regulation of pattern recognition receptor signaling pathway	-2.01994	0	3/106	3430,89870,92747	IFI35,TRIM15,BPIFB1
16_Summary	GO Biological Processes	GO:0010038	response to metal ion	-3.04616	-0.441246	7/373	3725,3934,4493,6469,7031,7134,65125	JUN,LCN2,MT1E,SHH,TFF1,TNNC1,WNK1
16_Member	GO Biological Processes	GO:0010038	response to metal ion	-3.04616	-0.441246	7/373	3725,3934,4493,6469,7031,7134,65125	JUN,LCN2,MT1E,SHH,TFF1,TNNC1,WNK1
16_Member	GO Biological Processes	GO:0071248	cellular response to metal ion	-2.04919	0	4/197	3725,4493,6469,65125	JUN,MT1E,SHH,WNK1
16_Member	GO Biological Processes	GO:0010035	response to inorganic substance	-2.01837	0	7/574	3725,3934,4493,6469,7031,7134,65125	JUN,LCN2,MT1E,SHH,TFF1,TNNC1,WNK1
17_Summary	GO Biological Processes	GO:0009617	response to bacterium	-2.97503	-0.423575	10/749	725,1755,2921,3725,3934,3965,6364,51316,84419,116844	C4BPB,DMBT1,CXCL3,JUN,LCN2,LGALS9,CCL20,PLAC8,C15orf48,LRG1
17_Member	GO Biological Processes	GO:0009617	response to bacterium	-2.97503	-0.423575	10/749	725,1755,2921,3725,3934,3965,6364,51316,84419,116844	C4BPB,DMBT1,CXCL3,JUN,LCN2,LGALS9,CCL20,PLAC8,C15orf48,LRG1
18_Summary	GO Biological Processes	GO:0006081	cellular aldehyde metabolic process	-2.71186	-0.277965	3/60	24,218,221	ABCA4,ALDH3A1,ALDH3B1
18_Member	GO Biological Processes	GO:0006081	cellular aldehyde metabolic process	-2.71186	-0.277965	3/60	24,218,221	ABCA4,ALDH3A1,ALDH3B1
19_Summary	GO Biological Processes	GO:0071677	positive regulation of mononuclear cell migration	-2.61231	-0.254924	3/65	3965,6364,65125,2921	LGALS9,CCL20,WNK1,CXCL3
19_Member	GO Biological Processes	GO:0071677	positive regulation of mononuclear cell migration	-2.61231	-0.254924	3/65	3965,6364,65125	LGALS9,CCL20,WNK1
19_Member	GO Biological Processes	GO:0070098	chemokine-mediated signaling pathway	-2.24187	-0.066261	3/88	2921,6364,65125	CXCL3,CCL20,WNK1
19_Member	GO Biological Processes	GO:1990868	response to chemokine	-2.12516	-0.040198	3/97	2921,6364,65125	CXCL3,CCL20,WNK1
19_Member	GO Biological Processes	GO:1990869	cellular response to chemokine	-2.12516	-0.040198	3/97	2921,6364,65125	CXCL3,CCL20,WNK1
20_Summary	GO Biological Processes	GO:0045444	fat cell differentiation	-2.57923	-0.242134	5/230	182,6783,9935,51316,116844	JAG1,SULT1E1,MAFB,PLAC8,LRG1
20_Member	GO Biological Processes	GO:0045444	fat cell differentiation	-2.57923	-0.242134	5/230	182,6783,9935,51316,116844	JAG1,SULT1E1,MAFB,PLAC8,LRG1
