# Supplementary material for: Bioinformatic Analyzes of the Association Between Upregulated Expression of JUN Gene via APOBEC-Induced FLG Gene Mutation and Prognosis of Cervical Cancer
Source: Front Med (Lausanne). 2022 Apr 18;9:815450. doi: 10.3389/fmed.2022.815450 (PMC9058067; doi:10.3389/fmed.2022.815450)
Supplement: Supplementary file 2 [file Data_Sheet_2.ZIP › Enrichment_GO/GO_AllLists.csv]

Category	CategoryID	GO	Description	PARENT_GO	LogP	Enrichment	Z-score	#TotalGeneInLibrary	#GeneInGO	#GeneInHitList	#GeneInGOAndHitList	%InGO	STDV %InGO	GeneID	Hits	Log(q-value)	GeneList
GO Cellular Components	20	GO:0000791	euchromatin		-3.3	19	7.2	30242	38	124	3	2.4	1.4	3006|3725|27443	H1-2|JUN|CECR2	-0.27	MyList
GO Cellular Components	20	GO:0031225	anchored component of membrane		-3.2	7.2	5.2	30242	170	124	5	4	1.8	251|4061|8876|10232|137797	ALPG|LY6E|VNN1|MSLN|LYPD2	-0.27	MyList
GO Cellular Components	20	GO:0016324	apical plasma membrane		-3.1	4.6	4.5	30242	369	124	7	5.6	2.1	182|362|3784|9123|64116|64284|91703	JAG1|AQP5|KCNQ1|SLC16A3|SLC39A8|RAB17|ACY3	-0.27	MyList
GO Cellular Components	20	GO:0045177	apical part of cell		-2.7	3.9	3.9	30242	437	124	7	5.6	2.1	182|362|3784|9123|64116|64284|91703	JAG1|AQP5|KCNQ1|SLC16A3|SLC39A8|RAB17|ACY3	0	MyList
GO Cellular Components	20	GO:0009925	basal plasma membrane		-2.4	4.7	3.8	30242	259	124	5	4	1.8	362|3784|9123|64116|64284	AQP5|KCNQ1|SLC16A3|SLC39A8|RAB17	0	MyList
GO Cellular Components	20	GO:0045178	basal part of cell		-2.2	4.4	3.6	30242	278	124	5	4	1.8	362|3784|9123|64116|64284	AQP5|KCNQ1|SLC16A3|SLC39A8|RAB17	0	MyList
GO Cellular Components	20	GO:0005796	Golgi lumen		-2	7	4	30242	104	124	3	2.4	1.4	4583|4586|94025	MUC2|MUC5AC|MUC16	0	MyList
GO Cellular Components	20	GO:0031012	extracellular matrix		-2	3	3.1	30242	570	124	7	5.6	2.1	1755|3965|4583|4586|5345|6277|6469	DMBT1|LGALS9|MUC2|MUC5AC|SERPINF2|S100A6|SHH	0	MyList
GO Cellular Components	20	GO:0030312	external encapsulating structure		-2	3	3.1	30242	571	124	7	5.6	2.1	1755|3965|4583|4586|5345|6277|6469	DMBT1|LGALS9|MUC2|MUC5AC|SERPINF2|S100A6|SHH	0	MyList
