# Supplementary material for: Bioinformatic Analyzes of the Association Between Upregulated Expression of JUN Gene via APOBEC-Induced FLG Gene Mutation and Prognosis of Cervical Cancer
Source: Front Med (Lausanne). 2022 Apr 18;9:815450. doi: 10.3389/fmed.2022.815450 (PMC9058067; doi:10.3389/fmed.2022.815450)
Supplement: Supplementary file 2 [file Data_Sheet_2.ZIP › Enrichment_GO/GONetwork.xgmml]

<?xml version="1.0" encoding="UTF-8" standalone="yes"?>
<graph label="GONetwork" xmlns:dc="http://purl.org/dc/elements/1.1/" xmlns:xlink="http://www.w3.org/1999/xlink" xmlns:rdf="http://www.w3.org/1999/02/22-rdf-syntax-ns#" xmlns:cy="http://www.cytoscape.org" xmlns="http://www.cs.rpi.edu/XGMML" >
  <att name="documentVersion" value="1.1"/>
  <att name="networkMetadata">
    <rdf:RDF>
      <rdf:Description rdf:about="http://www.cytoscape.org/">
        <dc:type>Protein-Protein Interaction</dc:type>
        <dc:description>N/A</dc:description>
        <dc:identifier>N/A</dc:identifier>
        <dc:date>2021-11-11 06:59:15</dc:date>
        <dc:title>Cytoscape Network</dc:title>
        <dc:source>http://www.cytoscape.org/</dc:source>
        <dc:format>Cytoscape-XGMML</dc:format>
      </rdf:Description>
    </rdf:RDF>
  </att>
  <att type="string" name="backgroundColor" value="#ffffff"/>
  <att type="real" name="GRAPH_VIEW_ZOOM" value="1.0"/>
  <att type="real" name="GRAPH_VIEW_CENTER_X" value="300.0"/>
  <att type="real" name="GRAPH_VIEW_CENTER_Y" value="300.0"/>
  <node label="GO:0045177" id="1">
    <att type="string" name="canonicalName" value="GO:0045177"/>
    <att type="string" name="Description" value="apical part of cell"/>
    <att type="string" name="Category" value="GO Cellular Components"/>
    <att type="real" name="LogP" value="-2.654170623451982"/>
    <att type="real" name="Log(q-value)" value="0.0"/>
    <att type="integer" name="GROUP_ID" value="3"/>
    <att type="string" name="Hits" value="JAG1|AQP5|KCNQ1|SLC16A3|SLC39A8|RAB17|ACY3"/>
    <att type="real" name="Enrichment" value="3.90665830073079"/>
    <att type="real" name="Z-score" value="3.927226845499379"/>
    <att type="integer" name="#GeneInGOAndHitList" value="7"/>
    <att type="integer" name="#GeneInGO" value="437"/>
    <att type="integer" name="#GeneInHitList" value="124"/>
    <att type="integer" name="#TotalGeneInLibrary" value="30242"/>
    <att type="real" name="%InGO" value="5.645161290322581"/>
    <att type="real" name="STDV %InGO" value="2.072571028858923"/>
    <att type="real" name="BestLogPInGroup" value="-3.0733859605489458"/>
    <att type="real" name="BestEnrichmentInGroup" value="4.7082451114709185"/>
    <att type="integer" name="FirstInGroupByEnrichment" value="0"/>
    <att type="integer" name="FirstInGroupByLogP" value="0"/>
    <att type="string" name="GeneID" value="182|362|3784|9123|64116|64284|91703"/>
    <att type="integer" name="_RANK_" value="1"/>
    <att type="string" name="_PATTERN_" value="M1"/>
    <att type="string" name="CLUSTER_LABEL" value=" "/>
    <att type="integer" name="#COUNT_001" value="7"/>
    <att type="integer" name="_MEMBER_MyList" value="1"/>
    <att type="real" name="_LogP_MyList" value="-2.654170623451982"/>
    <att type="string" name="Gene" value="GO:0045177"/>
    <att type="integer" name="GiniIndex" value="0"/>
    <att type="integer" name="CategoryID" value="20"/>
    <att type="string" name="PARENT_GO" value=""/>
    <att type="integer" name="EvidenceCutoff" value="0"/>
    <graphics type="CIRCLE" x="173.61142968987826" y="219.0282845839486"/>
  </node>
  <node label="GO:0009925" id="2">
    <att type="string" name="canonicalName" value="GO:0009925"/>
    <att type="string" name="Description" value="basal plasma membrane"/>
    <att type="string" name="Category" value="GO Cellular Components"/>
    <att type="real" name="LogP" value="-2.359864491117183"/>
    <att type="real" name="Log(q-value)" value="0.0"/>
    <att type="integer" name="GROUP_ID" value="3"/>
    <att type="string" name="Hits" value="AQP5|KCNQ1|SLC16A3|SLC39A8|RAB17"/>
    <att type="real" name="Enrichment" value="4.7082451114709185"/>
    <att type="real" name="Z-score" value="3.845710825065018"/>
    <att type="integer" name="#GeneInGOAndHitList" value="5"/>
    <att type="integer" name="#GeneInGO" value="259"/>
    <att type="integer" name="#GeneInHitList" value="124"/>
    <att type="integer" name="#TotalGeneInLibrary" value="30242"/>
    <att type="real" name="%InGO" value="4.032258064516129"/>
    <att type="real" name="STDV %InGO" value="1.7665500854653744"/>
    <att type="real" name="BestLogPInGroup" value="-3.0733859605489458"/>
    <att type="real" name="BestEnrichmentInGroup" value="4.7082451114709185"/>
    <att type="integer" name="FirstInGroupByEnrichment" value="0"/>
    <att type="integer" name="FirstInGroupByLogP" value="0"/>
    <att type="string" name="GeneID" value="362|3784|9123|64116|64284"/>
    <att type="integer" name="_RANK_" value="1"/>
    <att type="string" name="_PATTERN_" value="M1"/>
    <att type="string" name="CLUSTER_LABEL" value=" "/>
    <att type="integer" name="#COUNT_001" value="5"/>
    <att type="integer" name="_MEMBER_MyList" value="1"/>
    <att type="real" name="_LogP_MyList" value="-2.359864491117183"/>
    <att type="string" name="Gene" value="GO:0009925"/>
    <att type="integer" name="GiniIndex" value="0"/>
    <att type="integer" name="CategoryID" value="20"/>
    <att type="string" name="PARENT_GO" value=""/>
    <att type="integer" name="EvidenceCutoff" value="0"/>
    <graphics type="CIRCLE" x="201.36589880122725" y="314.48302469899943"/>
  </node>
  <node label="GO:0045178" id="3">
    <att type="string" name="canonicalName" value="GO:0045178"/>
    <att type="string" name="Description" value="basal part of cell"/>
    <att type="string" name="Category" value="GO Cellular Components"/>
    <att type="real" name="LogP" value="-2.231544400196431"/>
    <att type="real" name="Log(q-value)" value="0.0"/>
    <att type="integer" name="GROUP_ID" value="3"/>
    <att type="string" name="Hits" value="AQP5|KCNQ1|SLC16A3|SLC39A8|RAB17"/>
    <att type="real" name="Enrichment" value="4.386458575075424"/>
    <att type="real" name="Z-score" value="3.639687720083078"/>
    <att type="integer" name="#GeneInGOAndHitList" value="5"/>
    <att type="integer" name="#GeneInGO" value="278"/>
    <att type="integer" name="#GeneInHitList" value="124"/>
    <att type="integer" name="#TotalGeneInLibrary" value="30242"/>
    <att type="real" name="%InGO" value="4.032258064516129"/>
    <att type="real" name="STDV %InGO" value="1.7665500854653744"/>
    <att type="real" name="BestLogPInGroup" value="-3.0733859605489458"/>
    <att type="real" name="BestEnrichmentInGroup" value="4.7082451114709185"/>
    <att type="integer" name="FirstInGroupByEnrichment" value="0"/>
    <att type="integer" name="FirstInGroupByLogP" value="0"/>
    <att type="string" name="GeneID" value="362|3784|9123|64116|64284"/>
    <att type="integer" name="_RANK_" value="1"/>
    <att type="string" name="_PATTERN_" value="M1"/>
    <att type="string" name="CLUSTER_LABEL" value=" "/>
    <att type="integer" name="#COUNT_001" value="5"/>
    <att type="integer" name="_MEMBER_MyList" value="1"/>
    <att type="real" name="_LogP_MyList" value="-2.231544400196431"/>
    <att type="string" name="Gene" value="GO:0045178"/>
    <att type="integer" name="GiniIndex" value="0"/>
    <att type="integer" name="CategoryID" value="20"/>
    <att type="string" name="PARENT_GO" value=""/>
    <att type="integer" name="EvidenceCutoff" value="0"/>
    <graphics type="CIRCLE" x="330.9670374288893" y="347.8222515700007"/>
  </node>
  <node label="GO:0030312" id="4">
    <att type="string" name="canonicalName" value="GO:0030312"/>
    <att type="string" name="Description" value="external encapsulating structure"/>
    <att type="string" name="Category" value="GO Cellular Components"/>
    <att type="real" name="LogP" value="-2.0300560374275265"/>
    <att type="real" name="Log(q-value)" value="0.0"/>
    <att type="integer" name="GROUP_ID" value="5"/>
    <att type="string" name="Hits" value="DMBT1|LGALS9|MUC2|MUC5AC|SERPINF2|S100A6|SHH"/>
    <att type="real" name="Enrichment" value="2.9898593299813574"/>
    <att type="real" name="Z-score" value="3.0801381102202585"/>
    <att type="integer" name="#GeneInGOAndHitList" value="7"/>
    <att type="integer" name="#GeneInGO" value="571"/>
    <att type="integer" name="#GeneInHitList" value="124"/>
    <att type="integer" name="#TotalGeneInLibrary" value="30242"/>
    <att type="real" name="%InGO" value="5.645161290322581"/>
    <att type="real" name="STDV %InGO" value="2.072571028858923"/>
    <att type="real" name="BestLogPInGroup" value="-2.0339707363261876"/>
    <att type="real" name="BestEnrichmentInGroup" value="2.995104697226939"/>
    <att type="integer" name="FirstInGroupByEnrichment" value="0"/>
    <att type="integer" name="FirstInGroupByLogP" value="0"/>
    <att type="string" name="GeneID" value="1755|3965|4583|4586|5345|6277|6469"/>
    <att type="integer" name="_RANK_" value="1"/>
    <att type="string" name="_PATTERN_" value="M1"/>
    <att type="string" name="CLUSTER_LABEL" value=" "/>
    <att type="integer" name="#COUNT_001" value="7"/>
    <att type="integer" name="_MEMBER_MyList" value="1"/>
    <att type="real" name="_LogP_MyList" value="-2.0300560374275265"/>
    <att type="string" name="Gene" value="GO:0030312"/>
    <att type="integer" name="GiniIndex" value="0"/>
    <att type="integer" name="CategoryID" value="20"/>
    <att type="string" name="PARENT_GO" value=""/>
    <att type="integer" name="EvidenceCutoff" value="0"/>
    <graphics type="CIRCLE" x="415.2365940221868" y="161.76726276124728"/>
  </node>
  <node label="GO:0005796" id="5">
    <att type="string" name="canonicalName" value="GO:0005796"/>
    <att type="string" name="Description" value="Golgi lumen"/>
    <att type="string" name="Category" value="GO Cellular Components"/>
    <att type="real" name="LogP" value="-2.042434190372525"/>
    <att type="real" name="Log(q-value)" value="0.0"/>
    <att type="integer" name="GROUP_ID" value="4"/>
    <att type="string" name="Hits" value="MUC2|MUC5AC|MUC16"/>
    <att type="real" name="Enrichment" value="7.035204714640198"/>
    <att type="real" name="Z-score" value="3.955918298652584"/>
    <att type="integer" name="#GeneInGOAndHitList" value="3"/>
    <att type="integer" name="#GeneInGO" value="104"/>
    <att type="integer" name="#GeneInHitList" value="124"/>
    <att type="integer" name="#TotalGeneInLibrary" value="30242"/>
    <att type="real" name="%InGO" value="2.4193548387096775"/>
    <att type="real" name="STDV %InGO" value="1.37981475508484"/>
    <att type="real" name="BestLogPInGroup" value="-2.042434190372525"/>
    <att type="real" name="BestEnrichmentInGroup" value="7.035204714640198"/>
    <att type="integer" name="FirstInGroupByEnrichment" value="1"/>
    <att type="integer" name="FirstInGroupByLogP" value="1"/>
    <att type="string" name="GeneID" value="4583|4586|94025"/>
    <att type="integer" name="_RANK_" value="1"/>
    <att type="string" name="_PATTERN_" value="M1"/>
    <att type="string" name="CLUSTER_LABEL" value="Golgi lumen"/>
    <att type="integer" name="#COUNT_001" value="3"/>
    <att type="integer" name="_MEMBER_MyList" value="1"/>
    <att type="real" name="_LogP_MyList" value="-2.042434190372525"/>
    <att type="string" name="Gene" value="GO:0005796"/>
    <att type="integer" name="GiniIndex" value="0"/>
    <att type="integer" name="CategoryID" value="20"/>
    <att type="string" name="PARENT_GO" value=""/>
    <att type="integer" name="EvidenceCutoff" value="0"/>
    <graphics type="CIRCLE" x="420.26245768415544" y="395.18154427003446"/>
  </node>
  <node label="GO:0031225" id="6">
    <att type="string" name="canonicalName" value="GO:0031225"/>
    <att type="string" name="Description" value="anchored component of membrane"/>
    <att type="string" name="Category" value="GO Cellular Components"/>
    <att type="real" name="LogP" value="-3.158018416937128"/>
    <att type="real" name="Log(q-value)" value="-0.2719822505315906"/>
    <att type="integer" name="GROUP_ID" value="2"/>
    <att type="string" name="Hits" value="ALPG|LY6E|VNN1|MSLN|LYPD2"/>
    <att type="real" name="Enrichment" value="7.17314990512334"/>
    <att type="real" name="Z-score" value="5.179000819944001"/>
    <att type="integer" name="#GeneInGOAndHitList" value="5"/>
    <att type="integer" name="#GeneInGO" value="170"/>
    <att type="integer" name="#GeneInHitList" value="124"/>
    <att type="integer" name="#TotalGeneInLibrary" value="30242"/>
    <att type="real" name="%InGO" value="4.032258064516129"/>
    <att type="real" name="STDV %InGO" value="1.7665500854653744"/>
    <att type="real" name="BestLogPInGroup" value="-3.158018416937128"/>
    <att type="real" name="BestEnrichmentInGroup" value="7.17314990512334"/>
    <att type="integer" name="FirstInGroupByEnrichment" value="1"/>
    <att type="integer" name="FirstInGroupByLogP" value="1"/>
    <att type="string" name="GeneID" value="251|4061|8876|10232|137797"/>
    <att type="integer" name="_RANK_" value="1"/>
    <att type="string" name="_PATTERN_" value="M1"/>
    <att type="string" name="CLUSTER_LABEL" value="anchored component of membrane"/>
    <att type="integer" name="#COUNT_001" value="5"/>
    <att type="integer" name="_MEMBER_MyList" value="1"/>
    <att type="real" name="_LogP_MyList" value="-3.158018416937128"/>
    <att type="string" name="Gene" value="GO:0031225"/>
    <att type="integer" name="GiniIndex" value="0"/>
    <att type="integer" name="CategoryID" value="20"/>
    <att type="string" name="PARENT_GO" value=""/>
    <att type="integer" name="EvidenceCutoff" value="0"/>
    <graphics type="CIRCLE" x="157.31123477174873" y="165.3840153056631"/>
  </node>
  <node label="GO:0016324" id="7">
    <att type="string" name="canonicalName" value="GO:0016324"/>
    <att type="string" name="Description" value="apical plasma membrane"/>
    <att type="string" name="Category" value="GO Cellular Components"/>
    <att type="real" name="LogP" value="-3.0733859605489458"/>
    <att type="real" name="Log(q-value)" value="-0.2719822505315906"/>
    <att type="integer" name="GROUP_ID" value="3"/>
    <att type="string" name="Hits" value="JAG1|AQP5|KCNQ1|SLC16A3|SLC39A8|RAB17|ACY3"/>
    <att type="real" name="Enrichment" value="4.626584491651369"/>
    <att type="real" name="Z-score" value="4.497461102098565"/>
    <att type="integer" name="#GeneInGOAndHitList" value="7"/>
    <att type="integer" name="#GeneInGO" value="369"/>
    <att type="integer" name="#GeneInHitList" value="124"/>
    <att type="integer" name="#TotalGeneInLibrary" value="30242"/>
    <att type="real" name="%InGO" value="5.645161290322581"/>
    <att type="real" name="STDV %InGO" value="2.072571028858923"/>
    <att type="real" name="BestLogPInGroup" value="-3.0733859605489458"/>
    <att type="real" name="BestEnrichmentInGroup" value="4.7082451114709185"/>
    <att type="integer" name="FirstInGroupByEnrichment" value="1"/>
    <att type="integer" name="FirstInGroupByLogP" value="1"/>
    <att type="string" name="GeneID" value="182|362|3784|9123|64116|64284|91703"/>
    <att type="integer" name="_RANK_" value="1"/>
    <att type="string" name="_PATTERN_" value="M1"/>
    <att type="string" name="CLUSTER_LABEL" value="apical plasma membrane"/>
    <att type="integer" name="#COUNT_001" value="7"/>
    <att type="integer" name="_MEMBER_MyList" value="1"/>
    <att type="real" name="_LogP_MyList" value="-3.0733859605489458"/>
    <att type="string" name="Gene" value="GO:0016324"/>
    <att type="integer" name="GiniIndex" value="0"/>
    <att type="integer" name="CategoryID" value="20"/>
    <att type="string" name="PARENT_GO" value=""/>
    <att type="integer" name="EvidenceCutoff" value="0"/>
    <graphics type="CIRCLE" x="335.6497175185991" y="362.25731438395746"/>
  </node>
  <node label="GO:0000791" id="8">
    <att type="string" name="canonicalName" value="GO:0000791"/>
    <att type="string" name="Description" value="euchromatin"/>
    <att type="string" name="Category" value="GO Cellular Components"/>
    <att type="real" name="LogP" value="-3.29151444635494"/>
    <att type="real" name="Log(q-value)" value="-0.2719822505315906"/>
    <att type="integer" name="GROUP_ID" value="1"/>
    <att type="string" name="Hits" value="H1-2|JUN|CECR2"/>
    <att type="real" name="Enrichment" value="19.254244482173174"/>
    <att type="real" name="Z-score" value="7.22469109089143"/>
    <att type="integer" name="#GeneInGOAndHitList" value="3"/>
    <att type="integer" name="#GeneInGO" value="38"/>
    <att type="integer" name="#GeneInHitList" value="124"/>
    <att type="integer" name="#TotalGeneInLibrary" value="30242"/>
    <att type="real" name="%InGO" value="2.4193548387096775"/>
    <att type="real" name="STDV %InGO" value="1.37981475508484"/>
    <att type="real" name="BestLogPInGroup" value="-3.29151444635494"/>
    <att type="real" name="BestEnrichmentInGroup" value="19.254244482173174"/>
    <att type="integer" name="FirstInGroupByEnrichment" value="1"/>
    <att type="integer" name="FirstInGroupByLogP" value="1"/>
    <att type="string" name="GeneID" value="3006|3725|27443"/>
    <att type="integer" name="_RANK_" value="1"/>
    <att type="string" name="_PATTERN_" value="M1"/>
    <att type="string" name="CLUSTER_LABEL" value="euchromatin"/>
    <att type="integer" name="#COUNT_001" value="3"/>
    <att type="integer" name="_MEMBER_MyList" value="1"/>
    <att type="real" name="_LogP_MyList" value="-3.29151444635494"/>
    <att type="string" name="Gene" value="GO:0000791"/>
    <att type="integer" name="GiniIndex" value="0"/>
    <att type="integer" name="CategoryID" value="20"/>
    <att type="string" name="PARENT_GO" value=""/>
    <att type="integer" name="EvidenceCutoff" value="0"/>
    <graphics type="CIRCLE" x="369.912387348571" y="318.10267820204433"/>
  </node>
  <node label="GO:0031012" id="9">
    <att type="string" name="canonicalName" value="GO:0031012"/>
    <att type="string" name="Description" value="extracellular matrix"/>
    <att type="string" name="Category" value="GO Cellular Components"/>
    <att type="real" name="LogP" value="-2.0339707363261876"/>
    <att type="real" name="Log(q-value)" value="0.0"/>
    <att type="integer" name="GROUP_ID" value="5"/>
    <att type="string" name="Hits" value="DMBT1|LGALS9|MUC2|MUC5AC|SERPINF2|S100A6|SHH"/>
    <att type="real" name="Enrichment" value="2.995104697226939"/>
    <att type="real" name="Z-score" value="3.0855000727327533"/>
    <att type="integer" name="#GeneInGOAndHitList" value="7"/>
    <att type="integer" name="#GeneInGO" value="570"/>
    <att type="integer" name="#GeneInHitList" value="124"/>
    <att type="integer" name="#TotalGeneInLibrary" value="30242"/>
    <att type="real" name="%InGO" value="5.645161290322581"/>
    <att type="real" name="STDV %InGO" value="2.072571028858923"/>
    <att type="real" name="BestLogPInGroup" value="-2.0339707363261876"/>
    <att type="real" name="BestEnrichmentInGroup" value="2.995104697226939"/>
    <att type="integer" name="FirstInGroupByEnrichment" value="1"/>
    <att type="integer" name="FirstInGroupByLogP" value="1"/>
    <att type="string" name="GeneID" value="1755|3965|4583|4586|5345|6277|6469"/>
    <att type="integer" name="_RANK_" value="1"/>
    <att type="string" name="_PATTERN_" value="M1"/>
    <att type="string" name="CLUSTER_LABEL" value="extracellular matrix"/>
    <att type="integer" name="#COUNT_001" value="7"/>
    <att type="integer" name="_MEMBER_MyList" value="1"/>
    <att type="real" name="_LogP_MyList" value="-2.0339707363261876"/>
    <att type="string" name="Gene" value="GO:0031012"/>
    <att type="integer" name="GiniIndex" value="0"/>
    <att type="integer" name="CategoryID" value="20"/>
    <att type="string" name="PARENT_GO" value=""/>
    <att type="integer" name="EvidenceCutoff" value="0"/>
    <graphics type="CIRCLE" x="416.10883853424303" y="311.0424382009851"/>
  </node>
  <edge label="GO:0016324 (pp) GO:0045177" source="7" target="1">
    <att type="string" name="canonicalName" value="GO:0016324 (pp) GO:0045177"/>
    <att type="string" name="interaction" value="pp"/>
    <att type="real" name="SCORE" value="1.0"/>
  </edge>
  <edge label="GO:0009925 (pp) GO:0016324" source="2" target="7">
    <att type="string" name="canonicalName" value="GO:0009925 (pp) GO:0016324"/>
    <att type="string" name="interaction" value="pp"/>
    <att type="real" name="SCORE" value="0.7766990291287068"/>
  </edge>
  <edge label="GO:0016324 (pp) GO:0045178" source="7" target="3">
    <att type="string" name="canonicalName" value="GO:0016324 (pp) GO:0045178"/>
    <att type="string" name="interaction" value="pp"/>
    <att type="real" name="SCORE" value="0.7766990291287068"/>
  </edge>
  <edge label="GO:0009925 (pp) GO:0045177" source="2" target="1">
    <att type="string" name="canonicalName" value="GO:0009925 (pp) GO:0045177"/>
    <att type="string" name="interaction" value="pp"/>
    <att type="real" name="SCORE" value="0.7766990291287068"/>
  </edge>
  <edge label="GO:0045177 (pp) GO:0045178" source="1" target="3">
    <att type="string" name="canonicalName" value="GO:0045177 (pp) GO:0045178"/>
    <att type="string" name="interaction" value="pp"/>
    <att type="real" name="SCORE" value="0.7766990291287068"/>
  </edge>
  <edge label="GO:0009925 (pp) GO:0045178" source="2" target="3">
    <att type="string" name="canonicalName" value="GO:0009925 (pp) GO:0045178"/>
    <att type="string" name="interaction" value="pp"/>
    <att type="real" name="SCORE" value="1.0"/>
  </edge>
  <edge label="GO:0030312 (pp) GO:0031012" source="4" target="9">
    <att type="string" name="canonicalName" value="GO:0030312 (pp) GO:0031012"/>
    <att type="string" name="interaction" value="pp"/>
    <att type="real" name="SCORE" value="1.0"/>
  </edge>
  <edge label="GO:0000791 (pp) GO:0000791" source="8" target="8">
    <att type="string" name="canonicalName" value="GO:0000791 (pp) GO:0000791"/>
    <att type="string" name="interaction" value="pp"/>
    <att type="real" name="SCORE" value="1.0"/>
  </edge>
  <edge label="GO:0031225 (pp) GO:0031225" source="6" target="6">
    <att type="string" name="canonicalName" value="GO:0031225 (pp) GO:0031225"/>
    <att type="string" name="interaction" value="pp"/>
    <att type="real" name="SCORE" value="1.0"/>
  </edge>
  <edge label="GO:0005796 (pp) GO:0005796" source="5" target="5">
    <att type="string" name="canonicalName" value="GO:0005796 (pp) GO:0005796"/>
    <att type="string" name="interaction" value="pp"/>
    <att type="real" name="SCORE" value="1.0"/>
  </edge>
</graph>
