# Supplementary material for: Bioinformatic Analyzes of the Association Between Upregulated Expression of JUN Gene via APOBEC-Induced FLG Gene Mutation and Prognosis of Cervical Cancer
Source: Front Med (Lausanne). 2022 Apr 18;9:815450. doi: 10.3389/fmed.2022.815450 (PMC9058067; doi:10.3389/fmed.2022.815450)
Supplement: Supplementary file 2 [file Data_Sheet_2.ZIP › Enrichment_GO/_FINAL_GO.csv]

_MEMBER_MyList	_LogP_MyList	GO	_PATTERN_	_RANK_	GiniIndex	Category	CategoryID	Description	PARENT_GO	LogP	Enrichment	Z-score	#TotalGeneInLibrary	#GeneInGO	#GeneInHitList	#GeneInGOAndHitList	%InGO	STDV %InGO	GeneID	Hits	Log(q-value)	EvidenceCutoff	GROUP_ID	FirstInGroupByEnrichment	FirstInGroupByLogP	BestLogPInGroup	BestEnrichmentInGroup	URL
1	-3.29151444635494	GO:0000791	M1	1	0	GO Cellular Components	20	euchromatin		-3.29151444635494	19.254244482173174	7.22469109089143	30242	38	124	3	2.4193548387096775	1.37981475508484	3006|3725|27443	H1-2|JUN|CECR2	-0.2719822505315906	0	1	1	1	-3.29151444635494	19.254244482173174
1	-3.158018416937128	GO:0031225	M1	1	0	GO Cellular Components	20	anchored component of membrane		-3.158018416937128	7.17314990512334	5.179000819944001	30242	170	124	5	4.032258064516129	1.7665500854653744	251|4061|8876|10232|137797	ALPG|LY6E|VNN1|MSLN|LYPD2	-0.2719822505315906	0	2	1	1	-3.158018416937128	7.17314990512334
1	-3.0733859605489458	GO:0016324	M1	1	0	GO Cellular Components	20	apical plasma membrane		-3.0733859605489458	4.626584491651369	4.497461102098565	30242	369	124	7	5.645161290322581	2.072571028858923	182|362|3784|9123|64116|64284|91703	JAG1|AQP5|KCNQ1|SLC16A3|SLC39A8|RAB17|ACY3	-0.2719822505315906	0	3	1	1	-3.0733859605489458	4.7082451114709185
1	-2.654170623451982	GO:0045177	M1	1	0	GO Cellular Components	20	apical part of cell		-2.654170623451982	3.90665830073079	3.927226845499379	30242	437	124	7	5.645161290322581	2.072571028858923	182|362|3784|9123|64116|64284|91703	JAG1|AQP5|KCNQ1|SLC16A3|SLC39A8|RAB17|ACY3	0.0	0	3	0	0	-3.0733859605489458	4.7082451114709185
1	-2.359864491117183	GO:0009925	M1	1	0	GO Cellular Components	20	basal plasma membrane		-2.359864491117183	4.7082451114709185	3.845710825065018	30242	259	124	5	4.032258064516129	1.7665500854653744	362|3784|9123|64116|64284	AQP5|KCNQ1|SLC16A3|SLC39A8|RAB17	0.0	0	3	0	0	-3.0733859605489458	4.7082451114709185
1	-2.231544400196431	GO:0045178	M1	1	0	GO Cellular Components	20	basal part of cell		-2.231544400196431	4.386458575075424	3.639687720083078	30242	278	124	5	4.032258064516129	1.7665500854653744	362|3784|9123|64116|64284	AQP5|KCNQ1|SLC16A3|SLC39A8|RAB17	0.0	0	3	0	0	-3.0733859605489458	4.7082451114709185
1	-2.042434190372525	GO:0005796	M1	1	0	GO Cellular Components	20	Golgi lumen		-2.042434190372525	7.035204714640198	3.955918298652584	30242	104	124	3	2.4193548387096775	1.37981475508484	4583|4586|94025	MUC2|MUC5AC|MUC16	0.0	0	4	1	1	-2.042434190372525	7.035204714640198
1	-2.0339707363261876	GO:0031012	M1	1	0	GO Cellular Components	20	extracellular matrix		-2.0339707363261876	2.995104697226939	3.0855000727327533	30242	570	124	7	5.645161290322581	2.072571028858923	1755|3965|4583|4586|5345|6277|6469	DMBT1|LGALS9|MUC2|MUC5AC|SERPINF2|S100A6|SHH	0.0	0	5	1	1	-2.0339707363261876	2.995104697226939
1	-2.0300560374275265	GO:0030312	M1	1	0	GO Cellular Components	20	external encapsulating structure		-2.0300560374275265	2.9898593299813574	3.0801381102202585	30242	571	124	7	5.645161290322581	2.072571028858923	1755|3965|4583|4586|5345|6277|6469	DMBT1|LGALS9|MUC2|MUC5AC|SERPINF2|S100A6|SHH	0.0	0	5	0	0	-2.0339707363261876	2.995104697226939
