# Supplementary material for: Bioinformatic Analyzes of the Association Between Upregulated Expression of JUN Gene via APOBEC-Induced FLG Gene Mutation and Prognosis of Cervical Cancer
Source: Front Med (Lausanne). 2022 Apr 18;9:815450. doi: 10.3389/fmed.2022.815450 (PMC9058067; doi:10.3389/fmed.2022.815450)
Supplement: Supplementary file 2 [file Data_Sheet_2.ZIP › Enrichment_GO/GeneGo_membership.csv]

Gene	_SCORE_GRP3_	_SCORE_GRP2_	_SCORE_GRP5_	_SCORE_GRP4_	_SCORE_GRP1_	GRP1|20_GO:0000791|-3.292|euchromatin	GRP2|20_GO:0031225|-3.158|anchored component of membrane	GRP3|20_GO:0045177|-2.654|apical part of cell	GRP3|20_GO:0016324|-3.073|apical plasma membrane	GRP3|20_GO:0045178|-2.232|basal part of cell	GRP3|20_GO:0009925|-2.360|basal plasma membrane	GRP4|20_GO:0005796|-2.042|Golgi lumen	GRP5|20_GO:0030312|-2.030|external encapsulating structure	GRP5|20_GO:0031012|-2.034|extracellular matrix	_SORT_	_SORT_GRP1_	_SORT_GRP2_	_SORT_GRP3_	_SORT_GRP4_	_SORT_GRP5_
9123	1.0	0.0	0.0	0.0	0.0	0.0	0.0	0.1	0.2	0.1	0.1	0.0	0.0	0.0	18	0	0	2	0	0
362	1.0	0.0	0.0	0.0	0.0	0.0	0.0	0.1	0.2	0.1	0.1	0.0	0.0	0.0	17	0	0	1	0	0
3784	1.0	0.0	0.0	0.0	0.0	0.0	0.0	0.1	0.2	0.1	0.1	0.0	0.0	0.0	19	0	0	3	0	0
27443	0.0	0.0	0.0	0.0	1.0	0.2	0.0	0.0	0.0	0.0	0.0	0.0	0.0	0.0	15	2	0	0	0	0
6469	0.0	0.0	1.0	0.0	0.0	0.0	0.0	0.0	0.0	0.0	0.0	0.0	0.1	0.1	5	0	0	0	0	2
3725	0.0	0.0	0.0	0.0	1.0	0.2	0.0	0.0	0.0	0.0	0.0	0.0	0.0	0.0	14	1	0	0	0	0
4061	0.0	1.0	0.0	0.0	0.0	0.0	0.2	0.0	0.0	0.0	0.0	0.0	0.0	0.0	10	0	2	0	0	0
137797	0.0	1.0	0.0	0.0	0.0	0.0	0.2	0.0	0.0	0.0	0.0	0.0	0.0	0.0	9	0	1	0	0	0
6277	0.0	0.0	1.0	0.0	0.0	0.0	0.0	0.0	0.0	0.0	0.0	0.0	0.1	0.1	4	0	0	0	0	1
3965	0.0	0.0	1.0	0.0	0.0	0.0	0.0	0.0	0.0	0.0	0.0	0.0	0.1	0.1	6	0	0	0	0	3
251	0.0	1.0	0.0	0.0	0.0	0.0	0.2	0.0	0.0	0.0	0.0	0.0	0.0	0.0	11	0	3	0	0	0
3006	0.0	0.0	0.0	0.0	1.0	0.2	0.0	0.0	0.0	0.0	0.0	0.0	0.0	0.0	16	3	0	0	0	0
94025	0.0	0.0	0.0	1.0	0.0	0.0	0.0	0.0	0.0	0.0	0.0	0.1	0.0	0.0	3	0	0	0	2	0
4586	0.0	0.0	1.0	1.0	0.0	0.0	0.0	0.0	0.0	0.0	0.0	0.1	0.1	0.1	2	0	0	0	1	4
8876	0.0	1.0	0.0	0.0	0.0	0.0	0.2	0.0	0.0	0.0	0.0	0.0	0.0	0.0	12	0	4	0	0	0
10232	0.0	1.0	0.0	0.0	0.0	0.0	0.2	0.0	0.0	0.0	0.0	0.0	0.0	0.0	13	0	5	0	0	0
64116	1.0	0.0	0.0	0.0	0.0	0.0	0.0	0.1	0.2	0.1	0.1	0.0	0.0	0.0	20	0	0	4	0	0
91703	0.5	0.0	0.0	0.0	0.0	0.0	0.0	0.1	0.2	0.0	0.0	0.0	0.0	0.0	23	0	0	7	0	0
5345	0.0	0.0	1.0	0.0	0.0	0.0	0.0	0.0	0.0	0.0	0.0	0.0	0.1	0.1	7	0	0	0	0	5
4583	0.0	0.0	1.0	1.0	0.0	0.0	0.0	0.0	0.0	0.0	0.0	0.1	0.1	0.1	1	0	0	0	3	6
182	0.5	0.0	0.0	0.0	0.0	0.0	0.0	0.1	0.2	0.0	0.0	0.0	0.0	0.0	22	0	0	6	0	0
1755	0.0	0.0	1.0	0.0	0.0	0.0	0.0	0.0	0.0	0.0	0.0	0.0	0.1	0.1	8	0	0	0	0	7
64284	1.0	0.0	0.0	0.0	0.0	0.0	0.0	0.1	0.2	0.1	0.1	0.0	0.0	0.0	21	0	0	5	0	0
