# Supplementary material for: Bioinformatic Analyzes of the Association Between Upregulated Expression of JUN Gene via APOBEC-Induced FLG Gene Mutation and Prognosis of Cervical Cancer
Source: Front Med (Lausanne). 2022 Apr 18;9:815450. doi: 10.3389/fmed.2022.815450 (PMC9058067; doi:10.3389/fmed.2022.815450)
Supplement: Supplementary file 2 [file Data_Sheet_2.ZIP › Enrichment_GO/GO_membership.csv]

_MEMBER_MyList	_LogP_MyList	GO	Description	_PATTERN_	_RANK_	GiniIndex
1	-2.4	GO:0009925	basal plasma membrane	M1	1	0
1	-3.1	GO:0016324	apical plasma membrane	M1	1	0
1	-2	GO:0005796	Golgi lumen	M1	1	0
1	-2.7	GO:0045177	apical part of cell	M1	1	0
1	-2	GO:0031012	extracellular matrix	M1	1	0
1	-2.2	GO:0045178	basal part of cell	M1	1	0
1	-3.3	GO:0000791	euchromatin	M1	1	0
1	-3.2	GO:0031225	anchored component of membrane	M1	1	0
1	-2	GO:0030312	external encapsulating structure	M1	1	0
