# Supplementary material for: Bioinformatic Analyzes of the Association Between Upregulated Expression of JUN Gene via APOBEC-Induced FLG Gene Mutation and Prognosis of Cervical Cancer
Source: Front Med (Lausanne). 2022 Apr 18;9:815450. doi: 10.3389/fmed.2022.815450 (PMC9058067; doi:10.3389/fmed.2022.815450)
Supplement: Supplementary file 2 [file Data_Sheet_2.ZIP › Enrichment_GO/GONetwork.js]

var networks={"GONetwork": {"format_version": "1.0", "generated_by": "cytoscape-3.8.2", "target_cytoscapejs_version": "~2.1", "data": {"shared_name": "GONetwork", "name": "GONetwork", "SUID": 2045617, "__Annotations": [], "selected": true}, "elements": {"nodes": [{"data": {"id": "2045635", "Enrichment": 3.90665830073079, "BestLogPInGroup": -3.0733859605489458, "_PATTERN_": "M1", "_GeneInGOAndHitList": 7.0, "Hits": "JAG1|AQP5|KCNQ1|SLC16A3|SLC39A8|RAB17|ACY3", "Description": "apical part of cell", "_GeneInHitList": 124.0, "Category": "GO Cellular Components", "Log_q_value_": 0.0, "Symbol": "GO:0045177", "LogP": -2.654170623451982, "_RANK_": 1.0, "FirstInGroupByEnrichment": 0.0, "_LogP_MyList": -2.654170623451982, "_TotalGeneInLibrary": 30242.0, "_GeneInGO": 437.0, "shared_name": "9", "_InGO": 5.645161290322581, "Gene": "GO:0045177", "_MEMBER_MyList": 1.0, "_COUNT_001": 7.0, "SUID": 2045635, "id_original": "9", "selected": false, "CategoryID": 20.0, "STDV_InGO": 2.072571028858923, "EvidenceCutoff": 0.0, "PARENT_GO": "", "FirstInGroupByLogP": 0.0, "GROUP_ID": 3.0, "name": "9", "BestEnrichmentInGroup": 4.7082451114709185, "CLUSTER_LABEL": " ", "GeneID": "182|362|3784|9123|64116|64284|91703", "Z_score": 3.927226845499379, "GiniIndex": 0.0, "_COUNT_001_PCT": 100.0}, "position": {"x": 185.349518409417, "y": 271.4472500149007}, "selected": false}, {"data": {"id": "2045634", "Enrichment": 4.7082451114709185, "BestLogPInGroup": -3.0733859605489458, "_PATTERN_": "M1", "_GeneInGOAndHitList": 5.0, "Hits": "AQP5|KCNQ1|SLC16A3|SLC39A8|RAB17", "Description": "basal plasma membrane", "_GeneInHitList": 124.0, "Category": "GO Cellular Components", "Log_q_value_": 0.0, "Symbol": "GO:0009925", "LogP": -2.359864491117183, "_RANK_": 1.0, "FirstInGroupByEnrichment": 0.0, "_LogP_MyList": -2.359864491117183, "_TotalGeneInLibrary": 30242.0, "_GeneInGO": 259.0, "shared_name": "8", "_InGO": 4.032258064516129, "Gene": "GO:0009925", "_MEMBER_MyList": 1.0, "_COUNT_001": 5.0, "SUID": 2045634, "id_original": "8", "selected": false, "CategoryID": 20.0, "STDV_InGO": 1.7665500854653744, "EvidenceCutoff": 0.0, "PARENT_GO": "", "FirstInGroupByLogP": 0.0, "GROUP_ID": 3.0, "name": "8", "BestEnrichmentInGroup": 4.7082451114709185, "CLUSTER_LABEL": " ", "GeneID": "362|3784|9123|64116|64284", "Z_score": 3.845710825065018, "GiniIndex": 0.0, "_COUNT_001_PCT": 100.0}, "position": {"x": 260.0847479016045, "y": 325.98242152368977}, "selected": false}, {"data": {"id": "2045633", "Enrichment": 4.386458575075424, "BestLogPInGroup": -3.0733859605489458, "_PATTERN_": "M1", "_GeneInGOAndHitList": 5.0, "Hits": "AQP5|KCNQ1|SLC16A3|SLC39A8|RAB17", "Description": "basal part of cell", "_GeneInHitList": 124.0, "Category": "GO Cellular Components", "Log_q_value_": 0.0, "Symbol": "GO:0045178", "LogP": -2.231544400196431, "_RANK_": 1.0, "FirstInGroupByEnrichment": 0.0, "_LogP_MyList": -2.231544400196431, "_TotalGeneInLibrary": 30242.0, "_GeneInGO": 278.0, "shared_name": "7", "_InGO": 4.032258064516129, "Gene": "GO:0045178", "_MEMBER_MyList": 1.0, "_COUNT_001": 5.0, "SUID": 2045633, "id_original": "7", "selected": false, "CategoryID": 20.0, "STDV_InGO": 1.7665500854653744, "EvidenceCutoff": 0.0, "PARENT_GO": "", "FirstInGroupByLogP": 0.0, "GROUP_ID": 3.0, "name": "7", "BestEnrichmentInGroup": 4.7082451114709185, "CLUSTER_LABEL": " ", "GeneID": "362|3784|9123|64116|64284", "Z_score": 3.639687720083078, "GiniIndex": 0.0, "_COUNT_001_PCT": 100.0}, "position": {"x": 314.6028143078545, "y": 251.21354640161945}, "selected": false}, {"data": {"id": "2045632", "Enrichment": 2.9898593299813574, "BestLogPInGroup": -2.0339707363261876, "_PATTERN_": "M1", "_GeneInGOAndHitList": 7.0, "Hits": "DMBT1|LGALS9|MUC2|MUC5AC|SERPINF2|S100A6|SHH", "Description": "external encapsulating structure", "_GeneInHitList": 124.0, "Category": "GO Cellular Components", "Log_q_value_": 0.0, "Symbol": "GO:0030312", "LogP": -2.0300560374275265, "_RANK_": 1.0, "FirstInGroupByEnrichment": 0.0, "_LogP_MyList": -2.0300560374275265, "_TotalGeneInLibrary": 30242.0, "_GeneInGO": 571.0, "shared_name": "6", "_InGO": 5.645161290322581, "Gene": "GO:0030312", "_MEMBER_MyList": 1.0, "_COUNT_001": 7.0, "SUID": 2045632, "id_original": "6", "selected": false, "CategoryID": 20.0, "STDV_InGO": 2.072571028858923, "EvidenceCutoff": 0.0, "PARENT_GO": "", "FirstInGroupByLogP": 0.0, "GROUP_ID": 5.0, "name": "6", "BestEnrichmentInGroup": 2.995104697226939, "CLUSTER_LABEL": " ", "GeneID": "1755|3965|4583|4586|5345|6277|6469", "Z_score": 3.0801381102202585, "GiniIndex": 0.0, "_COUNT_001_PCT": 100.0}, "position": {"x": 414.6028143078545, "y": 304.4068142238851}, "selected": false}, {"data": {"id": "2045631", "Enrichment": 7.035204714640198, "BestLogPInGroup": -2.042434190372525, "_PATTERN_": "M1", "_GeneInGOAndHitList": 3.0, "Hits": "MUC2|MUC5AC|MUC16", "Description": "Golgi lumen", "_GeneInHitList": 124.0, "Category": "GO Cellular Components", "Log_q_value_": 0.0, "Symbol": "GO:0005796", "LogP": -2.042434190372525, "_RANK_": 1.0, "FirstInGroupByEnrichment": 1.0, "_LogP_MyList": -2.042434190372525, "_TotalGeneInLibrary": 30242.0, "_GeneInGO": 104.0, "shared_name": "5", "_InGO": 2.4193548387096775, "Gene": "GO:0005796", "_MEMBER_MyList": 1.0, "_COUNT_001": 3.0, "SUID": 2045631, "id_original": "5", "selected": false, "CategoryID": 20.0, "STDV_InGO": 1.37981475508484, "EvidenceCutoff": 0.0, "PARENT_GO": "", "FirstInGroupByLogP": 1.0, "GROUP_ID": 4.0, "name": "5", "BestEnrichmentInGroup": 7.035204714640198, "CLUSTER_LABEL": "Golgi lumen", "GeneID": "4583|4586|94025", "Z_score": 3.955918298652584, "GiniIndex": 0.0, "_COUNT_001_PCT": 100.0}, "position": {"x": 517.6202665478447, "y": 196.6846462551351}, "selected": false}, {"data": {"id": "2045630", "Enrichment": 7.17314990512334, "BestLogPInGroup": -3.158018416937128, "_PATTERN_": "M1", "_GeneInGOAndHitList": 5.0, "Hits": "ALPG|LY6E|VNN1|MSLN|LYPD2", "Description": "anchored component of membrane", "_GeneInHitList": 124.0, "Category": "GO Cellular Components", "Log_q_value_": -0.2719822505315906, "Symbol": "GO:0031225", "LogP": -3.158018416937128, "_RANK_": 1.0, "FirstInGroupByEnrichment": 1.0, "_LogP_MyList": -3.158018416937128, "_TotalGeneInLibrary": 30242.0, "_GeneInGO": 170.0, "shared_name": "4", "_InGO": 4.032258064516129, "Gene": "GO:0031225", "_MEMBER_MyList": 1.0, "_COUNT_001": 5.0, "SUID": 2045630, "id_original": "4", "selected": false, "CategoryID": 20.0, "STDV_InGO": 1.7665500854653744, "EvidenceCutoff": 0.0, "PARENT_GO": "", "FirstInGroupByLogP": 1.0, "GROUP_ID": 2.0, "name": "4", "BestEnrichmentInGroup": 7.17314990512334, "CLUSTER_LABEL": "anchored component of membrane", "GeneID": "251|4061|8876|10232|137797", "Z_score": 5.179000819944001, "GiniIndex": 0.0, "_COUNT_001_PCT": 100.0}, "position": {"x": 285.349518409417, "y": 425.98242152368977}, "selected": false}, {"data": {"id": "2045629", "Enrichment": 4.626584491651369, "BestLogPInGroup": -3.0733859605489458, "_PATTERN_": "M1", "_GeneInGOAndHitList": 7.0, "Hits": "JAG1|AQP5|KCNQ1|SLC16A3|SLC39A8|RAB17|ACY3", "Description": "apical plasma membrane", "_GeneInHitList": 124.0, "Category": "GO Cellular Components", "Log_q_value_": -0.2719822505315906, "Symbol": "GO:0016324", "LogP": -3.0733859605489458, "_RANK_": 1.0, "FirstInGroupByEnrichment": 1.0, "_LogP_MyList": -3.0733859605489458, "_TotalGeneInLibrary": 30242.0, "_GeneInGO": 369.0, "shared_name": "3", "_InGO": 5.645161290322581, "Gene": "GO:0016324", "_MEMBER_MyList": 1.0, "_COUNT_001": 7.0, "SUID": 2045629, "id_original": "3", "selected": false, "CategoryID": 20.0, "STDV_InGO": 2.072571028858923, "EvidenceCutoff": 0.0, "PARENT_GO": "", "FirstInGroupByLogP": 1.0, "GROUP_ID": 3.0, "name": "3", "BestEnrichmentInGroup": 4.7082451114709185, "CLUSTER_LABEL": "apical plasma membrane", "GeneID": "182|362|3784|9123|64116|64284|91703", "Z_score": 4.497461102098565, "GiniIndex": 0.0, "_COUNT_001_PCT": 100.0}, "position": {"x": 239.8461309582451, "y": 196.68464625513508}, "selected": false}, {"data": {"id": "2045628", "Enrichment": 19.254244482173174, "BestLogPInGroup": -3.29151444635494, "_PATTERN_": "M1", "_GeneInGOAndHitList": 3.0, "Hits": "H1-2|JUN|CECR2", "Description": "euchromatin", "_GeneInHitList": 124.0, "Category": "GO Cellular Components", "Log_q_value_": -0.2719822505315906, "Symbol": "GO:0000791", "LogP": -3.29151444635494, "_RANK_": 1.0, "FirstInGroupByEnrichment": 1.0, "_LogP_MyList": -3.29151444635494, "_TotalGeneInLibrary": 30242.0, "_GeneInGO": 38.0, "shared_name": "2", "_InGO": 2.4193548387096775, "Gene": "GO:0000791", "_MEMBER_MyList": 1.0, "_COUNT_001": 3.0, "SUID": 2045628, "id_original": "2", "selected": false, "CategoryID": 20.0, "STDV_InGO": 1.37981475508484, "EvidenceCutoff": 0.0, "PARENT_GO": "", "FirstInGroupByLogP": 1.0, "GROUP_ID": 1.0, "name": "2", "BestEnrichmentInGroup": 19.254244482173174, "CLUSTER_LABEL": "euchromatin", "GeneID": "3006|3725|27443", "Z_score": 7.22469109089143, "GiniIndex": 0.0, "_COUNT_001_PCT": 100.0}, "position": {"x": 185.349518409417, "y": 425.98242152368977}, "selected": false}, {"data": {"id": "2045627", "Enrichment": 2.995104697226939, "BestLogPInGroup": -2.0339707363261876, "_PATTERN_": "M1", "_GeneInGOAndHitList": 7.0, "Hits": "DMBT1|LGALS9|MUC2|MUC5AC|SERPINF2|S100A6|SHH", "Description": "extracellular matrix", "_GeneInHitList": 124.0, "Category": "GO Cellular Components", "Log_q_value_": 0.0, "Symbol": "GO:0031012", "LogP": -2.0339707363261876, "_RANK_": 1.0, "FirstInGroupByEnrichment": 1.0, "_LogP_MyList": -2.0339707363261876, "_TotalGeneInLibrary": 30242.0, "_GeneInGO": 570.0, "shared_name": "1", "_InGO": 5.645161290322581, "Gene": "GO:0031012", "_MEMBER_MyList": 1.0, "_COUNT_001": 7.0, "SUID": 2045627, "id_original": "1", "selected": false, "CategoryID": 20.0, "STDV_InGO": 2.072571028858923, "EvidenceCutoff": 0.0, "PARENT_GO": "", "FirstInGroupByLogP": 1.0, "GROUP_ID": 5.0, "name": "1", "BestEnrichmentInGroup": 2.995104697226939, "CLUSTER_LABEL": "extracellular matrix", "GeneID": "1755|3965|4583|4586|5345|6277|6469", "Z_score": 3.0855000727327533, "GiniIndex": 0.0, "_COUNT_001_PCT": 100.0}, "position": {"x": 417.6202665478447, "y": 196.68464625513508}, "selected": false}], "edges": [{"data": {"id": "2045645", "source": "2045635", "target": "2045633", "SCORE": 0.7766990291287068, "shared_interaction": "Direct", "source_original": "1", "Name_B": "GO:0045178", "Name_A": "GO:0045177", "target_original": "3", "Gene_B": "GO:0045178", "interaction": "Direct", "SUID": 2045645, "TYPE": "Direct", "Gene_A": "GO:0045177", "BEND_MAP_ID": 2045645, "selected": false}, "selected": false}, {"data": {"id": "2045644", "source": "2045634", "target": "2045629", "SCORE": 0.7766990291287068, "shared_interaction": "Direct", "source_original": "2", "Name_B": "GO:0016324", "Name_A": "GO:0009925", "target_original": "7", "Gene_B": "GO:0016324", "interaction": "Direct", "SUID": 2045644, "TYPE": "Direct", "Gene_A": "GO:0009925", "BEND_MAP_ID": 2045644, "selected": false}, "selected": false}, {"data": {"id": "2045643", "source": "2045634", "target": "2045635", "SCORE": 0.7766990291287068, "shared_interaction": "Direct", "source_original": "2", "Name_B": "GO:0045177", "Name_A": "GO:0009925", "target_original": "1", "Gene_B": "GO:0045177", "interaction": "Direct", "SUID": 2045643, "TYPE": "Direct", "Gene_A": "GO:0009925", "BEND_MAP_ID": 2045643, "selected": false}, "selected": false}, {"data": {"id": "2045642", "source": "2045634", "target": "2045633", "SCORE": 1.0, "shared_interaction": "Direct", "source_original": "2", "Name_B": "GO:0045178", "Name_A": "GO:0009925", "target_original": "3", "Gene_B": "GO:0045178", "interaction": "Direct", "SUID": 2045642, "TYPE": "Direct", "Gene_A": "GO:0009925", "BEND_MAP_ID": 2045642, "selected": false}, "selected": false}, {"data": {"id": "2045641", "source": "2045632", "target": "2045627", "SCORE": 1.0, "shared_interaction": "Direct", "source_original": "4", "Name_B": "GO:0031012", "Name_A": "GO:0030312", "target_original": "9", "Gene_B": "GO:0031012", "interaction": "Direct", "SUID": 2045641, "TYPE": "Direct", "Gene_A": "GO:0030312", "BEND_MAP_ID": 2045641, "selected": false}, "selected": false}, {"data": {"id": "2045640", "source": "2045631", "target": "2045631", "SCORE": 1.0, "shared_interaction": "Direct", "source_original": "5", "Name_B": "GO:0005796", "Name_A": "GO:0005796", "target_original": "5", "Gene_B": "GO:0005796", "interaction": "Direct", "SUID": 2045640, "TYPE": "Direct", "Gene_A": "GO:0005796", "BEND_MAP_ID": 2045640, "selected": false}, "selected": false}, {"data": {"id": "2045639", "source": "2045630", "target": "2045630", "SCORE": 1.0, "shared_interaction": "Direct", "source_original": "6", "Name_B": "GO:0031225", "Name_A": "GO:0031225", "target_original": "6", "Gene_B": "GO:0031225", "interaction": "Direct", "SUID": 2045639, "TYPE": "Direct", "Gene_A": "GO:0031225", "BEND_MAP_ID": 2045639, "selected": false}, "selected": false}, {"data": {"id": "2045638", "source": "2045629", "target": "2045635", "SCORE": 1.0, "shared_interaction": "Direct", "source_original": "7", "Name_B": "GO:0045177", "Name_A": "GO:0016324", "target_original": "1", "Gene_B": "GO:0045177", "interaction": "Direct", "SUID": 2045638, "TYPE": "Direct", "Gene_A": "GO:0016324", "BEND_MAP_ID": 2045638, "selected": false}, "selected": false}, {"data": {"id": "2045637", "source": "2045629", "target": "2045633", "SCORE": 0.7766990291287068, "shared_interaction": "Direct", "source_original": "7", "Name_B": "GO:0045178", "Name_A": "GO:0016324", "target_original": "3", "Gene_B": "GO:0045178", "interaction": "Direct", "SUID": 2045637, "TYPE": "Direct", "Gene_A": "GO:0016324", "BEND_MAP_ID": 2045637, "selected": false}, "selected": false}, {"data": {"id": "2045636", "source": "2045628", "target": "2045628", "SCORE": 1.0, "shared_interaction": "Direct", "source_original": "8", "Name_B": "GO:0000791", "Name_A": "GO:0000791", "target_original": "8", "Gene_B": "GO:0000791", "interaction": "Direct", "SUID": 2045636, "TYPE": "Direct", "Gene_A": "GO:0000791", "BEND_MAP_ID": 2045636, "selected": false}, "selected": false}]}}};
