# Supplementary material for: Bioinformatic Analyzes of the Association Between Upregulated Expression of JUN Gene via APOBEC-Induced FLG Gene Mutation and Prognosis of Cervical Cancer
Source: Front Med (Lausanne). 2022 Apr 18;9:815450. doi: 10.3389/fmed.2022.815450 (PMC9058067; doi:10.3389/fmed.2022.815450)
Supplement: Supplementary file 3 [file Data_Sheet_3.ZIP]

Archive with 44 entries (44 files):
- README.txt
- icon/SVG48.png
- icon/PDF48.png
- icon/CYS48.png
- icon/WEB_CYS48.png
- AnalysisReport.pptx
- Evidence/Evidence.csv
- Enrichment_GO/GO_AllLists.csv
- Enrichment_GO/ColorByCluster.png
- Enrichment_GO/ColorByCluster.pdf
- Enrichment_GO/ColorByPValue.png
- Enrichment_GO/ColorByPValue.pdf
- Enrichment_GO/GONetwork.cys
- Enrichment_GO/GONetwork.xgmml
- Enrichment_GO/_FINAL_GO.csv
- Enrichment_GO/GeneGo_membership.csv
- Enrichment_GO/GO_membership.csv
- Enrichment_GO/GONetwork.html
- Enrichment_GO/GONetwork.js
- Enrichment_GO/GONetwork.style.js
- Enrichment_heatmap/HeatmapSelectedGO.png
- Enrichment_heatmap/HeatmapSelectedGO.pdf
- CyJS/CyJS.template.html
- CyJS/index.html
- CyJS/bower_components/sass-bootstrap/fonts/glyphicons-halflings-regular.eot
- CyJS/bower_components/sass-bootstrap/fonts/glyphicons-halflings-regular.svg
- CyJS/bower_components/sass-bootstrap/fonts/glyphicons-halflings-regular.ttf
- CyJS/bower_components/sass-bootstrap/fonts/glyphicons-halflings-regular.woff
- CyJS/images/cy3logo.svg
- CyJS/images/cy3logo_orange.svg
- CyJS/images/small_fit.svg
- CyJS/scripts/1d327552.scripts.js
- CyJS/scripts/3e4be17b.app.js
- CyJS/scripts/initialize.js
- CyJS/scripts/custom.js
- CyJS/scripts/65d77273.vendor.js
- CyJS/scripts/controllers/d3d07913.main.js
- CyJS/scripts/services/22f5c459.network.js
- CyJS/scripts/services/ac1aeeaa.visual-styles.js
- CyJS/styles/dc4be20e.vendor.css
- CyJS/styles/dcab8a36.main.css
- CyJS/views/main.html
- metascape_result.xlsx
- AnalysisReport.html
