# Supplementary material for: Bioinformatic Analyzes of the Association Between Upregulated Expression of JUN Gene via APOBEC-Induced FLG Gene Mutation and Prognosis of Cervical Cancer
Source: Front Med (Lausanne). 2022 Apr 18;9:815450. doi: 10.3389/fmed.2022.815450 (PMC9058067; doi:10.3389/fmed.2022.815450)
Supplement: Supplementary file 3 [file Data_Sheet_3.ZIP › Evidence/Evidence.csv]

Gene	TotalEvidenceCounts	EvidenceHit:MyList	EvidenceGO:MyList
6284	2.0	1	1
114879	2.0	1	1
168002	2.0	1	1
3784	2.0	1	1
64699	2.0	1	1
10810	2.0	1	1
11033	2.0	1	1
7134	2.0	1	1
6277	2.0	1	1
84171	2.0	1	1
10948	2.0	1	1
1755	2.0	1	1
6783	2.0	1	1
2875	1.0	1	0
1562	1.0	1	0
170679	1.0	1	0
9935	1.0	1	0
257000	1.0	1	0
84941	1.0	1	0
4774	1.0	1	0
85477	1.0	1	0
79047	1.0	1	0
4583	1.0	1	0
8626	1.0	1	0
6469	1.0	1	0
726	1.0	1	0
5345	1.0	1	0
6182	1.0	1	0
284422	1.0	1	0
93210	1.0	1	0
114803	1.0	1	0
64284	1.0	1	0
7368	1.0	1	0
112609	1.0	1	0
251	1.0	1	0
79574	1.0	1	0
6484	1.0	1	0
57343	1.0	1	0
2762	1.0	1	0
7263	1.0	1	0
64116	1.0	1	0
5284	1.0	1	0
3006	1.0	1	0
285489	1.0	1	0
5143	1.0	1	0
7031	1.0	1	0
135656	1.0	1	0
23221	1.0	1	0
64919	1.0	1	0
54848	1.0	1	0
25943	1.0	1	0
645638	1.0	1	0
2921	1.0	1	0
100506334	1.0	1	0
725	1.0	1	0
1556	1.0	1	0
745	1.0	1	0
3430	1.0	1	0
4493	1.0	1	0
10232	1.0	1	0
389376	1.0	1	0
629	1.0	1	0
25825	1.0	1	0
27090	1.0	1	0
284106	1.0	1	0
60370	1.0	1	0
7364	1.0	1	0
153572	1.0	1	0
685	1.0	1	0
8809	1.0	1	0
125050	1.0	1	0
27443	1.0	1	0
3965	1.0	1	0
89870	1.0	1	0
362	1.0	1	0
1789	1.0	1	0
84312	1.0	1	0
8876	1.0	1	0
137797	1.0	1	0
7022	1.0	1	0
24	1.0	1	0
9615	1.0	1	0
1870	1.0	1	0
94025	1.0	1	0
92747	1.0	1	0
9540	1.0	1	0
9245	1.0	1	0
92521	1.0	1	0
182	1.0	1	0
4061	1.0	1	0
55647	1.0	1	0
348327	1.0	1	0
57419	1.0	1	0
5152	1.0	1	0
11227	1.0	1	0
4586	1.0	1	0
2705	1.0	1	0
84795	1.0	1	0
84419	1.0	1	0
6690	1.0	1	0
6364	1.0	1	0
638	1.0	1	0
3725	1.0	1	0
2766	1.0	1	0
101927318	1.0	1	0
218	1.0	1	0
124872	1.0	1	0
3669	1.0	1	0
3934	1.0	1	0
55286	1.0	1	0
9123	1.0	1	0
440603	1.0	1	0
148170	1.0	1	0
116832	1.0	1	0
51316	1.0	1	0
274	1.0	1	0
116844	1.0	1	0
91703	1.0	1	0
2048	1.0	1	0
10099	1.0	1	0
54436	1.0	1	0
221	1.0	1	0
148808	1.0	1	0
65125	1.0	1	0
