# Supplementary material for: Bioinformatic Analyzes of the Association Between Upregulated Expression of JUN Gene via APOBEC-Induced FLG Gene Mutation and Prognosis of Cervical Cancer
Source: Front Med (Lausanne). 2022 Apr 18;9:815450. doi: 10.3389/fmed.2022.815450 (PMC9058067; doi:10.3389/fmed.2022.815450)
Supplement: Supplementary file 3 [file Data_Sheet_3.ZIP › Enrichment_GO/GO_AllLists.csv]

Category	CategoryID	GO	Description	PARENT_GO	LogP	Enrichment	Z-score	#TotalGeneInLibrary	#GeneInGO	#GeneInHitList	#GeneInGOAndHitList	%InGO	STDV %InGO	GeneID	Hits	Log(q-value)	GeneList
GO Molecular Functions	21	GO:0016757	glycosyltransferase activity		-3.8	6.1	5.5	30242	279	124	7	5.6	2.1	6484|7364|7368|9245|11227|27090|124872	ST3GAL4|UGT2B7|UGT8|GCNT3|GALNT5|ST6GALNAC4|B4GALNT2	-0.12	MyList
GO Molecular Functions	21	GO:0008194	UDP-glycosyltransferase activity		-3.5	8.5	5.8	30242	144	124	5	4	1.8	7364|7368|9245|11227|124872	UGT2B7|UGT8|GCNT3|GALNT5|B4GALNT2	-0.11	MyList
GO Molecular Functions	21	GO:0048306	calcium-dependent protein binding		-3.3	11	6.1	30242	88	124	4	3.2	1.6	1755|6277|6284|7134	DMBT1|S100A6|S100A13|TNNC1	-0.11	MyList
GO Molecular Functions	21	GO:0005044	scavenger receptor activity		-3	16	6.4	30242	47	124	3	2.4	1.4	1755|64699|84171	DMBT1|TMPRSS3|LOXL4	0	MyList
GO Molecular Functions	21	GO:0051018	protein kinase A binding		-2.9	14	6.1	30242	51	124	3	2.4	1.4	3784|10810|168002	KCNQ1|WASF3|DACT2	0	MyList
GO Molecular Functions	21	GO:0016758	hexosyltransferase activity		-2.8	6.1	4.6	30242	201	124	5	4	1.8	7364|7368|9245|11227|124872	UGT2B7|UGT8|GCNT3|GALNT5|B4GALNT2	0	MyList
GO Molecular Functions	21	GO:0030545	signaling receptor regulator activity		-2.7	3.6	3.9	30242	543	124	8	6.5	2.2	182|685|2921|4061|6364|6469|7031|112609	JAG1|BTC|CXCL3|LY6E|CCL20|SHH|TFF1|MRAP2	0	MyList
GO Molecular Functions	21	GO:0001228	DNA-binding transcription activator activity, RNA polymerase II-specific		-2.6	3.8	3.8	30242	450	124	7	5.6	2.1	1870|3725|4774|7022|8626|9935|64919	E2F2|JUN|NFIA|TFAP2C|TP63|MAFB|BCL11B	0	MyList
GO Molecular Functions	21	GO:0001216	DNA-binding transcription activator activity		-2.6	3.7	3.8	30242	456	124	7	5.6	2.1	1870|3725|4774|7022|8626|9935|64919	E2F2|JUN|NFIA|TFAP2C|TP63|MAFB|BCL11B	0	MyList
GO Molecular Functions	21	GO:0038024	cargo receptor activity		-2.4	9.5	4.8	30242	77	124	3	2.4	1.4	1755|64699|84171	DMBT1|TMPRSS3|LOXL4	0	MyList
GO Molecular Functions	21	GO:1901981	phosphatidylinositol phosphate binding		-2.2	5.6	3.9	30242	173	124	4	3.2	1.6	3784|11033|85477|114879	KCNQ1|ADAP1|SCIN|OSBPL5	0	MyList
GO Molecular Functions	21	GO:0043178	alcohol binding		-2.2	8.2	4.4	30242	89	124	3	2.4	1.4	10948|11033|114879	STARD3|ADAP1|OSBPL5	0	MyList
GO Molecular Functions	21	GO:0005496	steroid binding		-2.1	7.3	4.1	30242	100	124	3	2.4	1.4	6783|10948|114879	SULT1E1|STARD3|OSBPL5	0	MyList
GO Molecular Functions	21	GO:1902936	phosphatidylinositol bisphosphate binding		-2	6.8	3.9	30242	107	124	3	2.4	1.4	3784|11033|85477	KCNQ1|ADAP1|SCIN	0	MyList
