# Supplementary material for: Bioinformatic Analyzes of the Association Between Upregulated Expression of JUN Gene via APOBEC-Induced FLG Gene Mutation and Prognosis of Cervical Cancer
Source: Front Med (Lausanne). 2022 Apr 18;9:815450. doi: 10.3389/fmed.2022.815450 (PMC9058067; doi:10.3389/fmed.2022.815450)
Supplement: Supplementary file 3 [file Data_Sheet_3.ZIP › Enrichment_GO/GONetwork.xgmml]

<?xml version="1.0" encoding="UTF-8" standalone="yes"?>
<graph label="GONetwork" xmlns:dc="http://purl.org/dc/elements/1.1/" xmlns:xlink="http://www.w3.org/1999/xlink" xmlns:rdf="http://www.w3.org/1999/02/22-rdf-syntax-ns#" xmlns:cy="http://www.cytoscape.org" xmlns="http://www.cs.rpi.edu/XGMML" >
  <att name="documentVersion" value="1.1"/>
  <att name="networkMetadata">
    <rdf:RDF>
      <rdf:Description rdf:about="http://www.cytoscape.org/">
        <dc:type>Protein-Protein Interaction</dc:type>
        <dc:description>N/A</dc:description>
        <dc:identifier>N/A</dc:identifier>
        <dc:date>2021-11-11 07:12:08</dc:date>
        <dc:title>Cytoscape Network</dc:title>
        <dc:source>http://www.cytoscape.org/</dc:source>
        <dc:format>Cytoscape-XGMML</dc:format>
      </rdf:Description>
    </rdf:RDF>
  </att>
  <att type="string" name="backgroundColor" value="#ffffff"/>
  <att type="real" name="GRAPH_VIEW_ZOOM" value="1.0"/>
  <att type="real" name="GRAPH_VIEW_CENTER_X" value="300.0"/>
  <att type="real" name="GRAPH_VIEW_CENTER_Y" value="300.0"/>
  <node label="GO:0008194" id="1">
    <att type="string" name="canonicalName" value="GO:0008194"/>
    <att type="string" name="Description" value="UDP-glycosyltransferase activity"/>
    <att type="string" name="Category" value="GO Molecular Functions"/>
    <att type="real" name="LogP" value="-3.486462696965272"/>
    <att type="real" name="Log(q-value)" value="-0.11092216946017797"/>
    <att type="integer" name="GROUP_ID" value="1"/>
    <att type="string" name="Hits" value="UGT2B7|UGT8|GCNT3|GALNT5|B4GALNT2"/>
    <att type="real" name="Enrichment" value="8.468301971326165"/>
    <att type="real" name="Z-score" value="5.764081981673327"/>
    <att type="integer" name="#GeneInGOAndHitList" value="5"/>
    <att type="integer" name="#GeneInGO" value="144"/>
    <att type="integer" name="#GeneInHitList" value="124"/>
    <att type="integer" name="#TotalGeneInLibrary" value="30242"/>
    <att type="real" name="%InGO" value="4.032258064516129"/>
    <att type="real" name="STDV %InGO" value="1.7665500854653744"/>
    <att type="real" name="BestLogPInGroup" value="-3.8001624527045257"/>
    <att type="real" name="BestEnrichmentInGroup" value="8.468301971326165"/>
    <att type="integer" name="FirstInGroupByEnrichment" value="0"/>
    <att type="integer" name="FirstInGroupByLogP" value="0"/>
    <att type="string" name="GeneID" value="7364|7368|9245|11227|124872"/>
    <att type="integer" name="_RANK_" value="1"/>
    <att type="string" name="_PATTERN_" value="M1"/>
    <att type="string" name="CLUSTER_LABEL" value=" "/>
    <att type="integer" name="#COUNT_001" value="5"/>
    <att type="integer" name="_MEMBER_MyList" value="1"/>
    <att type="real" name="_LogP_MyList" value="-3.486462696965272"/>
    <att type="string" name="Gene" value="GO:0008194"/>
    <att type="integer" name="GiniIndex" value="0"/>
    <att type="integer" name="CategoryID" value="21"/>
    <att type="string" name="PARENT_GO" value=""/>
    <att type="integer" name="EvidenceCutoff" value="0"/>
    <graphics type="CIRCLE" x="436.31279877502567" y="287.3076055776532"/>
  </node>
  <node label="GO:0016758" id="2">
    <att type="string" name="canonicalName" value="GO:0016758"/>
    <att type="string" name="Description" value="hexosyltransferase activity"/>
    <att type="string" name="Category" value="GO Molecular Functions"/>
    <att type="real" name="LogP" value="-2.8339251458965675"/>
    <att type="real" name="Log(q-value)" value="0.0"/>
    <att type="integer" name="GROUP_ID" value="1"/>
    <att type="string" name="Hits" value="UGT2B7|UGT8|GCNT3|GALNT5|B4GALNT2"/>
    <att type="real" name="Enrichment" value="6.0668432033381485"/>
    <att type="real" name="Z-score" value="4.624599769884669"/>
    <att type="integer" name="#GeneInGOAndHitList" value="5"/>
    <att type="integer" name="#GeneInGO" value="201"/>
    <att type="integer" name="#GeneInHitList" value="124"/>
    <att type="integer" name="#TotalGeneInLibrary" value="30242"/>
    <att type="real" name="%InGO" value="4.032258064516129"/>
    <att type="real" name="STDV %InGO" value="1.7665500854653744"/>
    <att type="real" name="BestLogPInGroup" value="-3.8001624527045257"/>
    <att type="real" name="BestEnrichmentInGroup" value="8.468301971326165"/>
    <att type="integer" name="FirstInGroupByEnrichment" value="0"/>
    <att type="integer" name="FirstInGroupByLogP" value="0"/>
    <att type="string" name="GeneID" value="7364|7368|9245|11227|124872"/>
    <att type="integer" name="_RANK_" value="1"/>
    <att type="string" name="_PATTERN_" value="M1"/>
    <att type="string" name="CLUSTER_LABEL" value=" "/>
    <att type="integer" name="#COUNT_001" value="5"/>
    <att type="integer" name="_MEMBER_MyList" value="1"/>
    <att type="real" name="_LogP_MyList" value="-2.8339251458965675"/>
    <att type="string" name="Gene" value="GO:0016758"/>
    <att type="integer" name="GiniIndex" value="0"/>
    <att type="integer" name="CategoryID" value="21"/>
    <att type="string" name="PARENT_GO" value=""/>
    <att type="integer" name="EvidenceCutoff" value="0"/>
    <graphics type="CIRCLE" x="293.9770798746804" y="321.39294281110034"/>
  </node>
  <node label="GO:0038024" id="3">
    <att type="string" name="canonicalName" value="GO:0038024"/>
    <att type="string" name="Description" value="cargo receptor activity"/>
    <att type="string" name="Category" value="GO Molecular Functions"/>
    <att type="real" name="LogP" value="-2.403852163059178"/>
    <att type="real" name="Log(q-value)" value="0.0"/>
    <att type="integer" name="GROUP_ID" value="3"/>
    <att type="string" name="Hits" value="DMBT1|TMPRSS3|LOXL4"/>
    <att type="real" name="Enrichment" value="9.502094679514034"/>
    <att type="real" name="Z-score" value="4.793088930514253"/>
    <att type="integer" name="#GeneInGOAndHitList" value="3"/>
    <att type="integer" name="#GeneInGO" value="77"/>
    <att type="integer" name="#GeneInHitList" value="124"/>
    <att type="integer" name="#TotalGeneInLibrary" value="30242"/>
    <att type="real" name="%InGO" value="2.4193548387096775"/>
    <att type="real" name="STDV %InGO" value="1.37981475508484"/>
    <att type="real" name="BestLogPInGroup" value="-3.0194005678315428"/>
    <att type="real" name="BestEnrichmentInGroup" value="15.56726149622512"/>
    <att type="integer" name="FirstInGroupByEnrichment" value="0"/>
    <att type="integer" name="FirstInGroupByLogP" value="0"/>
    <att type="string" name="GeneID" value="1755|64699|84171"/>
    <att type="integer" name="_RANK_" value="1"/>
    <att type="string" name="_PATTERN_" value="M1"/>
    <att type="string" name="CLUSTER_LABEL" value=" "/>
    <att type="integer" name="#COUNT_001" value="3"/>
    <att type="integer" name="_MEMBER_MyList" value="1"/>
    <att type="real" name="_LogP_MyList" value="-2.403852163059178"/>
    <att type="string" name="Gene" value="GO:0038024"/>
    <att type="integer" name="GiniIndex" value="0"/>
    <att type="integer" name="CategoryID" value="21"/>
    <att type="string" name="PARENT_GO" value=""/>
    <att type="integer" name="EvidenceCutoff" value="0"/>
    <graphics type="CIRCLE" x="306.62188803395884" y="298.9009128313265"/>
  </node>
  <node label="GO:0001216" id="4">
    <att type="string" name="canonicalName" value="GO:0001216"/>
    <att type="string" name="Description" value="DNA-binding transcription activator activity"/>
    <att type="string" name="Category" value="GO Molecular Functions"/>
    <att type="real" name="LogP" value="-2.5514783604139426"/>
    <att type="real" name="Log(q-value)" value="0.0"/>
    <att type="integer" name="GROUP_ID" value="6"/>
    <att type="string" name="Hits" value="E2F2|JUN|NFIA|TFAP2C|TP63|MAFB|BCL11B"/>
    <att type="real" name="Enrichment" value="3.7438808715336735"/>
    <att type="real" name="Z-score" value="3.7882395425551594"/>
    <att type="integer" name="#GeneInGOAndHitList" value="7"/>
    <att type="integer" name="#GeneInGO" value="456"/>
    <att type="integer" name="#GeneInHitList" value="124"/>
    <att type="integer" name="#TotalGeneInLibrary" value="30242"/>
    <att type="real" name="%InGO" value="5.645161290322581"/>
    <att type="real" name="STDV %InGO" value="2.072571028858923"/>
    <att type="real" name="BestLogPInGroup" value="-2.583310250492399"/>
    <att type="real" name="BestEnrichmentInGroup" value="3.7937992831541223"/>
    <att type="integer" name="FirstInGroupByEnrichment" value="0"/>
    <att type="integer" name="FirstInGroupByLogP" value="0"/>
    <att type="string" name="GeneID" value="1870|3725|4774|7022|8626|9935|64919"/>
    <att type="integer" name="_RANK_" value="1"/>
    <att type="string" name="_PATTERN_" value="M1"/>
    <att type="string" name="CLUSTER_LABEL" value=" "/>
    <att type="integer" name="#COUNT_001" value="7"/>
    <att type="integer" name="_MEMBER_MyList" value="1"/>
    <att type="real" name="_LogP_MyList" value="-2.5514783604139426"/>
    <att type="string" name="Gene" value="GO:0001216"/>
    <att type="integer" name="GiniIndex" value="0"/>
    <att type="integer" name="CategoryID" value="21"/>
    <att type="string" name="PARENT_GO" value=""/>
    <att type="integer" name="EvidenceCutoff" value="0"/>
    <graphics type="CIRCLE" x="374.2665906429014" y="407.6084545970803"/>
  </node>
  <node label="GO:1902936" id="5">
    <att type="string" name="canonicalName" value="GO:1902936"/>
    <att type="string" name="Description" value="phosphatidylinositol bisphosphate binding"/>
    <att type="string" name="Category" value="GO Molecular Functions"/>
    <att type="real" name="LogP" value="-2.008868996004133"/>
    <att type="real" name="Log(q-value)" value="0.0"/>
    <att type="integer" name="GROUP_ID" value="7"/>
    <att type="string" name="Hits" value="KCNQ1|ADAP1|SCIN"/>
    <att type="real" name="Enrichment" value="6.837955984323183"/>
    <att type="real" name="Z-score" value="3.8816194862217195"/>
    <att type="integer" name="#GeneInGOAndHitList" value="3"/>
    <att type="integer" name="#GeneInGO" value="107"/>
    <att type="integer" name="#GeneInHitList" value="124"/>
    <att type="integer" name="#TotalGeneInLibrary" value="30242"/>
    <att type="real" name="%InGO" value="2.4193548387096775"/>
    <att type="real" name="STDV %InGO" value="1.37981475508484"/>
    <att type="real" name="BestLogPInGroup" value="-2.244278540945596"/>
    <att type="real" name="BestEnrichmentInGroup" value="6.837955984323183"/>
    <att type="integer" name="FirstInGroupByEnrichment" value="0"/>
    <att type="integer" name="FirstInGroupByLogP" value="0"/>
    <att type="string" name="GeneID" value="3784|11033|85477"/>
    <att type="integer" name="_RANK_" value="1"/>
    <att type="string" name="_PATTERN_" value="M1"/>
    <att type="string" name="CLUSTER_LABEL" value=" "/>
    <att type="integer" name="#COUNT_001" value="3"/>
    <att type="integer" name="_MEMBER_MyList" value="1"/>
    <att type="real" name="_LogP_MyList" value="-2.008868996004133"/>
    <att type="string" name="Gene" value="GO:1902936"/>
    <att type="integer" name="GiniIndex" value="0"/>
    <att type="integer" name="CategoryID" value="21"/>
    <att type="string" name="PARENT_GO" value=""/>
    <att type="integer" name="EvidenceCutoff" value="0"/>
    <graphics type="CIRCLE" x="389.88500209334256" y="160.4744577346041"/>
  </node>
  <node label="GO:0005496" id="6">
    <att type="string" name="canonicalName" value="GO:0005496"/>
    <att type="string" name="Description" value="steroid binding"/>
    <att type="string" name="Category" value="GO Molecular Functions"/>
    <att type="real" name="LogP" value="-2.08891615790126"/>
    <att type="real" name="Log(q-value)" value="0.0"/>
    <att type="integer" name="GROUP_ID" value="8"/>
    <att type="string" name="Hits" value="SULT1E1|STARD3|OSBPL5"/>
    <att type="real" name="Enrichment" value="7.316612903225806"/>
    <att type="real" name="Z-score" value="4.059701317177144"/>
    <att type="integer" name="#GeneInGOAndHitList" value="3"/>
    <att type="integer" name="#GeneInGO" value="100"/>
    <att type="integer" name="#GeneInHitList" value="124"/>
    <att type="integer" name="#TotalGeneInLibrary" value="30242"/>
    <att type="real" name="%InGO" value="2.4193548387096775"/>
    <att type="real" name="STDV %InGO" value="1.37981475508484"/>
    <att type="real" name="BestLogPInGroup" value="-2.2282644626266963"/>
    <att type="real" name="BestEnrichmentInGroup" value="8.220913374411019"/>
    <att type="integer" name="FirstInGroupByEnrichment" value="0"/>
    <att type="integer" name="FirstInGroupByLogP" value="0"/>
    <att type="string" name="GeneID" value="6783|10948|114879"/>
    <att type="integer" name="_RANK_" value="1"/>
    <att type="string" name="_PATTERN_" value="M1"/>
    <att type="string" name="CLUSTER_LABEL" value=" "/>
    <att type="integer" name="#COUNT_001" value="3"/>
    <att type="integer" name="_MEMBER_MyList" value="1"/>
    <att type="real" name="_LogP_MyList" value="-2.08891615790126"/>
    <att type="string" name="Gene" value="GO:0005496"/>
    <att type="integer" name="GiniIndex" value="0"/>
    <att type="integer" name="CategoryID" value="21"/>
    <att type="string" name="PARENT_GO" value=""/>
    <att type="integer" name="EvidenceCutoff" value="0"/>
    <graphics type="CIRCLE" x="160.42992682980108" y="195.43583556036995"/>
  </node>
  <node label="GO:0001228" id="7">
    <att type="string" name="canonicalName" value="GO:0001228"/>
    <att type="string" name="Description" value="DNA-binding transcription activator activity, RNA polymerase II-specific"/>
    <att type="string" name="Category" value="GO Molecular Functions"/>
    <att type="real" name="LogP" value="-2.583310250492399"/>
    <att type="real" name="Log(q-value)" value="0.0"/>
    <att type="integer" name="GROUP_ID" value="6"/>
    <att type="string" name="Hits" value="E2F2|JUN|NFIA|TFAP2C|TP63|MAFB|BCL11B"/>
    <att type="real" name="Enrichment" value="3.7937992831541223"/>
    <att type="real" name="Z-score" value="3.8313116572321304"/>
    <att type="integer" name="#GeneInGOAndHitList" value="7"/>
    <att type="integer" name="#GeneInGO" value="450"/>
    <att type="integer" name="#GeneInHitList" value="124"/>
    <att type="integer" name="#TotalGeneInLibrary" value="30242"/>
    <att type="real" name="%InGO" value="5.645161290322581"/>
    <att type="real" name="STDV %InGO" value="2.072571028858923"/>
    <att type="real" name="BestLogPInGroup" value="-2.583310250492399"/>
    <att type="real" name="BestEnrichmentInGroup" value="3.7937992831541223"/>
    <att type="integer" name="FirstInGroupByEnrichment" value="1"/>
    <att type="integer" name="FirstInGroupByLogP" value="1"/>
    <att type="string" name="GeneID" value="1870|3725|4774|7022|8626|9935|64919"/>
    <att type="integer" name="_RANK_" value="1"/>
    <att type="string" name="_PATTERN_" value="M1"/>
    <att type="string" name="CLUSTER_LABEL" value="DNA-binding transcription activator activity, RNA polymerase II-specific"/>
    <att type="integer" name="#COUNT_001" value="7"/>
    <att type="integer" name="_MEMBER_MyList" value="1"/>
    <att type="real" name="_LogP_MyList" value="-2.583310250492399"/>
    <att type="string" name="Gene" value="GO:0001228"/>
    <att type="integer" name="GiniIndex" value="0"/>
    <att type="integer" name="CategoryID" value="21"/>
    <att type="string" name="PARENT_GO" value=""/>
    <att type="integer" name="EvidenceCutoff" value="0"/>
    <graphics type="CIRCLE" x="179.67898642168555" y="204.18632516668728"/>
  </node>
  <node label="GO:0043178" id="8">
    <att type="string" name="canonicalName" value="GO:0043178"/>
    <att type="string" name="Description" value="alcohol binding"/>
    <att type="string" name="Category" value="GO Molecular Functions"/>
    <att type="real" name="LogP" value="-2.2282644626266963"/>
    <att type="real" name="Log(q-value)" value="0.0"/>
    <att type="integer" name="GROUP_ID" value="8"/>
    <att type="string" name="Hits" value="STARD3|ADAP1|OSBPL5"/>
    <att type="real" name="Enrichment" value="8.220913374411019"/>
    <att type="real" name="Z-score" value="4.3774150494852195"/>
    <att type="integer" name="#GeneInGOAndHitList" value="3"/>
    <att type="integer" name="#GeneInGO" value="89"/>
    <att type="integer" name="#GeneInHitList" value="124"/>
    <att type="integer" name="#TotalGeneInLibrary" value="30242"/>
    <att type="real" name="%InGO" value="2.4193548387096775"/>
    <att type="real" name="STDV %InGO" value="1.37981475508484"/>
    <att type="real" name="BestLogPInGroup" value="-2.2282644626266963"/>
    <att type="real" name="BestEnrichmentInGroup" value="8.220913374411019"/>
    <att type="integer" name="FirstInGroupByEnrichment" value="1"/>
    <att type="integer" name="FirstInGroupByLogP" value="1"/>
    <att type="string" name="GeneID" value="10948|11033|114879"/>
    <att type="integer" name="_RANK_" value="1"/>
    <att type="string" name="_PATTERN_" value="M1"/>
    <att type="string" name="CLUSTER_LABEL" value="alcohol binding"/>
    <att type="integer" name="#COUNT_001" value="3"/>
    <att type="integer" name="_MEMBER_MyList" value="1"/>
    <att type="real" name="_LogP_MyList" value="-2.2282644626266963"/>
    <att type="string" name="Gene" value="GO:0043178"/>
    <att type="integer" name="GiniIndex" value="0"/>
    <att type="integer" name="CategoryID" value="21"/>
    <att type="string" name="PARENT_GO" value=""/>
    <att type="integer" name="EvidenceCutoff" value="0"/>
    <graphics type="CIRCLE" x="174.6365702891266" y="299.9815202994116"/>
  </node>
  <node label="GO:0048306" id="9">
    <att type="string" name="canonicalName" value="GO:0048306"/>
    <att type="string" name="Description" value="calcium-dependent protein binding"/>
    <att type="string" name="Category" value="GO Molecular Functions"/>
    <att type="real" name="LogP" value="-3.317658120140862"/>
    <att type="real" name="Log(q-value)" value="-0.11092216946017797"/>
    <att type="integer" name="GROUP_ID" value="2"/>
    <att type="string" name="Hits" value="DMBT1|S100A6|S100A13|TNNC1"/>
    <att type="real" name="Enrichment" value="11.085777126099707"/>
    <att type="real" name="Z-score" value="6.079587172246703"/>
    <att type="integer" name="#GeneInGOAndHitList" value="4"/>
    <att type="integer" name="#GeneInGO" value="88"/>
    <att type="integer" name="#GeneInHitList" value="124"/>
    <att type="integer" name="#TotalGeneInLibrary" value="30242"/>
    <att type="real" name="%InGO" value="3.225806451612903"/>
    <att type="real" name="STDV %InGO" value="1.5866754091547248"/>
    <att type="real" name="BestLogPInGroup" value="-3.317658120140862"/>
    <att type="real" name="BestEnrichmentInGroup" value="11.085777126099707"/>
    <att type="integer" name="FirstInGroupByEnrichment" value="1"/>
    <att type="integer" name="FirstInGroupByLogP" value="1"/>
    <att type="string" name="GeneID" value="1755|6277|6284|7134"/>
    <att type="integer" name="_RANK_" value="1"/>
    <att type="string" name="_PATTERN_" value="M1"/>
    <att type="string" name="CLUSTER_LABEL" value="calcium-dependent protein binding"/>
    <att type="integer" name="#COUNT_001" value="4"/>
    <att type="integer" name="_MEMBER_MyList" value="1"/>
    <att type="real" name="_LogP_MyList" value="-3.317658120140862"/>
    <att type="string" name="Gene" value="GO:0048306"/>
    <att type="integer" name="GiniIndex" value="0"/>
    <att type="integer" name="CategoryID" value="21"/>
    <att type="string" name="PARENT_GO" value=""/>
    <att type="integer" name="EvidenceCutoff" value="0"/>
    <graphics type="CIRCLE" x="195.4167604217468" y="225.06643173440582"/>
  </node>
  <node label="GO:0016757" id="10">
    <att type="string" name="canonicalName" value="GO:0016757"/>
    <att type="string" name="Description" value="glycosyltransferase activity"/>
    <att type="string" name="Category" value="GO Molecular Functions"/>
    <att type="real" name="LogP" value="-3.8001624527045257"/>
    <att type="real" name="Log(q-value)" value="-0.11630524730417927"/>
    <att type="integer" name="GROUP_ID" value="1"/>
    <att type="string" name="Hits" value="ST3GAL4|UGT2B7|UGT8|GCNT3|GALNT5|ST6GALNAC4|B4GALNT2"/>
    <att type="real" name="Enrichment" value="6.119031101861488"/>
    <att type="real" name="Z-score" value="5.511795233580076"/>
    <att type="integer" name="#GeneInGOAndHitList" value="7"/>
    <att type="integer" name="#GeneInGO" value="279"/>
    <att type="integer" name="#GeneInHitList" value="124"/>
    <att type="integer" name="#TotalGeneInLibrary" value="30242"/>
    <att type="real" name="%InGO" value="5.645161290322581"/>
    <att type="real" name="STDV %InGO" value="2.072571028858923"/>
    <att type="real" name="BestLogPInGroup" value="-3.8001624527045257"/>
    <att type="real" name="BestEnrichmentInGroup" value="8.468301971326165"/>
    <att type="integer" name="FirstInGroupByEnrichment" value="1"/>
    <att type="integer" name="FirstInGroupByLogP" value="1"/>
    <att type="string" name="GeneID" value="6484|7364|7368|9245|11227|27090|124872"/>
    <att type="integer" name="_RANK_" value="1"/>
    <att type="string" name="_PATTERN_" value="M1"/>
    <att type="string" name="CLUSTER_LABEL" value="glycosyltransferase activity"/>
    <att type="integer" name="#COUNT_001" value="7"/>
    <att type="integer" name="_MEMBER_MyList" value="1"/>
    <att type="real" name="_LogP_MyList" value="-3.8001624527045257"/>
    <att type="string" name="Gene" value="GO:0016757"/>
    <att type="integer" name="GiniIndex" value="0"/>
    <att type="integer" name="CategoryID" value="21"/>
    <att type="string" name="PARENT_GO" value=""/>
    <att type="integer" name="EvidenceCutoff" value="0"/>
    <graphics type="CIRCLE" x="192.3195912570655" y="317.9627000661652"/>
  </node>
  <node label="GO:1901981" id="11">
    <att type="string" name="canonicalName" value="GO:1901981"/>
    <att type="string" name="Description" value="phosphatidylinositol phosphate binding"/>
    <att type="string" name="Category" value="GO Molecular Functions"/>
    <att type="real" name="LogP" value="-2.244278540945596"/>
    <att type="real" name="Log(q-value)" value="0.0"/>
    <att type="integer" name="GROUP_ID" value="7"/>
    <att type="string" name="Hits" value="KCNQ1|ADAP1|SCIN|OSBPL5"/>
    <att type="real" name="Enrichment" value="5.639008017900428"/>
    <att type="real" name="Z-score" value="3.926309531871812"/>
    <att type="integer" name="#GeneInGOAndHitList" value="4"/>
    <att type="integer" name="#GeneInGO" value="173"/>
    <att type="integer" name="#GeneInHitList" value="124"/>
    <att type="integer" name="#TotalGeneInLibrary" value="30242"/>
    <att type="real" name="%InGO" value="3.225806451612903"/>
    <att type="real" name="STDV %InGO" value="1.5866754091547248"/>
    <att type="real" name="BestLogPInGroup" value="-2.244278540945596"/>
    <att type="real" name="BestEnrichmentInGroup" value="6.837955984323183"/>
    <att type="integer" name="FirstInGroupByEnrichment" value="1"/>
    <att type="integer" name="FirstInGroupByLogP" value="1"/>
    <att type="string" name="GeneID" value="3784|11033|85477|114879"/>
    <att type="integer" name="_RANK_" value="1"/>
    <att type="string" name="_PATTERN_" value="M1"/>
    <att type="string" name="CLUSTER_LABEL" value="phosphatidylinositol phosphate binding"/>
    <att type="integer" name="#COUNT_001" value="4"/>
    <att type="integer" name="_MEMBER_MyList" value="1"/>
    <att type="real" name="_LogP_MyList" value="-2.244278540945596"/>
    <att type="string" name="Gene" value="GO:1901981"/>
    <att type="integer" name="GiniIndex" value="0"/>
    <att type="integer" name="CategoryID" value="21"/>
    <att type="string" name="PARENT_GO" value=""/>
    <att type="integer" name="EvidenceCutoff" value="0"/>
    <graphics type="CIRCLE" x="188.4617835877658" y="203.9082259176067"/>
  </node>
  <node label="GO:0051018" id="12">
    <att type="string" name="canonicalName" value="GO:0051018"/>
    <att type="string" name="Description" value="protein kinase A binding"/>
    <att type="string" name="Category" value="GO Molecular Functions"/>
    <att type="real" name="LogP" value="-2.915911476454979"/>
    <att type="real" name="Log(q-value)" value="0.0"/>
    <att type="integer" name="GROUP_ID" value="4"/>
    <att type="string" name="Hits" value="KCNQ1|WASF3|DACT2"/>
    <att type="real" name="Enrichment" value="14.346299810246679"/>
    <att type="real" name="Z-score" value="6.12072782380195"/>
    <att type="integer" name="#GeneInGOAndHitList" value="3"/>
    <att type="integer" name="#GeneInGO" value="51"/>
    <att type="integer" name="#GeneInHitList" value="124"/>
    <att type="integer" name="#TotalGeneInLibrary" value="30242"/>
    <att type="real" name="%InGO" value="2.4193548387096775"/>
    <att type="real" name="STDV %InGO" value="1.37981475508484"/>
    <att type="real" name="BestLogPInGroup" value="-2.915911476454979"/>
    <att type="real" name="BestEnrichmentInGroup" value="14.346299810246679"/>
    <att type="integer" name="FirstInGroupByEnrichment" value="1"/>
    <att type="integer" name="FirstInGroupByLogP" value="1"/>
    <att type="string" name="GeneID" value="3784|10810|168002"/>
    <att type="integer" name="_RANK_" value="1"/>
    <att type="string" name="_PATTERN_" value="M1"/>
    <att type="string" name="CLUSTER_LABEL" value="protein kinase A binding"/>
    <att type="integer" name="#COUNT_001" value="3"/>
    <att type="integer" name="_MEMBER_MyList" value="1"/>
    <att type="real" name="_LogP_MyList" value="-2.915911476454979"/>
    <att type="string" name="Gene" value="GO:0051018"/>
    <att type="integer" name="GiniIndex" value="0"/>
    <att type="integer" name="CategoryID" value="21"/>
    <att type="string" name="PARENT_GO" value=""/>
    <att type="integer" name="EvidenceCutoff" value="0"/>
    <graphics type="CIRCLE" x="178.10248151552457" y="197.69857847783186"/>
  </node>
  <node label="GO:0005044" id="13">
    <att type="string" name="canonicalName" value="GO:0005044"/>
    <att type="string" name="Description" value="scavenger receptor activity"/>
    <att type="string" name="Category" value="GO Molecular Functions"/>
    <att type="real" name="LogP" value="-3.0194005678315428"/>
    <att type="real" name="Log(q-value)" value="0.0"/>
    <att type="integer" name="GROUP_ID" value="3"/>
    <att type="string" name="Hits" value="DMBT1|TMPRSS3|LOXL4"/>
    <att type="real" name="Enrichment" value="15.56726149622512"/>
    <att type="real" name="Z-score" value="6.412910524153417"/>
    <att type="integer" name="#GeneInGOAndHitList" value="3"/>
    <att type="integer" name="#GeneInGO" value="47"/>
    <att type="integer" name="#GeneInHitList" value="124"/>
    <att type="integer" name="#TotalGeneInLibrary" value="30242"/>
    <att type="real" name="%InGO" value="2.4193548387096775"/>
    <att type="real" name="STDV %InGO" value="1.37981475508484"/>
    <att type="real" name="BestLogPInGroup" value="-3.0194005678315428"/>
    <att type="real" name="BestEnrichmentInGroup" value="15.56726149622512"/>
    <att type="integer" name="FirstInGroupByEnrichment" value="1"/>
    <att type="integer" name="FirstInGroupByLogP" value="1"/>
    <att type="string" name="GeneID" value="1755|64699|84171"/>
    <att type="integer" name="_RANK_" value="1"/>
    <att type="string" name="_PATTERN_" value="M1"/>
    <att type="string" name="CLUSTER_LABEL" value="scavenger receptor activity"/>
    <att type="integer" name="#COUNT_001" value="3"/>
    <att type="integer" name="_MEMBER_MyList" value="1"/>
    <att type="real" name="_LogP_MyList" value="-3.0194005678315428"/>
    <att type="string" name="Gene" value="GO:0005044"/>
    <att type="integer" name="GiniIndex" value="0"/>
    <att type="integer" name="CategoryID" value="21"/>
    <att type="string" name="PARENT_GO" value=""/>
    <att type="integer" name="EvidenceCutoff" value="0"/>
    <graphics type="CIRCLE" x="361.5984209297625" y="347.3405351550314"/>
  </node>
  <node label="GO:0030545" id="14">
    <att type="string" name="canonicalName" value="GO:0030545"/>
    <att type="string" name="Description" value="signaling receptor regulator activity"/>
    <att type="string" name="Category" value="GO Molecular Functions"/>
    <att type="real" name="LogP" value="-2.736638903490744"/>
    <att type="real" name="Log(q-value)" value="0.0"/>
    <att type="integer" name="GROUP_ID" value="5"/>
    <att type="string" name="Hits" value="JAG1|BTC|CXCL3|LY6E|CCL20|SHH|TFF1|MRAP2"/>
    <att type="real" name="Enrichment" value="3.593180062971544"/>
    <att type="real" name="Z-score" value="3.9125286233415277"/>
    <att type="integer" name="#GeneInGOAndHitList" value="8"/>
    <att type="integer" name="#GeneInGO" value="543"/>
    <att type="integer" name="#GeneInHitList" value="124"/>
    <att type="integer" name="#TotalGeneInLibrary" value="30242"/>
    <att type="real" name="%InGO" value="6.451612903225806"/>
    <att type="real" name="STDV %InGO" value="2.2061826271710916"/>
    <att type="real" name="BestLogPInGroup" value="-2.736638903490744"/>
    <att type="real" name="BestEnrichmentInGroup" value="3.593180062971544"/>
    <att type="integer" name="FirstInGroupByEnrichment" value="1"/>
    <att type="integer" name="FirstInGroupByLogP" value="1"/>
    <att type="string" name="GeneID" value="182|685|2921|4061|6364|6469|7031|112609"/>
    <att type="integer" name="_RANK_" value="1"/>
    <att type="string" name="_PATTERN_" value="M1"/>
    <att type="string" name="CLUSTER_LABEL" value="signaling receptor regulator activity"/>
    <att type="integer" name="#COUNT_001" value="8"/>
    <att type="integer" name="_MEMBER_MyList" value="1"/>
    <att type="real" name="_LogP_MyList" value="-2.736638903490744"/>
    <att type="string" name="Gene" value="GO:0030545"/>
    <att type="integer" name="GiniIndex" value="0"/>
    <att type="integer" name="CategoryID" value="21"/>
    <att type="string" name="PARENT_GO" value=""/>
    <att type="integer" name="EvidenceCutoff" value="0"/>
    <graphics type="CIRCLE" x="425.6986647276844" y="422.0457247018757"/>
  </node>
  <edge label="GO:0008194 (pp) GO:0016757" source="1" target="10">
    <att type="string" name="canonicalName" value="GO:0008194 (pp) GO:0016757"/>
    <att type="string" name="interaction" value="pp"/>
    <att type="real" name="SCORE" value="0.8011049723776686"/>
  </edge>
  <edge label="GO:0016757 (pp) GO:0016758" source="10" target="2">
    <att type="string" name="canonicalName" value="GO:0016757 (pp) GO:0016758"/>
    <att type="string" name="interaction" value="pp"/>
    <att type="real" name="SCORE" value="0.8011049723776686"/>
  </edge>
  <edge label="GO:0008194 (pp) GO:0016758" source="1" target="2">
    <att type="string" name="canonicalName" value="GO:0008194 (pp) GO:0016758"/>
    <att type="string" name="interaction" value="pp"/>
    <att type="real" name="SCORE" value="1.0"/>
  </edge>
  <edge label="GO:0005044 (pp) GO:0038024" source="13" target="3">
    <att type="string" name="canonicalName" value="GO:0005044 (pp) GO:0038024"/>
    <att type="string" name="interaction" value="pp"/>
    <att type="real" name="SCORE" value="1.0"/>
  </edge>
  <edge label="GO:0001216 (pp) GO:0001228" source="4" target="7">
    <att type="string" name="canonicalName" value="GO:0001216 (pp) GO:0001228"/>
    <att type="string" name="interaction" value="pp"/>
    <att type="real" name="SCORE" value="1.0"/>
  </edge>
  <edge label="GO:0043178 (pp) GO:1901981" source="8" target="11">
    <att type="string" name="canonicalName" value="GO:0043178 (pp) GO:1901981"/>
    <att type="string" name="interaction" value="pp"/>
    <att type="real" name="SCORE" value="0.5263157894811633"/>
  </edge>
  <edge label="GO:1901981 (pp) GO:1902936" source="11" target="5">
    <att type="string" name="canonicalName" value="GO:1901981 (pp) GO:1902936"/>
    <att type="string" name="interaction" value="pp"/>
    <att type="real" name="SCORE" value="0.8421052631603878"/>
  </edge>
  <edge label="GO:0005496 (pp) GO:0043178" source="6" target="8">
    <att type="string" name="canonicalName" value="GO:0005496 (pp) GO:0043178"/>
    <att type="string" name="interaction" value="pp"/>
    <att type="real" name="SCORE" value="0.636363636370248"/>
  </edge>
  <edge label="GO:0048306 (pp) GO:0048306" source="9" target="9">
    <att type="string" name="canonicalName" value="GO:0048306 (pp) GO:0048306"/>
    <att type="string" name="interaction" value="pp"/>
    <att type="real" name="SCORE" value="1.0"/>
  </edge>
  <edge label="GO:0051018 (pp) GO:0051018" source="12" target="12">
    <att type="string" name="canonicalName" value="GO:0051018 (pp) GO:0051018"/>
    <att type="string" name="interaction" value="pp"/>
    <att type="real" name="SCORE" value="1.0"/>
  </edge>
  <edge label="GO:0030545 (pp) GO:0030545" source="14" target="14">
    <att type="string" name="canonicalName" value="GO:0030545 (pp) GO:0030545"/>
    <att type="string" name="interaction" value="pp"/>
    <att type="real" name="SCORE" value="1.0"/>
  </edge>
</graph>
