# Supplementary material for: Bioinformatic Analyzes of the Association Between Upregulated Expression of JUN Gene via APOBEC-Induced FLG Gene Mutation and Prognosis of Cervical Cancer
Source: Front Med (Lausanne). 2022 Apr 18;9:815450. doi: 10.3389/fmed.2022.815450 (PMC9058067; doi:10.3389/fmed.2022.815450)
Supplement: Supplementary file 3 [file Data_Sheet_3.ZIP › Enrichment_GO/_FINAL_GO.csv]

_MEMBER_MyList	_LogP_MyList	GO	_PATTERN_	_RANK_	GiniIndex	Category	CategoryID	Description	PARENT_GO	LogP	Enrichment	Z-score	#TotalGeneInLibrary	#GeneInGO	#GeneInHitList	#GeneInGOAndHitList	%InGO	STDV %InGO	GeneID	Hits	Log(q-value)	EvidenceCutoff	GROUP_ID	FirstInGroupByEnrichment	FirstInGroupByLogP	BestLogPInGroup	BestEnrichmentInGroup	URL
1	-3.8001624527045257	GO:0016757	M1	1	0	GO Molecular Functions	21	glycosyltransferase activity		-3.8001624527045257	6.119031101861488	5.511795233580076	30242	279	124	7	5.645161290322581	2.072571028858923	6484|7364|7368|9245|11227|27090|124872	ST3GAL4|UGT2B7|UGT8|GCNT3|GALNT5|ST6GALNAC4|B4GALNT2	-0.11630524730417927	0	1	1	1	-3.8001624527045257	8.468301971326165
1	-3.486462696965272	GO:0008194	M1	1	0	GO Molecular Functions	21	UDP-glycosyltransferase activity		-3.486462696965272	8.468301971326165	5.764081981673327	30242	144	124	5	4.032258064516129	1.7665500854653744	7364|7368|9245|11227|124872	UGT2B7|UGT8|GCNT3|GALNT5|B4GALNT2	-0.11092216946017797	0	1	0	0	-3.8001624527045257	8.468301971326165
1	-2.8339251458965675	GO:0016758	M1	1	0	GO Molecular Functions	21	hexosyltransferase activity		-2.8339251458965675	6.0668432033381485	4.624599769884669	30242	201	124	5	4.032258064516129	1.7665500854653744	7364|7368|9245|11227|124872	UGT2B7|UGT8|GCNT3|GALNT5|B4GALNT2	0.0	0	1	0	0	-3.8001624527045257	8.468301971326165
1	-3.317658120140862	GO:0048306	M1	1	0	GO Molecular Functions	21	calcium-dependent protein binding		-3.317658120140862	11.085777126099707	6.079587172246703	30242	88	124	4	3.225806451612903	1.5866754091547248	1755|6277|6284|7134	DMBT1|S100A6|S100A13|TNNC1	-0.11092216946017797	0	2	1	1	-3.317658120140862	11.085777126099707
1	-3.0194005678315428	GO:0005044	M1	1	0	GO Molecular Functions	21	scavenger receptor activity		-3.0194005678315428	15.56726149622512	6.412910524153417	30242	47	124	3	2.4193548387096775	1.37981475508484	1755|64699|84171	DMBT1|TMPRSS3|LOXL4	0.0	0	3	1	1	-3.0194005678315428	15.56726149622512
1	-2.403852163059178	GO:0038024	M1	1	0	GO Molecular Functions	21	cargo receptor activity		-2.403852163059178	9.502094679514034	4.793088930514253	30242	77	124	3	2.4193548387096775	1.37981475508484	1755|64699|84171	DMBT1|TMPRSS3|LOXL4	0.0	0	3	0	0	-3.0194005678315428	15.56726149622512
1	-2.915911476454979	GO:0051018	M1	1	0	GO Molecular Functions	21	protein kinase A binding		-2.915911476454979	14.346299810246679	6.12072782380195	30242	51	124	3	2.4193548387096775	1.37981475508484	3784|10810|168002	KCNQ1|WASF3|DACT2	0.0	0	4	1	1	-2.915911476454979	14.346299810246679
1	-2.736638903490744	GO:0030545	M1	1	0	GO Molecular Functions	21	signaling receptor regulator activity		-2.736638903490744	3.593180062971544	3.9125286233415277	30242	543	124	8	6.451612903225806	2.2061826271710916	182|685|2921|4061|6364|6469|7031|112609	JAG1|BTC|CXCL3|LY6E|CCL20|SHH|TFF1|MRAP2	0.0	0	5	1	1	-2.736638903490744	3.593180062971544
1	-2.583310250492399	GO:0001228	M1	1	0	GO Molecular Functions	21	DNA-binding transcription activator activity, RNA polymerase II-specific		-2.583310250492399	3.7937992831541223	3.8313116572321304	30242	450	124	7	5.645161290322581	2.072571028858923	1870|3725|4774|7022|8626|9935|64919	E2F2|JUN|NFIA|TFAP2C|TP63|MAFB|BCL11B	0.0	0	6	1	1	-2.583310250492399	3.7937992831541223
1	-2.5514783604139426	GO:0001216	M1	1	0	GO Molecular Functions	21	DNA-binding transcription activator activity		-2.5514783604139426	3.7438808715336735	3.7882395425551594	30242	456	124	7	5.645161290322581	2.072571028858923	1870|3725|4774|7022|8626|9935|64919	E2F2|JUN|NFIA|TFAP2C|TP63|MAFB|BCL11B	0.0	0	6	0	0	-2.583310250492399	3.7937992831541223
1	-2.244278540945596	GO:1901981	M1	1	0	GO Molecular Functions	21	phosphatidylinositol phosphate binding		-2.244278540945596	5.639008017900428	3.926309531871812	30242	173	124	4	3.225806451612903	1.5866754091547248	3784|11033|85477|114879	KCNQ1|ADAP1|SCIN|OSBPL5	0.0	0	7	1	1	-2.244278540945596	6.837955984323183
1	-2.008868996004133	GO:1902936	M1	1	0	GO Molecular Functions	21	phosphatidylinositol bisphosphate binding		-2.008868996004133	6.837955984323183	3.8816194862217195	30242	107	124	3	2.4193548387096775	1.37981475508484	3784|11033|85477	KCNQ1|ADAP1|SCIN	0.0	0	7	0	0	-2.244278540945596	6.837955984323183
1	-2.2282644626266963	GO:0043178	M1	1	0	GO Molecular Functions	21	alcohol binding		-2.2282644626266963	8.220913374411019	4.3774150494852195	30242	89	124	3	2.4193548387096775	1.37981475508484	10948|11033|114879	STARD3|ADAP1|OSBPL5	0.0	0	8	1	1	-2.2282644626266963	8.220913374411019
1	-2.08891615790126	GO:0005496	M1	1	0	GO Molecular Functions	21	steroid binding		-2.08891615790126	7.316612903225806	4.059701317177144	30242	100	124	3	2.4193548387096775	1.37981475508484	6783|10948|114879	SULT1E1|STARD3|OSBPL5	0.0	0	8	0	0	-2.2282644626266963	8.220913374411019
