# Supplementary material for: Bioinformatic Analyzes of the Association Between Upregulated Expression of JUN Gene via APOBEC-Induced FLG Gene Mutation and Prognosis of Cervical Cancer
Source: Front Med (Lausanne). 2022 Apr 18;9:815450. doi: 10.3389/fmed.2022.815450 (PMC9058067; doi:10.3389/fmed.2022.815450)
Supplement: Supplementary file 3 [file Data_Sheet_3.ZIP › Enrichment_GO/GeneGo_membership.csv]

Gene	_SCORE_GRP5_	_SCORE_GRP6_	_SCORE_GRP1_	_SCORE_GRP2_	_SCORE_GRP3_	_SCORE_GRP7_	_SCORE_GRP8_	_SCORE_GRP4_	GRP1|21_GO:0016757|-3.800|glycosyltransferase activity	GRP1|21_GO:0016758|-2.834|hexosyltransferase activity	GRP1|21_GO:0008194|-3.486|UDP-glycosyltransferase activity	GRP2|21_GO:0048306|-3.318|calcium-dependent protein binding	GRP3|21_GO:0038024|-2.404|cargo receptor activity	GRP3|21_GO:0005044|-3.019|scavenger receptor activity	GRP4|21_GO:0051018|-2.916|protein kinase A binding	GRP5|21_GO:0030545|-2.737|signaling receptor regulator activity	GRP6|21_GO:0001216|-2.551|DNA-binding transcription activator activity	GRP6|21_GO:0001228|-2.583|DNA-binding transcription activator activity, RNA polymerase II-specific	GRP7|21_GO:1901981|-2.244|phosphatidylinositol phosphate binding	GRP7|21_GO:1902936|-2.009|phosphatidylinositol bisphosphate binding	GRP8|21_GO:0005496|-2.089|steroid binding	GRP8|21_GO:0043178|-2.228|alcohol binding	_SORT_	_SORT_GRP1_	_SORT_GRP2_	_SORT_GRP3_	_SORT_GRP4_	_SORT_GRP5_	_SORT_GRP6_	_SORT_GRP7_	_SORT_GRP8_
6277	0.0	0.0	0.0	1.0	0.0	0.0	0.0	0.0	0.0	0.0	0.0	0.2	0.0	0.0	0.0	0.0	0.0	0.0	0.0	0.0	0.0	0.0	6	0	2	0	0	0	0	0	0
6469	1.0	0.0	0.0	0.0	0.0	0.0	0.0	0.0	0.0	0.0	0.0	0.0	0.0	0.0	0.0	0.1	0.0	0.0	0.0	0.0	0.0	0.0	22	0	0	0	0	2	0	0	0
4774	0.0	1.0	0.0	0.0	0.0	0.0	0.0	0.0	0.0	0.0	0.0	0.0	0.0	0.0	0.0	0.0	0.1	0.1	0.0	0.0	0.0	0.0	15	0	0	0	0	0	2	0	0
114879	0.0	0.0	0.0	0.0	0.0	0.5	1.0	0.0	0.0	0.0	0.0	0.0	0.0	0.0	0.0	0.0	0.0	0.0	0.1	0.0	0.1	0.1	12	0	0	0	0	0	0	4	2
9245	0.0	0.0	1.0	0.0	0.0	0.0	0.0	0.0	0.2	0.1	0.2	0.0	0.0	0.0	0.0	0.0	0.0	0.0	0.0	0.0	0.0	0.0	30	2	0	0	0	0	0	0	0
182	1.0	0.0	0.0	0.0	0.0	0.0	0.0	0.0	0.0	0.0	0.0	0.0	0.0	0.0	0.0	0.1	0.0	0.0	0.0	0.0	0.0	0.0	21	0	0	0	0	1	0	0	0
7022	0.0	1.0	0.0	0.0	0.0	0.0	0.0	0.0	0.0	0.0	0.0	0.0	0.0	0.0	0.0	0.0	0.1	0.1	0.0	0.0	0.0	0.0	14	0	0	0	0	0	1	0	0
64919	0.0	1.0	0.0	0.0	0.0	0.0	0.0	0.0	0.0	0.0	0.0	0.0	0.0	0.0	0.0	0.0	0.1	0.1	0.0	0.0	0.0	0.0	16	0	0	0	0	0	3	0	0
9935	0.0	1.0	0.0	0.0	0.0	0.0	0.0	0.0	0.0	0.0	0.0	0.0	0.0	0.0	0.0	0.0	0.1	0.1	0.0	0.0	0.0	0.0	17	0	0	0	0	0	4	0	0
11033	0.0	0.0	0.0	0.0	0.0	1.0	0.5	0.0	0.0	0.0	0.0	0.0	0.0	0.0	0.0	0.0	0.0	0.0	0.1	0.1	0.0	0.1	10	0	0	0	0	0	0	2	3
84171	0.0	0.0	0.0	0.0	1.0	0.0	0.0	0.0	0.0	0.0	0.0	0.0	0.1	0.2	0.0	0.0	0.0	0.0	0.0	0.0	0.0	0.0	9	0	0	2	0	0	0	0	0
3784	0.0	0.0	0.0	0.0	0.0	1.0	0.0	1.0	0.0	0.0	0.0	0.0	0.0	0.0	0.1	0.0	0.0	0.0	0.1	0.1	0.0	0.0	1	0	0	0	2	0	0	1	0
7364	0.0	0.0	1.0	0.0	0.0	0.0	0.0	0.0	0.2	0.1	0.2	0.0	0.0	0.0	0.0	0.0	0.0	0.0	0.0	0.0	0.0	0.0	29	1	0	0	0	0	0	0	0
6783	0.0	0.0	0.0	0.0	0.0	0.0	0.5	0.0	0.0	0.0	0.0	0.0	0.0	0.0	0.0	0.0	0.0	0.0	0.0	0.0	0.1	0.0	34	0	0	0	0	0	0	0	4
6364	1.0	0.0	0.0	0.0	0.0	0.0	0.0	0.0	0.0	0.0	0.0	0.0	0.0	0.0	0.0	0.1	0.0	0.0	0.0	0.0	0.0	0.0	23	0	0	0	0	3	0	0	0
7031	1.0	0.0	0.0	0.0	0.0	0.0	0.0	0.0	0.0	0.0	0.0	0.0	0.0	0.0	0.0	0.1	0.0	0.0	0.0	0.0	0.0	0.0	24	0	0	0	0	4	0	0	0
3725	0.0	1.0	0.0	0.0	0.0	0.0	0.0	0.0	0.0	0.0	0.0	0.0	0.0	0.0	0.0	0.0	0.1	0.1	0.0	0.0	0.0	0.0	18	0	0	0	0	0	5	0	0
1870	0.0	1.0	0.0	0.0	0.0	0.0	0.0	0.0	0.0	0.0	0.0	0.0	0.0	0.0	0.0	0.0	0.1	0.1	0.0	0.0	0.0	0.0	19	0	0	0	0	0	6	0	0
2921	1.0	0.0	0.0	0.0	0.0	0.0	0.0	0.0	0.0	0.0	0.0	0.0	0.0	0.0	0.0	0.1	0.0	0.0	0.0	0.0	0.0	0.0	25	0	0	0	0	5	0	0	0
7368	0.0	0.0	1.0	0.0	0.0	0.0	0.0	0.0	0.2	0.1	0.2	0.0	0.0	0.0	0.0	0.0	0.0	0.0	0.0	0.0	0.0	0.0	31	3	0	0	0	0	0	0	0
27090	0.0	0.0	0.3333333333333333	0.0	0.0	0.0	0.0	0.0	0.2	0.0	0.0	0.0	0.0	0.0	0.0	0.0	0.0	0.0	0.0	0.0	0.0	0.0	36	7	0	0	0	0	0	0	0
6484	0.0	0.0	0.3333333333333333	0.0	0.0	0.0	0.0	0.0	0.2	0.0	0.0	0.0	0.0	0.0	0.0	0.0	0.0	0.0	0.0	0.0	0.0	0.0	35	6	0	0	0	0	0	0	0
7134	0.0	0.0	0.0	1.0	0.0	0.0	0.0	0.0	0.0	0.0	0.0	0.2	0.0	0.0	0.0	0.0	0.0	0.0	0.0	0.0	0.0	0.0	5	0	1	0	0	0	0	0	0
10810	0.0	0.0	0.0	0.0	0.0	0.0	0.0	1.0	0.0	0.0	0.0	0.0	0.0	0.0	0.1	0.0	0.0	0.0	0.0	0.0	0.0	0.0	3	0	0	0	1	0	0	0	0
685	1.0	0.0	0.0	0.0	0.0	0.0	0.0	0.0	0.0	0.0	0.0	0.0	0.0	0.0	0.0	0.1	0.0	0.0	0.0	0.0	0.0	0.0	26	0	0	0	0	6	0	0	0
6284	0.0	0.0	0.0	1.0	0.0	0.0	0.0	0.0	0.0	0.0	0.0	0.2	0.0	0.0	0.0	0.0	0.0	0.0	0.0	0.0	0.0	0.0	7	0	3	0	0	0	0	0	0
85477	0.0	0.0	0.0	0.0	0.0	1.0	0.0	0.0	0.0	0.0	0.0	0.0	0.0	0.0	0.0	0.0	0.0	0.0	0.1	0.1	0.0	0.0	11	0	0	0	0	0	0	3	0
64699	0.0	0.0	0.0	0.0	1.0	0.0	0.0	0.0	0.0	0.0	0.0	0.0	0.1	0.2	0.0	0.0	0.0	0.0	0.0	0.0	0.0	0.0	8	0	0	1	0	0	0	0	0
112609	1.0	0.0	0.0	0.0	0.0	0.0	0.0	0.0	0.0	0.0	0.0	0.0	0.0	0.0	0.0	0.1	0.0	0.0	0.0	0.0	0.0	0.0	27	0	0	0	0	7	0	0	0
10948	0.0	0.0	0.0	0.0	0.0	0.0	1.0	0.0	0.0	0.0	0.0	0.0	0.0	0.0	0.0	0.0	0.0	0.0	0.0	0.0	0.1	0.1	13	0	0	0	0	0	0	0	1
11227	0.0	0.0	1.0	0.0	0.0	0.0	0.0	0.0	0.2	0.1	0.2	0.0	0.0	0.0	0.0	0.0	0.0	0.0	0.0	0.0	0.0	0.0	32	4	0	0	0	0	0	0	0
1755	0.0	0.0	0.0	1.0	1.0	0.0	0.0	0.0	0.0	0.0	0.0	0.2	0.1	0.2	0.0	0.0	0.0	0.0	0.0	0.0	0.0	0.0	4	0	4	3	0	0	0	0	0
168002	0.0	0.0	0.0	0.0	0.0	0.0	0.0	1.0	0.0	0.0	0.0	0.0	0.0	0.0	0.1	0.0	0.0	0.0	0.0	0.0	0.0	0.0	2	0	0	0	3	0	0	0	0
4061	1.0	0.0	0.0	0.0	0.0	0.0	0.0	0.0	0.0	0.0	0.0	0.0	0.0	0.0	0.0	0.1	0.0	0.0	0.0	0.0	0.0	0.0	28	0	0	0	0	8	0	0	0
124872	0.0	0.0	1.0	0.0	0.0	0.0	0.0	0.0	0.2	0.1	0.2	0.0	0.0	0.0	0.0	0.0	0.0	0.0	0.0	0.0	0.0	0.0	33	5	0	0	0	0	0	0	0
8626	0.0	1.0	0.0	0.0	0.0	0.0	0.0	0.0	0.0	0.0	0.0	0.0	0.0	0.0	0.0	0.0	0.1	0.1	0.0	0.0	0.0	0.0	20	0	0	0	0	0	7	0	0
