# Supplementary material for: Bioinformatic Analyzes of the Association Between Upregulated Expression of JUN Gene via APOBEC-Induced FLG Gene Mutation and Prognosis of Cervical Cancer
Source: Front Med (Lausanne). 2022 Apr 18;9:815450. doi: 10.3389/fmed.2022.815450 (PMC9058067; doi:10.3389/fmed.2022.815450)
Supplement: Supplementary file 3 [file Data_Sheet_3.ZIP › Enrichment_GO/GO_membership.csv]

_MEMBER_MyList	_LogP_MyList	GO	Description	_PATTERN_	_RANK_	GiniIndex
1	-3.5	GO:0008194	UDP-glycosyltransferase activity	M1	1	0
1	-3.8	GO:0016757	glycosyltransferase activity	M1	1	0
1	-2.7	GO:0030545	signaling receptor regulator activity	M1	1	0
1	-2.4	GO:0038024	cargo receptor activity	M1	1	0
1	-2.6	GO:0001228	DNA-binding transcription activator activity, RNA polymerase II-specific	M1	1	0
1	-2.2	GO:0043178	alcohol binding	M1	1	0
1	-2	GO:1902936	phosphatidylinositol bisphosphate binding	M1	1	0
1	-2.9	GO:0051018	protein kinase A binding	M1	1	0
1	-2.1	GO:0005496	steroid binding	M1	1	0
1	-3.3	GO:0048306	calcium-dependent protein binding	M1	1	0
1	-3	GO:0005044	scavenger receptor activity	M1	1	0
1	-2.6	GO:0001216	DNA-binding transcription activator activity	M1	1	0
1	-2.8	GO:0016758	hexosyltransferase activity	M1	1	0
1	-2.2	GO:1901981	phosphatidylinositol phosphate binding	M1	1	0
