# Supplementary material for: Bioinformatic Analyzes of the Association Between Upregulated Expression of JUN Gene via APOBEC-Induced FLG Gene Mutation and Prognosis of Cervical Cancer
Source: Front Med (Lausanne). 2022 Apr 18;9:815450. doi: 10.3389/fmed.2022.815450 (PMC9058067; doi:10.3389/fmed.2022.815450)
Supplement: Supplementary file 3 [file Data_Sheet_3.ZIP › Enrichment_GO/GONetwork.js]

var networks={"GONetwork": {"format_version": "1.0", "generated_by": "cytoscape-3.8.2", "target_cytoscapejs_version": "~2.1", "data": {"shared_name": "GONetwork", "name": "GONetwork", "SUID": 4395089, "__Annotations": [], "selected": false}, "elements": {"nodes": [{"data": {"id": "4395112", "Enrichment": 3.593180062971544, "BestLogPInGroup": -2.736638903490744, "_PATTERN_": "M1", "_GeneInGOAndHitList": 8.0, "Hits": "JAG1|BTC|CXCL3|LY6E|CCL20|SHH|TFF1|MRAP2", "Description": "signaling receptor regulator activity", "_GeneInHitList": 124.0, "Category": "GO Molecular Functions", "LogP": -2.736638903490744, "_RANK_": 1.0, "FirstInGroupByEnrichment": 1.0, "_LogP_MyList": -2.736638903490744, "_TotalGeneInLibrary": 30242.0, "_GeneInGO": 543.0, "shared_name": "14", "Gene": "GO:0030545", "_MEMBER_MyList": 1.0, "STDV_InGO": 2.2061826271710916, "_COUNT_001": 8.0, "SUID": 4395112, "id_original": "14", "selected": false, "Log_q_value_": 0.0, "canonicalName": "GO:0030545", "CategoryID": 21.0, "Z_score": 3.9125286233415277, "EvidenceCutoff": 0.0, "PARENT_GO": "", "FirstInGroupByLogP": 1.0, "GROUP_ID": 5.0, "name": "14", "BestEnrichmentInGroup": 3.593180062971544, "CLUSTER_LABEL": "signaling receptor regulator activity", "GeneID": "182|685|2921|4061|6364|6469|7031|112609", "GiniIndex": 0.0, "_InGO": 6.451612903225806, "_COUNT_001_PCT": 100.0}, "position": {"x": 488.85999064782186, "y": 388.7715732959889}, "selected": false}, {"data": {"id": "4395111", "Enrichment": 15.56726149622512, "BestLogPInGroup": -3.0194005678315428, "_PATTERN_": "M1", "_GeneInGOAndHitList": 3.0, "Hits": "DMBT1|TMPRSS3|LOXL4", "Description": "scavenger receptor activity", "_GeneInHitList": 124.0, "Category": "GO Molecular Functions", "LogP": -3.0194005678315428, "_RANK_": 1.0, "FirstInGroupByEnrichment": 1.0, "_LogP_MyList": -3.0194005678315428, "_TotalGeneInLibrary": 30242.0, "_GeneInGO": 47.0, "shared_name": "13", "Gene": "GO:0005044", "_MEMBER_MyList": 1.0, "STDV_InGO": 1.37981475508484, "_COUNT_001": 3.0, "SUID": 4395111, "id_original": "13", "selected": false, "Log_q_value_": 0.0, "canonicalName": "GO:0005044", "CategoryID": 21.0, "Z_score": 6.412910524153417, "EvidenceCutoff": 0.0, "PARENT_GO": "", "FirstInGroupByLogP": 1.0, "GROUP_ID": 3.0, "name": "13", "BestEnrichmentInGroup": 15.56726149622512, "CLUSTER_LABEL": "scavenger receptor activity", "GeneID": "1755|64699|84171", "GiniIndex": 0.0, "_InGO": 2.4193548387096775, "_COUNT_001_PCT": 100.0}, "position": {"x": 188.85999064782186, "y": 388.7715732959889}, "selected": false}, {"data": {"id": "4395110", "Enrichment": 14.346299810246679, "BestLogPInGroup": -2.915911476454979, "_PATTERN_": "M1", "_GeneInGOAndHitList": 3.0, "Hits": "KCNQ1|WASF3|DACT2", "Description": "protein kinase A binding", "_GeneInHitList": 124.0, "Category": "GO Molecular Functions", "LogP": -2.915911476454979, "_RANK_": 1.0, "FirstInGroupByEnrichment": 1.0, "_LogP_MyList": -2.915911476454979, "_TotalGeneInLibrary": 30242.0, "_GeneInGO": 51.0, "shared_name": "12", "Gene": "GO:0051018", "_MEMBER_MyList": 1.0, "STDV_InGO": 1.37981475508484, "_COUNT_001": 3.0, "SUID": 4395110, "id_original": "12", "selected": false, "Log_q_value_": 0.0, "canonicalName": "GO:0051018", "CategoryID": 21.0, "Z_score": 6.12072782380195, "EvidenceCutoff": 0.0, "PARENT_GO": "", "FirstInGroupByLogP": 1.0, "GROUP_ID": 4.0, "name": "12", "BestEnrichmentInGroup": 14.346299810246679, "CLUSTER_LABEL": "protein kinase A binding", "GeneID": "3784|10810|168002", "GiniIndex": 0.0, "_InGO": 2.4193548387096775, "_COUNT_001_PCT": 100.0}, "position": {"x": 288.85999064782186, "y": 388.7715732959889}, "selected": false}, {"data": {"id": "4395109", "Enrichment": 5.639008017900428, "BestLogPInGroup": -2.244278540945596, "_PATTERN_": "M1", "_GeneInGOAndHitList": 4.0, "Hits": "KCNQ1|ADAP1|SCIN|OSBPL5", "Description": "phosphatidylinositol phosphate binding", "_GeneInHitList": 124.0, "Category": "GO Molecular Functions", "LogP": -2.244278540945596, "_RANK_": 1.0, "FirstInGroupByEnrichment": 1.0, "_LogP_MyList": -2.244278540945596, "_TotalGeneInLibrary": 30242.0, "_GeneInGO": 173.0, "shared_name": "11", "Gene": "GO:1901981", "_MEMBER_MyList": 1.0, "STDV_InGO": 1.5866754091547248, "_COUNT_001": 4.0, "SUID": 4395109, "id_original": "11", "selected": false, "Log_q_value_": 0.0, "canonicalName": "GO:1901981", "CategoryID": 21.0, "Z_score": 3.926309531871812, "EvidenceCutoff": 0.0, "PARENT_GO": "", "FirstInGroupByLogP": 1.0, "GROUP_ID": 7.0, "name": "11", "BestEnrichmentInGroup": 6.837955984323183, "CLUSTER_LABEL": "phosphatidylinositol phosphate binding", "GeneID": "3784|11033|85477|114879", "GiniIndex": 0.0, "_InGO": 3.225806451612903, "_COUNT_001_PCT": 100.0}, "position": {"x": 149.01516108849572, "y": 200.57322429696546}, "selected": false}, {"data": {"id": "4395108", "Enrichment": 6.119031101861488, "BestLogPInGroup": -3.8001624527045257, "_PATTERN_": "M1", "_GeneInGOAndHitList": 7.0, "Hits": "ST3GAL4|UGT2B7|UGT8|GCNT3|GALNT5|ST6GALNAC4|B4GALNT2", "Description": "glycosyltransferase activity", "_GeneInHitList": 124.0, "Category": "GO Molecular Functions", "LogP": -3.8001624527045257, "_RANK_": 1.0, "FirstInGroupByEnrichment": 1.0, "_LogP_MyList": -3.8001624527045257, "_TotalGeneInLibrary": 30242.0, "_GeneInGO": 279.0, "shared_name": "10", "Gene": "GO:0016757", "_MEMBER_MyList": 1.0, "STDV_InGO": 2.072571028858923, "_COUNT_001": 7.0, "SUID": 4395108, "id_original": "10", "selected": false, "Log_q_value_": -0.11630524730417927, "canonicalName": "GO:0016757", "CategoryID": 21.0, "Z_score": 5.511795233580076, "EvidenceCutoff": 0.0, "PARENT_GO": "", "FirstInGroupByLogP": 1.0, "GROUP_ID": 1.0, "name": "10", "BestEnrichmentInGroup": 8.468301971326165, "CLUSTER_LABEL": "glycosyltransferase activity", "GeneID": "6484|7364|7368|9245|11227|27090|124872", "GiniIndex": 0.0, "_InGO": 5.645161290322581, "_COUNT_001_PCT": 100.0}, "position": {"x": 446.9348845992379, "y": 156.4706241993092}, "selected": false}, {"data": {"id": "4395107", "Enrichment": 11.085777126099707, "BestLogPInGroup": -3.317658120140862, "_PATTERN_": "M1", "_GeneInGOAndHitList": 4.0, "Hits": "DMBT1|S100A6|S100A13|TNNC1", "Description": "calcium-dependent protein binding", "_GeneInHitList": 124.0, "Category": "GO Molecular Functions", "LogP": -3.317658120140862, "_RANK_": 1.0, "FirstInGroupByEnrichment": 1.0, "_LogP_MyList": -3.317658120140862, "_TotalGeneInLibrary": 30242.0, "_GeneInGO": 88.0, "shared_name": "9", "Gene": "GO:0048306", "_MEMBER_MyList": 1.0, "STDV_InGO": 1.5866754091547248, "_COUNT_001": 4.0, "SUID": 4395107, "id_original": "9", "selected": false, "Log_q_value_": -0.11092216946017797, "canonicalName": "GO:0048306", "CategoryID": 21.0, "Z_score": 6.079587172246703, "EvidenceCutoff": 0.0, "PARENT_GO": "", "FirstInGroupByLogP": 1.0, "GROUP_ID": 2.0, "name": "9", "BestEnrichmentInGroup": 11.085777126099707, "CLUSTER_LABEL": "calcium-dependent protein binding", "GeneID": "1755|6277|6284|7134", "GiniIndex": 0.0, "_InGO": 3.225806451612903, "_COUNT_001_PCT": 100.0}, "position": {"x": 388.85999064782186, "y": 388.7715732959889}, "selected": false}, {"data": {"id": "4395106", "Enrichment": 8.220913374411019, "BestLogPInGroup": -2.2282644626266963, "_PATTERN_": "M1", "_GeneInGOAndHitList": 3.0, "Hits": "STARD3|ADAP1|OSBPL5", "Description": "alcohol binding", "_GeneInHitList": 124.0, "Category": "GO Molecular Functions", "LogP": -2.2282644626266963, "_RANK_": 1.0, "FirstInGroupByEnrichment": 1.0, "_LogP_MyList": -2.2282644626266963, "_TotalGeneInLibrary": 30242.0, "_GeneInGO": 89.0, "shared_name": "8", "Gene": "GO:0043178", "_MEMBER_MyList": 1.0, "STDV_InGO": 1.37981475508484, "_COUNT_001": 3.0, "SUID": 4395106, "id_original": "8", "selected": false, "Log_q_value_": 0.0, "canonicalName": "GO:0043178", "CategoryID": 21.0, "Z_score": 4.3774150494852195, "EvidenceCutoff": 0.0, "PARENT_GO": "", "FirstInGroupByLogP": 1.0, "GROUP_ID": 8.0, "name": "8", "BestEnrichmentInGroup": 8.220913374411019, "CLUSTER_LABEL": "alcohol binding", "GeneID": "10948|11033|114879", "GiniIndex": 0.0, "_InGO": 2.4193548387096775, "_COUNT_001_PCT": 100.0}, "position": {"x": 225.16835170128866, "y": 122.42654155770762}, "selected": false}, {"data": {"id": "4395105", "Enrichment": 3.7937992831541223, "BestLogPInGroup": -2.583310250492399, "_PATTERN_": "M1", "_GeneInGOAndHitList": 7.0, "Hits": "E2F2|JUN|NFIA|TFAP2C|TP63|MAFB|BCL11B", "Description": "DNA-binding transcription activator activity, RNA polymerase II-specific", "_GeneInHitList": 124.0, "Category": "GO Molecular Functions", "LogP": -2.583310250492399, "_RANK_": 1.0, "FirstInGroupByEnrichment": 1.0, "_LogP_MyList": -2.583310250492399, "_TotalGeneInLibrary": 30242.0, "_GeneInGO": 450.0, "shared_name": "7", "Gene": "GO:0001228", "_MEMBER_MyList": 1.0, "STDV_InGO": 2.072571028858923, "_COUNT_001": 7.0, "SUID": 4395105, "id_original": "7", "selected": false, "Log_q_value_": 0.0, "canonicalName": "GO:0001228", "CategoryID": 21.0, "Z_score": 3.8313116572321304, "EvidenceCutoff": 0.0, "PARENT_GO": "", "FirstInGroupByLogP": 1.0, "GROUP_ID": 6.0, "name": "7", "BestEnrichmentInGroup": 3.7937992831541223, "CLUSTER_LABEL": "DNA-binding transcription activator activity, RNA polymerase II-specific", "GeneID": "1870|3725|4774|7022|8626|9935|64919", "GiniIndex": 0.0, "_InGO": 5.645161290322581, "_COUNT_001_PCT": 100.0}, "position": {"x": 86.5384002242379, "y": 388.7715732959889}, "selected": false}, {"data": {"id": "4395104", "Enrichment": 7.316612903225806, "BestLogPInGroup": -2.2282644626266963, "_PATTERN_": "M1", "_GeneInGOAndHitList": 3.0, "Hits": "SULT1E1|STARD3|OSBPL5", "Description": "steroid binding", "_GeneInHitList": 124.0, "Category": "GO Molecular Functions", "LogP": -2.08891615790126, "_RANK_": 1.0, "FirstInGroupByEnrichment": 0.0, "_LogP_MyList": -2.08891615790126, "_TotalGeneInLibrary": 30242.0, "_GeneInGO": 100.0, "shared_name": "6", "Gene": "GO:0005496", "_MEMBER_MyList": 1.0, "STDV_InGO": 1.37981475508484, "_COUNT_001": 3.0, "SUID": 4395104, "id_original": "6", "selected": false, "Log_q_value_": 0.0, "canonicalName": "GO:0005496", "CategoryID": 21.0, "Z_score": 4.059701317177144, "EvidenceCutoff": 0.0, "PARENT_GO": "", "FirstInGroupByLogP": 0.0, "GROUP_ID": 8.0, "name": "6", "BestEnrichmentInGroup": 8.220913374411019, "CLUSTER_LABEL": " ", "GeneID": "6783|10948|114879", "GiniIndex": 0.0, "_InGO": 2.4193548387096775, "_COUNT_001_PCT": 100.0}, "position": {"x": 311.62811427453084, "y": 54.628644218840435}, "selected": false}, {"data": {"id": "4395103", "Enrichment": 6.837955984323183, "BestLogPInGroup": -2.244278540945596, "_PATTERN_": "M1", "_GeneInGOAndHitList": 3.0, "Hits": "KCNQ1|ADAP1|SCIN", "Description": "phosphatidylinositol bisphosphate binding", "_GeneInHitList": 124.0, "Category": "GO Molecular Functions", "LogP": -2.008868996004133, "_RANK_": 1.0, "FirstInGroupByEnrichment": 0.0, "_LogP_MyList": -2.008868996004133, "_TotalGeneInLibrary": 30242.0, "_GeneInGO": 107.0, "shared_name": "5", "Gene": "GO:1902936", "_MEMBER_MyList": 1.0, "STDV_InGO": 1.37981475508484, "_COUNT_001": 3.0, "SUID": 4395103, "id_original": "5", "selected": false, "Log_q_value_": 0.0, "canonicalName": "GO:1902936", "CategoryID": 21.0, "Z_score": 3.8816194862217195, "EvidenceCutoff": 0.0, "PARENT_GO": "", "FirstInGroupByLogP": 0.0, "GROUP_ID": 7.0, "name": "5", "BestEnrichmentInGroup": 6.837955984323183, "CLUSTER_LABEL": " ", "GeneID": "3784|11033|85477", "GiniIndex": 0.0, "_InGO": 2.4193548387096775, "_COUNT_001_PCT": 100.0}, "position": {"x": 83.52094798424767, "y": 288.7715732959889}, "selected": false}, {"data": {"id": "4395102", "Enrichment": 3.7438808715336735, "BestLogPInGroup": -2.583310250492399, "_PATTERN_": "M1", "_GeneInGOAndHitList": 7.0, "Hits": "E2F2|JUN|NFIA|TFAP2C|TP63|MAFB|BCL11B", "Description": "DNA-binding transcription activator activity", "_GeneInHitList": 124.0, "Category": "GO Molecular Functions", "LogP": -2.5514783604139426, "_RANK_": 1.0, "FirstInGroupByEnrichment": 0.0, "_LogP_MyList": -2.5514783604139426, "_TotalGeneInLibrary": 30242.0, "_GeneInGO": 456.0, "shared_name": "4", "Gene": "GO:0001216", "_MEMBER_MyList": 1.0, "STDV_InGO": 2.072571028858923, "_COUNT_001": 7.0, "SUID": 4395102, "id_original": "4", "selected": false, "Log_q_value_": 0.0, "canonicalName": "GO:0001216", "CategoryID": 21.0, "Z_score": 3.7882395425551594, "EvidenceCutoff": 0.0, "PARENT_GO": "", "FirstInGroupByLogP": 0.0, "GROUP_ID": 6.0, "name": "4", "BestEnrichmentInGroup": 3.7937992831541223, "CLUSTER_LABEL": " ", "GeneID": "1870|3725|4774|7022|8626|9935|64919", "GiniIndex": 0.0, "_InGO": 5.645161290322581, "_COUNT_001_PCT": 100.0}, "position": {"x": 83.52094798424767, "y": 496.4937412647389}, "selected": false}, {"data": {"id": "4395101", "Enrichment": 9.502094679514034, "BestLogPInGroup": -3.0194005678315428, "_PATTERN_": "M1", "_GeneInGOAndHitList": 3.0, "Hits": "DMBT1|TMPRSS3|LOXL4", "Description": "cargo receptor activity", "_GeneInHitList": 124.0, "Category": "GO Molecular Functions", "LogP": -2.403852163059178, "_RANK_": 1.0, "FirstInGroupByEnrichment": 0.0, "_LogP_MyList": -2.403852163059178, "_TotalGeneInLibrary": 30242.0, "_GeneInGO": 77.0, "shared_name": "3", "Gene": "GO:0038024", "_MEMBER_MyList": 1.0, "STDV_InGO": 1.37981475508484, "_COUNT_001": 3.0, "SUID": 4395101, "id_original": "3", "selected": false, "Log_q_value_": 0.0, "canonicalName": "GO:0038024", "CategoryID": 21.0, "Z_score": 4.793088930514253, "EvidenceCutoff": 0.0, "PARENT_GO": "", "FirstInGroupByLogP": 0.0, "GROUP_ID": 3.0, "name": "3", "BestEnrichmentInGroup": 15.56726149622512, "CLUSTER_LABEL": " ", "GeneID": "1755|64699|84171", "GiniIndex": 0.0, "_InGO": 2.4193548387096775, "_COUNT_001_PCT": 100.0}, "position": {"x": 186.53840022423788, "y": 496.5109226612233}, "selected": false}, {"data": {"id": "4395100", "Enrichment": 6.0668432033381485, "BestLogPInGroup": -3.8001624527045257, "_PATTERN_": "M1", "_GeneInGOAndHitList": 5.0, "Hits": "UGT2B7|UGT8|GCNT3|GALNT5|B4GALNT2", "Description": "hexosyltransferase activity", "_GeneInHitList": 124.0, "Category": "GO Molecular Functions", "LogP": -2.8339251458965675, "_RANK_": 1.0, "FirstInGroupByEnrichment": 0.0, "_LogP_MyList": -2.8339251458965675, "_TotalGeneInLibrary": 30242.0, "_GeneInGO": 201.0, "shared_name": "2", "Gene": "GO:0016758", "_MEMBER_MyList": 1.0, "STDV_InGO": 1.7665500854653744, "_COUNT_001": 5.0, "SUID": 4395100, "id_original": "2", "selected": false, "Log_q_value_": 0.0, "canonicalName": "GO:0016758", "CategoryID": 21.0, "Z_score": 4.624599769884669, "EvidenceCutoff": 0.0, "PARENT_GO": "", "FirstInGroupByLogP": 0.0, "GROUP_ID": 1.0, "name": "2", "BestEnrichmentInGroup": 8.468301971326165, "CLUSTER_LABEL": " ", "GeneID": "7364|7368|9245|11227|124872", "GiniIndex": 0.0, "_InGO": 4.032258064516129, "_COUNT_001_PCT": 100.0}, "position": {"x": 411.62811427453084, "y": 54.62864421884046}, "selected": false}, {"data": {"id": "4395099", "Enrichment": 8.468301971326165, "BestLogPInGroup": -3.8001624527045257, "_PATTERN_": "M1", "_GeneInGOAndHitList": 5.0, "Hits": "UGT2B7|UGT8|GCNT3|GALNT5|B4GALNT2", "Description": "UDP-glycosyltransferase activity", "_GeneInHitList": 124.0, "Category": "GO Molecular Functions", "LogP": -3.486462696965272, "_RANK_": 1.0, "FirstInGroupByEnrichment": 0.0, "_LogP_MyList": -3.486462696965272, "_TotalGeneInLibrary": 30242.0, "_GeneInGO": 144.0, "shared_name": "1", "Gene": "GO:0008194", "_MEMBER_MyList": 1.0, "STDV_InGO": 1.7665500854653744, "_COUNT_001": 5.0, "SUID": 4395099, "id_original": "1", "selected": false, "Log_q_value_": -0.11092216946017797, "canonicalName": "GO:0008194", "CategoryID": 21.0, "Z_score": 5.764081981673327, "EvidenceCutoff": 0.0, "PARENT_GO": "", "FirstInGroupByLogP": 0.0, "GROUP_ID": 1.0, "name": "1", "BestEnrichmentInGroup": 8.468301971326165, "CLUSTER_LABEL": " ", "GeneID": "7364|7368|9245|11227|124872", "GiniIndex": 0.0, "_InGO": 4.032258064516129, "_COUNT_001_PCT": 100.0}, "position": {"x": 517.4732604537301, "y": 74.94846843759046}, "selected": false}], "edges": [{"data": {"id": "4395123", "source": "4395112", "target": "4395112", "SCORE": 1.0, "shared_interaction": "Direct", "source_original": "14", "Name_B": "GO:0030545", "Name_A": "GO:0030545", "target_original": "14", "Gene_B": "GO:0030545", "interaction": "Direct", "SUID": 4395123, "TYPE": "Direct", "Gene_A": "GO:0030545", "BEND_MAP_ID": 4395123, "selected": false}, "selected": false}, {"data": {"id": "4395116", "source": "4395111", "target": "4395101", "SCORE": 1.0, "shared_interaction": "Direct", "source_original": "13", "Name_B": "GO:0038024", "Name_A": "GO:0005044", "target_original": "3", "Gene_B": "GO:0038024", "interaction": "Direct", "SUID": 4395116, "TYPE": "Direct", "Gene_A": "GO:0005044", "BEND_MAP_ID": 4395116, "selected": false}, "selected": false}, {"data": {"id": "4395122", "source": "4395110", "target": "4395110", "SCORE": 1.0, "shared_interaction": "Direct", "source_original": "12", "Name_B": "GO:0051018", "Name_A": "GO:0051018", "target_original": "12", "Gene_B": "GO:0051018", "interaction": "Direct", "SUID": 4395122, "TYPE": "Direct", "Gene_A": "GO:0051018", "BEND_MAP_ID": 4395122, "selected": false}, "selected": false}, {"data": {"id": "4395119", "source": "4395109", "target": "4395103", "SCORE": 0.8421052631603878, "shared_interaction": "Direct", "source_original": "11", "Name_B": "GO:1902936", "Name_A": "GO:1901981", "target_original": "5", "Gene_B": "GO:1902936", "interaction": "Direct", "SUID": 4395119, "TYPE": "Direct", "Gene_A": "GO:1901981", "BEND_MAP_ID": 4395119, "selected": false}, "selected": false}, {"data": {"id": "4395114", "source": "4395108", "target": "4395100", "SCORE": 0.8011049723776686, "shared_interaction": "Direct", "source_original": "10", "Name_B": "GO:0016758", "Name_A": "GO:0016757", "target_original": "2", "Gene_B": "GO:0016758", "interaction": "Direct", "SUID": 4395114, "TYPE": "Direct", "Gene_A": "GO:0016757", "BEND_MAP_ID": 4395114, "selected": false}, "selected": false}, {"data": {"id": "4395121", "source": "4395107", "target": "4395107", "SCORE": 1.0, "shared_interaction": "Direct", "source_original": "9", "Name_B": "GO:0048306", "Name_A": "GO:0048306", "target_original": "9", "Gene_B": "GO:0048306", "interaction": "Direct", "SUID": 4395121, "TYPE": "Direct", "Gene_A": "GO:0048306", "BEND_MAP_ID": 4395121, "selected": false}, "selected": false}, {"data": {"id": "4395118", "source": "4395106", "target": "4395109", "SCORE": 0.5263157894811633, "shared_interaction": "Direct", "source_original": "8", "Name_B": "GO:1901981", "Name_A": "GO:0043178", "target_original": "11", "Gene_B": "GO:1901981", "interaction": "Direct", "SUID": 4395118, "TYPE": "Direct", "Gene_A": "GO:0043178", "BEND_MAP_ID": 4395118, "selected": false}, "selected": false}, {"data": {"id": "4395120", "source": "4395104", "target": "4395106", "SCORE": 0.636363636370248, "shared_interaction": "Direct", "source_original": "6", "Name_B": "GO:0043178", "Name_A": "GO:0005496", "target_original": "8", "Gene_B": "GO:0043178", "interaction": "Direct", "SUID": 4395120, "TYPE": "Direct", "Gene_A": "GO:0005496", "BEND_MAP_ID": 4395120, "selected": false}, "selected": false}, {"data": {"id": "4395117", "source": "4395102", "target": "4395105", "SCORE": 1.0, "shared_interaction": "Direct", "source_original": "4", "Name_B": "GO:0001228", "Name_A": "GO:0001216", "target_original": "7", "Gene_B": "GO:0001228", "interaction": "Direct", "SUID": 4395117, "TYPE": "Direct", "Gene_A": "GO:0001216", "BEND_MAP_ID": 4395117, "selected": false}, "selected": false}, {"data": {"id": "4395115", "source": "4395099", "target": "4395100", "SCORE": 1.0, "shared_interaction": "Direct", "source_original": "1", "Name_B": "GO:0016758", "Name_A": "GO:0008194", "target_original": "2", "Gene_B": "GO:0016758", "interaction": "Direct", "SUID": 4395115, "TYPE": "Direct", "Gene_A": "GO:0008194", "BEND_MAP_ID": 4395115, "selected": false}, "selected": false}, {"data": {"id": "4395113", "source": "4395099", "target": "4395108", "SCORE": 0.8011049723776686, "shared_interaction": "Direct", "source_original": "1", "Name_B": "GO:0016757", "Name_A": "GO:0008194", "target_original": "10", "Gene_B": "GO:0016757", "interaction": "Direct", "SUID": 4395113, "TYPE": "Direct", "Gene_A": "GO:0008194", "BEND_MAP_ID": 4395113, "selected": false}, "selected": false}]}}};
