# Supplementary material for: Bioinformatic Analyzes of the Association Between Upregulated Expression of JUN Gene via APOBEC-Induced FLG Gene Mutation and Prognosis of Cervical Cancer
Source: Front Med (Lausanne). 2022 Apr 18;9:815450. doi: 10.3389/fmed.2022.815450 (PMC9058067; doi:10.3389/fmed.2022.815450)
Supplement: Supplementary file 4 [file Data_Sheet_4.ZIP › Enrichment_GO/GO_AllLists.csv]

Category	CategoryID	GO	Description	PARENT_GO	LogP	Enrichment	Z-score	#TotalGeneInLibrary	#GeneInGO	#GeneInHitList	#GeneInGOAndHitList	%InGO	STDV %InGO	GeneID	Hits	Log(q-value)	GeneList
KEGG Pathway	24	ko04657	IL-17 signaling pathway		-4.4	13	7.5	30242	93	124	5	4	1.8	2921|3725|3934|4586|6364	CXCL3|JUN|LCN2|MUC5AC|CCL20	-1.7	MyList
KEGG Pathway	24	hsa04657	IL-17 signaling pathway		-4.3	13	7.4	30242	95	124	5	4	1.8	2921|3725|3934|4586|6364	CXCL3|JUN|LCN2|MUC5AC|CCL20	-1.7	MyList
KEGG Pathway	24	ko04668	TNF signaling pathway		-4.1	11	6.9	30242	108	124	5	4	1.8	182|2921|3725|6364|8809	JAG1|CXCL3|JUN|CCL20|IL18R1	-1.6	MyList
KEGG Pathway	24	hsa04668	TNF signaling pathway		-3.9	11	6.6	30242	115	124	5	4	1.8	182|2921|3725|6364|8809	JAG1|CXCL3|JUN|CCL20|IL18R1	-1.6	MyList
KEGG Pathway	24	ko05204	Chemical carcinogenesis		-3.4	12	6.3	30242	82	124	4	3.2	1.6	218|221|1562|7364	ALDH3A1|ALDH3B1|CYP2C18|UGT2B7	-1.2	MyList
KEGG Pathway	24	hsa05204	Chemical carcinogenesis		-3.3	11	6	30242	89	124	4	3.2	1.6	218|221|1562|7364	ALDH3A1|ALDH3B1|CYP2C18|UGT2B7	-1.2	MyList
KEGG Pathway	24	ko01522	Endocrine resistance		-3.2	10	5.8	30242	96	124	4	3.2	1.6	182|638|1870|3725	JAG1|BIK|E2F2|JUN	-1.2	MyList
KEGG Pathway	24	hsa01522	Endocrine resistance		-3.2	10	5.8	30242	96	124	4	3.2	1.6	182|638|1870|3725	JAG1|BIK|E2F2|JUN	-1.2	MyList
KEGG Pathway	24	hsa00982	Drug metabolism - cytochrome P450		-2.5	10	5.1	30242	70	124	3	2.4	1.4	218|221|7364	ALDH3A1|ALDH3B1|UGT2B7	-0.62	MyList
KEGG Pathway	24	ko00982	Drug metabolism - cytochrome P450		-2.5	10	5.1	30242	70	124	3	2.4	1.4	218|221|7364	ALDH3A1|ALDH3B1|UGT2B7	-0.62	MyList
KEGG Pathway	24	ko00980	Metabolism of xenobiotics by cytochrome P450		-2.5	9.9	4.9	30242	74	124	3	2.4	1.4	218|221|7364	ALDH3A1|ALDH3B1|UGT2B7	-0.6	MyList
KEGG Pathway	24	hsa00980	Metabolism of xenobiotics by cytochrome P450		-2.4	9.6	4.8	30242	76	124	3	2.4	1.4	218|221|7364	ALDH3A1|ALDH3B1|UGT2B7	-0.6	MyList
KEGG Pathway	24	ko04610	Complement and coagulation cascades		-2.4	9.3	4.7	30242	79	124	3	2.4	1.4	629|725|5345	CFB|C4BPB|SERPINF2	-0.59	MyList
KEGG Pathway	24	ko00230	Purine metabolism		-2.2	5.6	3.9	30242	174	124	4	3.2	1.6	2766|5143|5152|9615	GMPR|PDE4C|PDE9A|GDA	-0.51	MyList
KEGG Pathway	24	ko04666	Fc gamma R-mediated phagocytosis		-2.2	8	4.3	30242	91	124	3	2.4	1.4	274|10810|85477	BIN1|WASF3|SCIN	-0.51	MyList
KEGG Pathway	24	hsa04610	Complement and coagulation cascades		-2.2	8	4.3	30242	91	124	3	2.4	1.4	629|725|5345	CFB|C4BPB|SERPINF2	-0.51	MyList
KEGG Pathway	24	hsa00230	Purine metabolism		-2.2	5.4	3.8	30242	182	124	4	3.2	1.6	2766|5143|5152|9615	GMPR|PDE4C|PDE9A|GDA	-0.5	MyList
KEGG Pathway	24	hsa04666	Fc gamma R-mediated phagocytosis		-2	6.9	3.9	30242	106	124	3	2.4	1.4	274|10810|85477	BIN1|WASF3|SCIN	-0.38	MyList
