# Supplementary material for: Bioinformatic Analyzes of the Association Between Upregulated Expression of JUN Gene via APOBEC-Induced FLG Gene Mutation and Prognosis of Cervical Cancer
Source: Front Med (Lausanne). 2022 Apr 18;9:815450. doi: 10.3389/fmed.2022.815450 (PMC9058067; doi:10.3389/fmed.2022.815450)
Supplement: Supplementary file 4 [file Data_Sheet_4.ZIP › Enrichment_GO/GONetwork.xgmml]

<?xml version="1.0" encoding="UTF-8" standalone="yes"?>
<graph label="GONetwork" xmlns:dc="http://purl.org/dc/elements/1.1/" xmlns:xlink="http://www.w3.org/1999/xlink" xmlns:rdf="http://www.w3.org/1999/02/22-rdf-syntax-ns#" xmlns:cy="http://www.cytoscape.org" xmlns="http://www.cs.rpi.edu/XGMML" >
  <att name="documentVersion" value="1.1"/>
  <att name="networkMetadata">
    <rdf:RDF>
      <rdf:Description rdf:about="http://www.cytoscape.org/">
        <dc:type>Protein-Protein Interaction</dc:type>
        <dc:description>N/A</dc:description>
        <dc:identifier>N/A</dc:identifier>
        <dc:date>2021-11-11 06:22:08</dc:date>
        <dc:title>Cytoscape Network</dc:title>
        <dc:source>http://www.cytoscape.org/</dc:source>
        <dc:format>Cytoscape-XGMML</dc:format>
      </rdf:Description>
    </rdf:RDF>
  </att>
  <att type="string" name="backgroundColor" value="#ffffff"/>
  <att type="real" name="GRAPH_VIEW_ZOOM" value="1.0"/>
  <att type="real" name="GRAPH_VIEW_CENTER_X" value="300.0"/>
  <att type="real" name="GRAPH_VIEW_CENTER_Y" value="300.0"/>
  <node label="hsa04657" id="1">
    <att type="string" name="canonicalName" value="hsa04657"/>
    <att type="string" name="Description" value="IL-17 signaling pathway"/>
    <att type="string" name="Category" value="KEGG Pathway"/>
    <att type="real" name="LogP" value="-4.33628532327504"/>
    <att type="real" name="Log(q-value)" value="-1.7380421316214172"/>
    <att type="integer" name="GROUP_ID" value="1"/>
    <att type="string" name="Hits" value="CXCL3|JUN|LCN2|MUC5AC|CCL20"/>
    <att type="real" name="Enrichment" value="12.83616298811545"/>
    <att type="real" name="Z-score" value="7.41389688265853"/>
    <att type="integer" name="#GeneInGOAndHitList" value="5"/>
    <att type="integer" name="#GeneInGO" value="95"/>
    <att type="integer" name="#GeneInHitList" value="124"/>
    <att type="integer" name="#TotalGeneInLibrary" value="30242"/>
    <att type="real" name="%InGO" value="4.032258064516129"/>
    <att type="real" name="STDV %InGO" value="1.7665500854653744"/>
    <att type="real" name="BestLogPInGroup" value="-4.380668371064986"/>
    <att type="real" name="BestEnrichmentInGroup" value="13.1122095039889"/>
    <att type="integer" name="FirstInGroupByEnrichment" value="0"/>
    <att type="integer" name="FirstInGroupByLogP" value="0"/>
    <att type="string" name="GeneID" value="2921|3725|3934|4586|6364"/>
    <att type="integer" name="_RANK_" value="1"/>
    <att type="string" name="_PATTERN_" value="M1"/>
    <att type="string" name="CLUSTER_LABEL" value=" "/>
    <att type="integer" name="#COUNT_001" value="5"/>
    <att type="integer" name="_MEMBER_MyList" value="1"/>
    <att type="real" name="_LogP_MyList" value="-4.33628532327504"/>
    <att type="string" name="Gene" value="hsa04657"/>
    <att type="integer" name="GiniIndex" value="0"/>
    <att type="integer" name="CategoryID" value="24"/>
    <att type="string" name="PARENT_GO" value=""/>
    <att type="integer" name="EvidenceCutoff" value="0"/>
    <graphics type="CIRCLE" x="170.11265845105675" y="292.2799783546934"/>
  </node>
  <node label="ko04668" id="2">
    <att type="string" name="canonicalName" value="ko04668"/>
    <att type="string" name="Description" value="TNF signaling pathway"/>
    <att type="string" name="Category" value="KEGG Pathway"/>
    <att type="real" name="LogP" value="-4.070536090639532"/>
    <att type="real" name="Log(q-value)" value="-1.6483841580415906"/>
    <att type="integer" name="GROUP_ID" value="1"/>
    <att type="string" name="Hits" value="JAG1|CXCL3|JUN|CCL20|IL18R1"/>
    <att type="real" name="Enrichment" value="11.291069295101554"/>
    <att type="real" name="Z-score" value="6.874479805396097"/>
    <att type="integer" name="#GeneInGOAndHitList" value="5"/>
    <att type="integer" name="#GeneInGO" value="108"/>
    <att type="integer" name="#GeneInHitList" value="124"/>
    <att type="integer" name="#TotalGeneInLibrary" value="30242"/>
    <att type="real" name="%InGO" value="4.032258064516129"/>
    <att type="real" name="STDV %InGO" value="1.7665500854653744"/>
    <att type="real" name="BestLogPInGroup" value="-4.380668371064986"/>
    <att type="real" name="BestEnrichmentInGroup" value="13.1122095039889"/>
    <att type="integer" name="FirstInGroupByEnrichment" value="0"/>
    <att type="integer" name="FirstInGroupByLogP" value="0"/>
    <att type="string" name="GeneID" value="182|2921|3725|6364|8809"/>
    <att type="integer" name="_RANK_" value="1"/>
    <att type="string" name="_PATTERN_" value="M1"/>
    <att type="string" name="CLUSTER_LABEL" value=" "/>
    <att type="integer" name="#COUNT_001" value="5"/>
    <att type="integer" name="_MEMBER_MyList" value="1"/>
    <att type="real" name="_LogP_MyList" value="-4.070536090639532"/>
    <att type="string" name="Gene" value="ko04668"/>
    <att type="integer" name="GiniIndex" value="0"/>
    <att type="integer" name="CategoryID" value="24"/>
    <att type="string" name="PARENT_GO" value=""/>
    <att type="integer" name="EvidenceCutoff" value="0"/>
    <graphics type="CIRCLE" x="320.00681401621296" y="276.3732358138231"/>
  </node>
  <node label="hsa04668" id="3">
    <att type="string" name="canonicalName" value="hsa04668"/>
    <att type="string" name="Description" value="TNF signaling pathway"/>
    <att type="string" name="Category" value="KEGG Pathway"/>
    <att type="real" name="LogP" value="-3.941562824758466"/>
    <att type="real" name="Log(q-value)" value="-1.6443496287688248"/>
    <att type="integer" name="GROUP_ID" value="1"/>
    <att type="string" name="Hits" value="JAG1|CXCL3|JUN|CCL20|IL18R1"/>
    <att type="real" name="Enrichment" value="10.603786816269285"/>
    <att type="real" name="Z-score" value="6.620782784380775"/>
    <att type="integer" name="#GeneInGOAndHitList" value="5"/>
    <att type="integer" name="#GeneInGO" value="115"/>
    <att type="integer" name="#GeneInHitList" value="124"/>
    <att type="integer" name="#TotalGeneInLibrary" value="30242"/>
    <att type="real" name="%InGO" value="4.032258064516129"/>
    <att type="real" name="STDV %InGO" value="1.7665500854653744"/>
    <att type="real" name="BestLogPInGroup" value="-4.380668371064986"/>
    <att type="real" name="BestEnrichmentInGroup" value="13.1122095039889"/>
    <att type="integer" name="FirstInGroupByEnrichment" value="0"/>
    <att type="integer" name="FirstInGroupByLogP" value="0"/>
    <att type="string" name="GeneID" value="182|2921|3725|6364|8809"/>
    <att type="integer" name="_RANK_" value="1"/>
    <att type="string" name="_PATTERN_" value="M1"/>
    <att type="string" name="CLUSTER_LABEL" value=" "/>
    <att type="integer" name="#COUNT_001" value="5"/>
    <att type="integer" name="_MEMBER_MyList" value="1"/>
    <att type="real" name="_LogP_MyList" value="-3.941562824758466"/>
    <att type="string" name="Gene" value="hsa04668"/>
    <att type="integer" name="GiniIndex" value="0"/>
    <att type="integer" name="CategoryID" value="24"/>
    <att type="string" name="PARENT_GO" value=""/>
    <att type="integer" name="EvidenceCutoff" value="0"/>
    <graphics type="CIRCLE" x="406.69527211468966" y="269.17383438557874"/>
  </node>
  <node label="hsa05204" id="4">
    <att type="string" name="canonicalName" value="hsa05204"/>
    <att type="string" name="Description" value="Chemical carcinogenesis"/>
    <att type="string" name="Category" value="KEGG Pathway"/>
    <att type="real" name="LogP" value="-3.2990552898250196"/>
    <att type="real" name="Log(q-value)" value="-1.1787301454336645"/>
    <att type="integer" name="GROUP_ID" value="2"/>
    <att type="string" name="Hits" value="ALDH3A1|ALDH3B1|CYP2C18|UGT2B7"/>
    <att type="real" name="Enrichment" value="10.961217832548025"/>
    <att type="real" name="Z-score" value="6.038624560421749"/>
    <att type="integer" name="#GeneInGOAndHitList" value="4"/>
    <att type="integer" name="#GeneInGO" value="89"/>
    <att type="integer" name="#GeneInHitList" value="124"/>
    <att type="integer" name="#TotalGeneInLibrary" value="30242"/>
    <att type="real" name="%InGO" value="3.225806451612903"/>
    <att type="real" name="STDV %InGO" value="1.5866754091547248"/>
    <att type="real" name="BestLogPInGroup" value="-3.434348653776317"/>
    <att type="real" name="BestEnrichmentInGroup" value="11.89693154996066"/>
    <att type="integer" name="FirstInGroupByEnrichment" value="0"/>
    <att type="integer" name="FirstInGroupByLogP" value="0"/>
    <att type="string" name="GeneID" value="218|221|1562|7364"/>
    <att type="integer" name="_RANK_" value="1"/>
    <att type="string" name="_PATTERN_" value="M1"/>
    <att type="string" name="CLUSTER_LABEL" value=" "/>
    <att type="integer" name="#COUNT_001" value="4"/>
    <att type="integer" name="_MEMBER_MyList" value="1"/>
    <att type="real" name="_LogP_MyList" value="-3.2990552898250196"/>
    <att type="string" name="Gene" value="hsa05204"/>
    <att type="integer" name="GiniIndex" value="0"/>
    <att type="integer" name="CategoryID" value="24"/>
    <att type="string" name="PARENT_GO" value=""/>
    <att type="integer" name="EvidenceCutoff" value="0"/>
    <graphics type="CIRCLE" x="213.58045301371953" y="192.04275895010062"/>
  </node>
  <node label="hsa00982" id="5">
    <att type="string" name="canonicalName" value="hsa00982"/>
    <att type="string" name="Description" value="Drug metabolism - cytochrome P450"/>
    <att type="string" name="Category" value="KEGG Pathway"/>
    <att type="real" name="LogP" value="-2.5207396326303"/>
    <att type="real" name="Log(q-value)" value="-0.6214664453126962"/>
    <att type="integer" name="GROUP_ID" value="2"/>
    <att type="string" name="Hits" value="ALDH3A1|ALDH3B1|UGT2B7"/>
    <att type="real" name="Enrichment" value="10.452304147465437"/>
    <att type="real" name="Z-score" value="5.080196491114934"/>
    <att type="integer" name="#GeneInGOAndHitList" value="3"/>
    <att type="integer" name="#GeneInGO" value="70"/>
    <att type="integer" name="#GeneInHitList" value="124"/>
    <att type="integer" name="#TotalGeneInLibrary" value="30242"/>
    <att type="real" name="%InGO" value="2.4193548387096775"/>
    <att type="real" name="STDV %InGO" value="1.37981475508484"/>
    <att type="real" name="BestLogPInGroup" value="-3.434348653776317"/>
    <att type="real" name="BestEnrichmentInGroup" value="11.89693154996066"/>
    <att type="integer" name="FirstInGroupByEnrichment" value="0"/>
    <att type="integer" name="FirstInGroupByLogP" value="0"/>
    <att type="string" name="GeneID" value="218|221|7364"/>
    <att type="integer" name="_RANK_" value="1"/>
    <att type="string" name="_PATTERN_" value="M1"/>
    <att type="string" name="CLUSTER_LABEL" value=" "/>
    <att type="integer" name="#COUNT_001" value="3"/>
    <att type="integer" name="_MEMBER_MyList" value="1"/>
    <att type="real" name="_LogP_MyList" value="-2.5207396326303"/>
    <att type="string" name="Gene" value="hsa00982"/>
    <att type="integer" name="GiniIndex" value="0"/>
    <att type="integer" name="CategoryID" value="24"/>
    <att type="string" name="PARENT_GO" value=""/>
    <att type="integer" name="EvidenceCutoff" value="0"/>
    <graphics type="CIRCLE" x="395.7424003522895" y="200.58679484472748"/>
  </node>
  <node label="ko00982" id="6">
    <att type="string" name="canonicalName" value="ko00982"/>
    <att type="string" name="Description" value="Drug metabolism - cytochrome P450"/>
    <att type="string" name="Category" value="KEGG Pathway"/>
    <att type="real" name="LogP" value="-2.5207396326303"/>
    <att type="real" name="Log(q-value)" value="-0.6214664453126962"/>
    <att type="integer" name="GROUP_ID" value="2"/>
    <att type="string" name="Hits" value="ALDH3A1|ALDH3B1|UGT2B7"/>
    <att type="real" name="Enrichment" value="10.452304147465437"/>
    <att type="real" name="Z-score" value="5.080196491114934"/>
    <att type="integer" name="#GeneInGOAndHitList" value="3"/>
    <att type="integer" name="#GeneInGO" value="70"/>
    <att type="integer" name="#GeneInHitList" value="124"/>
    <att type="integer" name="#TotalGeneInLibrary" value="30242"/>
    <att type="real" name="%InGO" value="2.4193548387096775"/>
    <att type="real" name="STDV %InGO" value="1.37981475508484"/>
    <att type="real" name="BestLogPInGroup" value="-3.434348653776317"/>
    <att type="real" name="BestEnrichmentInGroup" value="11.89693154996066"/>
    <att type="integer" name="FirstInGroupByEnrichment" value="0"/>
    <att type="integer" name="FirstInGroupByLogP" value="0"/>
    <att type="string" name="GeneID" value="218|221|7364"/>
    <att type="integer" name="_RANK_" value="1"/>
    <att type="string" name="_PATTERN_" value="M1"/>
    <att type="string" name="CLUSTER_LABEL" value=" "/>
    <att type="integer" name="#COUNT_001" value="3"/>
    <att type="integer" name="_MEMBER_MyList" value="1"/>
    <att type="real" name="_LogP_MyList" value="-2.5207396326303"/>
    <att type="string" name="Gene" value="ko00982"/>
    <att type="integer" name="GiniIndex" value="0"/>
    <att type="integer" name="CategoryID" value="24"/>
    <att type="string" name="PARENT_GO" value=""/>
    <att type="integer" name="EvidenceCutoff" value="0"/>
    <graphics type="CIRCLE" x="274.23531763661236" y="316.9050068182528"/>
  </node>
  <node label="ko00980" id="7">
    <att type="string" name="canonicalName" value="ko00980"/>
    <att type="string" name="Description" value="Metabolism of xenobiotics by cytochrome P450"/>
    <att type="string" name="Category" value="KEGG Pathway"/>
    <att type="real" name="LogP" value="-2.452465521434301"/>
    <att type="real" name="Log(q-value)" value="-0.5997310879838396"/>
    <att type="integer" name="GROUP_ID" value="2"/>
    <att type="string" name="Hits" value="ALDH3A1|ALDH3B1|UGT2B7"/>
    <att type="real" name="Enrichment" value="9.887314734088926"/>
    <att type="real" name="Z-score" value="4.911441921778186"/>
    <att type="integer" name="#GeneInGOAndHitList" value="3"/>
    <att type="integer" name="#GeneInGO" value="74"/>
    <att type="integer" name="#GeneInHitList" value="124"/>
    <att type="integer" name="#TotalGeneInLibrary" value="30242"/>
    <att type="real" name="%InGO" value="2.4193548387096775"/>
    <att type="real" name="STDV %InGO" value="1.37981475508484"/>
    <att type="real" name="BestLogPInGroup" value="-3.434348653776317"/>
    <att type="real" name="BestEnrichmentInGroup" value="11.89693154996066"/>
    <att type="integer" name="FirstInGroupByEnrichment" value="0"/>
    <att type="integer" name="FirstInGroupByLogP" value="0"/>
    <att type="string" name="GeneID" value="218|221|7364"/>
    <att type="integer" name="_RANK_" value="1"/>
    <att type="string" name="_PATTERN_" value="M1"/>
    <att type="string" name="CLUSTER_LABEL" value=" "/>
    <att type="integer" name="#COUNT_001" value="3"/>
    <att type="integer" name="_MEMBER_MyList" value="1"/>
    <att type="real" name="_LogP_MyList" value="-2.452465521434301"/>
    <att type="string" name="Gene" value="ko00980"/>
    <att type="integer" name="GiniIndex" value="0"/>
    <att type="integer" name="CategoryID" value="24"/>
    <att type="string" name="PARENT_GO" value=""/>
    <att type="integer" name="EvidenceCutoff" value="0"/>
    <graphics type="CIRCLE" x="358.1709161708352" y="349.58370489340007"/>
  </node>
  <node label="hsa00980" id="8">
    <att type="string" name="canonicalName" value="hsa00980"/>
    <att type="string" name="Description" value="Metabolism of xenobiotics by cytochrome P450"/>
    <att type="string" name="Category" value="KEGG Pathway"/>
    <att type="real" name="LogP" value="-2.4198230292538185"/>
    <att type="real" name="Log(q-value)" value="-0.5997310879838396"/>
    <att type="integer" name="GROUP_ID" value="2"/>
    <att type="string" name="Hits" value="ALDH3A1|ALDH3B1|UGT2B7"/>
    <att type="real" name="Enrichment" value="9.627122241086587"/>
    <att type="real" name="Z-score" value="4.831808758919247"/>
    <att type="integer" name="#GeneInGOAndHitList" value="3"/>
    <att type="integer" name="#GeneInGO" value="76"/>
    <att type="integer" name="#GeneInHitList" value="124"/>
    <att type="integer" name="#TotalGeneInLibrary" value="30242"/>
    <att type="real" name="%InGO" value="2.4193548387096775"/>
    <att type="real" name="STDV %InGO" value="1.37981475508484"/>
    <att type="real" name="BestLogPInGroup" value="-3.434348653776317"/>
    <att type="real" name="BestEnrichmentInGroup" value="11.89693154996066"/>
    <att type="integer" name="FirstInGroupByEnrichment" value="0"/>
    <att type="integer" name="FirstInGroupByLogP" value="0"/>
    <att type="string" name="GeneID" value="218|221|7364"/>
    <att type="integer" name="_RANK_" value="1"/>
    <att type="string" name="_PATTERN_" value="M1"/>
    <att type="string" name="CLUSTER_LABEL" value=" "/>
    <att type="integer" name="#COUNT_001" value="3"/>
    <att type="integer" name="_MEMBER_MyList" value="1"/>
    <att type="real" name="_LogP_MyList" value="-2.4198230292538185"/>
    <att type="string" name="Gene" value="hsa00980"/>
    <att type="integer" name="GiniIndex" value="0"/>
    <att type="integer" name="CategoryID" value="24"/>
    <att type="string" name="PARENT_GO" value=""/>
    <att type="integer" name="EvidenceCutoff" value="0"/>
    <graphics type="CIRCLE" x="362.8721003163735" y="189.94414536018004"/>
  </node>
  <node label="ko01522" id="9">
    <att type="string" name="canonicalName" value="ko01522"/>
    <att type="string" name="Description" value="Endocrine resistance"/>
    <att type="string" name="Category" value="KEGG Pathway"/>
    <att type="real" name="LogP" value="-3.174913345759325"/>
    <att type="real" name="Log(q-value)" value="-1.1787301454336645"/>
    <att type="integer" name="GROUP_ID" value="3"/>
    <att type="string" name="Hits" value="JAG1|BIK|E2F2|JUN"/>
    <att type="real" name="Enrichment" value="10.161962365591398"/>
    <att type="real" name="Z-score" value="5.769060916987044"/>
    <att type="integer" name="#GeneInGOAndHitList" value="4"/>
    <att type="integer" name="#GeneInGO" value="96"/>
    <att type="integer" name="#GeneInHitList" value="124"/>
    <att type="integer" name="#TotalGeneInLibrary" value="30242"/>
    <att type="real" name="%InGO" value="3.225806451612903"/>
    <att type="real" name="STDV %InGO" value="1.5866754091547248"/>
    <att type="real" name="BestLogPInGroup" value="-3.174913345759325"/>
    <att type="real" name="BestEnrichmentInGroup" value="10.161962365591398"/>
    <att type="integer" name="FirstInGroupByEnrichment" value="0"/>
    <att type="integer" name="FirstInGroupByLogP" value="0"/>
    <att type="string" name="GeneID" value="182|638|1870|3725"/>
    <att type="integer" name="_RANK_" value="1"/>
    <att type="string" name="_PATTERN_" value="M1"/>
    <att type="string" name="CLUSTER_LABEL" value=" "/>
    <att type="integer" name="#COUNT_001" value="4"/>
    <att type="integer" name="_MEMBER_MyList" value="1"/>
    <att type="real" name="_LogP_MyList" value="-3.174913345759325"/>
    <att type="string" name="Gene" value="ko01522"/>
    <att type="integer" name="GiniIndex" value="0"/>
    <att type="integer" name="CategoryID" value="24"/>
    <att type="string" name="PARENT_GO" value=""/>
    <att type="integer" name="EvidenceCutoff" value="0"/>
    <graphics type="CIRCLE" x="232.2061393164514" y="362.3289563210577"/>
  </node>
  <node label="hsa04610" id="10">
    <att type="string" name="canonicalName" value="hsa04610"/>
    <att type="string" name="Description" value="Complement and coagulation cascades"/>
    <att type="string" name="Category" value="KEGG Pathway"/>
    <att type="real" name="LogP" value="-2.2015521652180836"/>
    <att type="real" name="Log(q-value)" value="-0.5063989605564045"/>
    <att type="integer" name="GROUP_ID" value="4"/>
    <att type="string" name="Hits" value="CFB|C4BPB|SERPINF2"/>
    <att type="real" name="Enrichment" value="8.040233959588798"/>
    <att type="real" name="Z-score" value="4.315715224910882"/>
    <att type="integer" name="#GeneInGOAndHitList" value="3"/>
    <att type="integer" name="#GeneInGO" value="91"/>
    <att type="integer" name="#GeneInHitList" value="124"/>
    <att type="integer" name="#TotalGeneInLibrary" value="30242"/>
    <att type="real" name="%InGO" value="2.4193548387096775"/>
    <att type="real" name="STDV %InGO" value="1.37981475508484"/>
    <att type="real" name="BestLogPInGroup" value="-2.3725808738505823"/>
    <att type="real" name="BestEnrichmentInGroup" value="9.261535320538995"/>
    <att type="integer" name="FirstInGroupByEnrichment" value="0"/>
    <att type="integer" name="FirstInGroupByLogP" value="0"/>
    <att type="string" name="GeneID" value="629|725|5345"/>
    <att type="integer" name="_RANK_" value="1"/>
    <att type="string" name="_PATTERN_" value="M1"/>
    <att type="string" name="CLUSTER_LABEL" value=" "/>
    <att type="integer" name="#COUNT_001" value="3"/>
    <att type="integer" name="_MEMBER_MyList" value="1"/>
    <att type="real" name="_LogP_MyList" value="-2.2015521652180836"/>
    <att type="string" name="Gene" value="hsa04610"/>
    <att type="integer" name="GiniIndex" value="0"/>
    <att type="integer" name="CategoryID" value="24"/>
    <att type="string" name="PARENT_GO" value=""/>
    <att type="integer" name="EvidenceCutoff" value="0"/>
    <graphics type="CIRCLE" x="350.4510831449172" y="362.36542045291674"/>
  </node>
  <node label="hsa00230" id="11">
    <att type="string" name="canonicalName" value="hsa00230"/>
    <att type="string" name="Description" value="Purine metabolism"/>
    <att type="string" name="Category" value="KEGG Pathway"/>
    <att type="real" name="LogP" value="-2.1676045216897446"/>
    <att type="real" name="Log(q-value)" value="-0.49878025575041474"/>
    <att type="integer" name="GROUP_ID" value="5"/>
    <att type="string" name="Hits" value="GMPR|PDE4C|PDE9A|GDA"/>
    <att type="real" name="Enrichment" value="5.360155973059198"/>
    <att type="real" name="Z-score" value="3.785638008317117"/>
    <att type="integer" name="#GeneInGOAndHitList" value="4"/>
    <att type="integer" name="#GeneInGO" value="182"/>
    <att type="integer" name="#GeneInHitList" value="124"/>
    <att type="integer" name="#TotalGeneInLibrary" value="30242"/>
    <att type="real" name="%InGO" value="3.225806451612903"/>
    <att type="real" name="STDV %InGO" value="1.5866754091547248"/>
    <att type="real" name="BestLogPInGroup" value="-2.2355324469824516"/>
    <att type="real" name="BestEnrichmentInGroup" value="5.60659992584353"/>
    <att type="integer" name="FirstInGroupByEnrichment" value="0"/>
    <att type="integer" name="FirstInGroupByLogP" value="0"/>
    <att type="string" name="GeneID" value="2766|5143|5152|9615"/>
    <att type="integer" name="_RANK_" value="1"/>
    <att type="string" name="_PATTERN_" value="M1"/>
    <att type="string" name="CLUSTER_LABEL" value=" "/>
    <att type="integer" name="#COUNT_001" value="4"/>
    <att type="integer" name="_MEMBER_MyList" value="1"/>
    <att type="real" name="_LogP_MyList" value="-2.1676045216897446"/>
    <att type="string" name="Gene" value="hsa00230"/>
    <att type="integer" name="GiniIndex" value="0"/>
    <att type="integer" name="CategoryID" value="24"/>
    <att type="string" name="PARENT_GO" value=""/>
    <att type="integer" name="EvidenceCutoff" value="0"/>
    <graphics type="CIRCLE" x="175.3880893776987" y="220.7728304590242"/>
  </node>
  <node label="hsa04666" id="12">
    <att type="string" name="canonicalName" value="hsa04666"/>
    <att type="string" name="Description" value="Fc gamma R-mediated phagocytosis"/>
    <att type="string" name="Category" value="KEGG Pathway"/>
    <att type="real" name="LogP" value="-2.01993867953036"/>
    <att type="real" name="Log(q-value)" value="-0.3759379973160625"/>
    <att type="integer" name="GROUP_ID" value="6"/>
    <att type="string" name="Hits" value="BIN1|WASF3|SCIN"/>
    <att type="real" name="Enrichment" value="6.902465003043213"/>
    <att type="real" name="Z-score" value="3.9060644239249465"/>
    <att type="integer" name="#GeneInGOAndHitList" value="3"/>
    <att type="integer" name="#GeneInGO" value="106"/>
    <att type="integer" name="#GeneInHitList" value="124"/>
    <att type="integer" name="#TotalGeneInLibrary" value="30242"/>
    <att type="real" name="%InGO" value="2.4193548387096775"/>
    <att type="real" name="STDV %InGO" value="1.37981475508484"/>
    <att type="real" name="BestLogPInGroup" value="-2.2015521652180836"/>
    <att type="real" name="BestEnrichmentInGroup" value="8.040233959588798"/>
    <att type="integer" name="FirstInGroupByEnrichment" value="0"/>
    <att type="integer" name="FirstInGroupByLogP" value="0"/>
    <att type="string" name="GeneID" value="274|10810|85477"/>
    <att type="integer" name="_RANK_" value="1"/>
    <att type="string" name="_PATTERN_" value="M1"/>
    <att type="string" name="CLUSTER_LABEL" value=" "/>
    <att type="integer" name="#COUNT_001" value="3"/>
    <att type="integer" name="_MEMBER_MyList" value="1"/>
    <att type="real" name="_LogP_MyList" value="-2.01993867953036"/>
    <att type="string" name="Gene" value="hsa04666"/>
    <att type="integer" name="GiniIndex" value="0"/>
    <att type="integer" name="CategoryID" value="24"/>
    <att type="string" name="PARENT_GO" value=""/>
    <att type="integer" name="EvidenceCutoff" value="0"/>
    <graphics type="CIRCLE" x="178.46941441129115" y="228.60861039318013"/>
  </node>
  <node label="ko05204" id="13">
    <att type="string" name="canonicalName" value="ko05204"/>
    <att type="string" name="Description" value="Chemical carcinogenesis"/>
    <att type="string" name="Category" value="KEGG Pathway"/>
    <att type="real" name="LogP" value="-3.434348653776317"/>
    <att type="real" name="Log(q-value)" value="-1.234045470794732"/>
    <att type="integer" name="GROUP_ID" value="2"/>
    <att type="string" name="Hits" value="ALDH3A1|ALDH3B1|CYP2C18|UGT2B7"/>
    <att type="real" name="Enrichment" value="11.89693154996066"/>
    <att type="real" name="Z-score" value="6.34003028810427"/>
    <att type="integer" name="#GeneInGOAndHitList" value="4"/>
    <att type="integer" name="#GeneInGO" value="82"/>
    <att type="integer" name="#GeneInHitList" value="124"/>
    <att type="integer" name="#TotalGeneInLibrary" value="30242"/>
    <att type="real" name="%InGO" value="3.225806451612903"/>
    <att type="real" name="STDV %InGO" value="1.5866754091547248"/>
    <att type="real" name="BestLogPInGroup" value="-3.434348653776317"/>
    <att type="real" name="BestEnrichmentInGroup" value="11.89693154996066"/>
    <att type="integer" name="FirstInGroupByEnrichment" value="1"/>
    <att type="integer" name="FirstInGroupByLogP" value="1"/>
    <att type="string" name="GeneID" value="218|221|1562|7364"/>
    <att type="integer" name="_RANK_" value="1"/>
    <att type="string" name="_PATTERN_" value="M1"/>
    <att type="string" name="CLUSTER_LABEL" value="Chemical carcinogenesis"/>
    <att type="integer" name="#COUNT_001" value="4"/>
    <att type="integer" name="_MEMBER_MyList" value="1"/>
    <att type="real" name="_LogP_MyList" value="-3.434348653776317"/>
    <att type="string" name="Gene" value="ko05204"/>
    <att type="integer" name="GiniIndex" value="0"/>
    <att type="integer" name="CategoryID" value="24"/>
    <att type="string" name="PARENT_GO" value=""/>
    <att type="integer" name="EvidenceCutoff" value="0"/>
    <graphics type="CIRCLE" x="312.2398477233703" y="396.0933753238977"/>
  </node>
  <node label="ko04610" id="14">
    <att type="string" name="canonicalName" value="ko04610"/>
    <att type="string" name="Description" value="Complement and coagulation cascades"/>
    <att type="string" name="Category" value="KEGG Pathway"/>
    <att type="real" name="LogP" value="-2.3725808738505823"/>
    <att type="real" name="Log(q-value)" value="-0.5872510388398152"/>
    <att type="integer" name="GROUP_ID" value="4"/>
    <att type="string" name="Hits" value="CFB|C4BPB|SERPINF2"/>
    <att type="real" name="Enrichment" value="9.261535320538995"/>
    <att type="real" name="Z-score" value="4.7177279635949265"/>
    <att type="integer" name="#GeneInGOAndHitList" value="3"/>
    <att type="integer" name="#GeneInGO" value="79"/>
    <att type="integer" name="#GeneInHitList" value="124"/>
    <att type="integer" name="#TotalGeneInLibrary" value="30242"/>
    <att type="real" name="%InGO" value="2.4193548387096775"/>
    <att type="real" name="STDV %InGO" value="1.37981475508484"/>
    <att type="real" name="BestLogPInGroup" value="-2.3725808738505823"/>
    <att type="real" name="BestEnrichmentInGroup" value="9.261535320538995"/>
    <att type="integer" name="FirstInGroupByEnrichment" value="1"/>
    <att type="integer" name="FirstInGroupByLogP" value="1"/>
    <att type="string" name="GeneID" value="629|725|5345"/>
    <att type="integer" name="_RANK_" value="1"/>
    <att type="string" name="_PATTERN_" value="M1"/>
    <att type="string" name="CLUSTER_LABEL" value="Complement and coagulation cascades"/>
    <att type="integer" name="#COUNT_001" value="3"/>
    <att type="integer" name="_MEMBER_MyList" value="1"/>
    <att type="real" name="_LogP_MyList" value="-2.3725808738505823"/>
    <att type="string" name="Gene" value="ko04610"/>
    <att type="integer" name="GiniIndex" value="0"/>
    <att type="integer" name="CategoryID" value="24"/>
    <att type="string" name="PARENT_GO" value=""/>
    <att type="integer" name="EvidenceCutoff" value="0"/>
    <graphics type="CIRCLE" x="389.4238001206455" y="290.3629393507531"/>
  </node>
  <node label="hsa01522" id="15">
    <att type="string" name="canonicalName" value="hsa01522"/>
    <att type="string" name="Description" value="Endocrine resistance"/>
    <att type="string" name="Category" value="KEGG Pathway"/>
    <att type="real" name="LogP" value="-3.174913345759325"/>
    <att type="real" name="Log(q-value)" value="-1.1787301454336645"/>
    <att type="integer" name="GROUP_ID" value="3"/>
    <att type="string" name="Hits" value="JAG1|BIK|E2F2|JUN"/>
    <att type="real" name="Enrichment" value="10.161962365591398"/>
    <att type="real" name="Z-score" value="5.769060916987044"/>
    <att type="integer" name="#GeneInGOAndHitList" value="4"/>
    <att type="integer" name="#GeneInGO" value="96"/>
    <att type="integer" name="#GeneInHitList" value="124"/>
    <att type="integer" name="#TotalGeneInLibrary" value="30242"/>
    <att type="real" name="%InGO" value="3.225806451612903"/>
    <att type="real" name="STDV %InGO" value="1.5866754091547248"/>
    <att type="real" name="BestLogPInGroup" value="-3.174913345759325"/>
    <att type="real" name="BestEnrichmentInGroup" value="10.161962365591398"/>
    <att type="integer" name="FirstInGroupByEnrichment" value="1"/>
    <att type="integer" name="FirstInGroupByLogP" value="1"/>
    <att type="string" name="GeneID" value="182|638|1870|3725"/>
    <att type="integer" name="_RANK_" value="1"/>
    <att type="string" name="_PATTERN_" value="M1"/>
    <att type="string" name="CLUSTER_LABEL" value="Endocrine resistance"/>
    <att type="integer" name="#COUNT_001" value="4"/>
    <att type="integer" name="_MEMBER_MyList" value="1"/>
    <att type="real" name="_LogP_MyList" value="-3.174913345759325"/>
    <att type="string" name="Gene" value="hsa01522"/>
    <att type="integer" name="GiniIndex" value="0"/>
    <att type="integer" name="CategoryID" value="24"/>
    <att type="string" name="PARENT_GO" value=""/>
    <att type="integer" name="EvidenceCutoff" value="0"/>
    <graphics type="CIRCLE" x="192.7001515199201" y="349.38273768213315"/>
  </node>
  <node label="ko04666" id="16">
    <att type="string" name="canonicalName" value="ko04666"/>
    <att type="string" name="Description" value="Fc gamma R-mediated phagocytosis"/>
    <att type="string" name="Category" value="KEGG Pathway"/>
    <att type="real" name="LogP" value="-2.2015521652180836"/>
    <att type="real" name="Log(q-value)" value="-0.5063989605564045"/>
    <att type="integer" name="GROUP_ID" value="6"/>
    <att type="string" name="Hits" value="BIN1|WASF3|SCIN"/>
    <att type="real" name="Enrichment" value="8.040233959588798"/>
    <att type="real" name="Z-score" value="4.315715224910882"/>
    <att type="integer" name="#GeneInGOAndHitList" value="3"/>
    <att type="integer" name="#GeneInGO" value="91"/>
    <att type="integer" name="#GeneInHitList" value="124"/>
    <att type="integer" name="#TotalGeneInLibrary" value="30242"/>
    <att type="real" name="%InGO" value="2.4193548387096775"/>
    <att type="real" name="STDV %InGO" value="1.37981475508484"/>
    <att type="real" name="BestLogPInGroup" value="-2.2015521652180836"/>
    <att type="real" name="BestEnrichmentInGroup" value="8.040233959588798"/>
    <att type="integer" name="FirstInGroupByEnrichment" value="1"/>
    <att type="integer" name="FirstInGroupByLogP" value="1"/>
    <att type="string" name="GeneID" value="274|10810|85477"/>
    <att type="integer" name="_RANK_" value="1"/>
    <att type="string" name="_PATTERN_" value="M1"/>
    <att type="string" name="CLUSTER_LABEL" value="Fc gamma R-mediated phagocytosis"/>
    <att type="integer" name="#COUNT_001" value="3"/>
    <att type="integer" name="_MEMBER_MyList" value="1"/>
    <att type="real" name="_LogP_MyList" value="-2.2015521652180836"/>
    <att type="string" name="Gene" value="ko04666"/>
    <att type="integer" name="GiniIndex" value="0"/>
    <att type="integer" name="CategoryID" value="24"/>
    <att type="string" name="PARENT_GO" value=""/>
    <att type="integer" name="EvidenceCutoff" value="0"/>
    <graphics type="CIRCLE" x="443.9353560312702" y="233.4928469946538"/>
  </node>
  <node label="ko04657" id="17">
    <att type="string" name="canonicalName" value="ko04657"/>
    <att type="string" name="Description" value="IL-17 signaling pathway"/>
    <att type="string" name="Category" value="KEGG Pathway"/>
    <att type="real" name="LogP" value="-4.380668371064986"/>
    <att type="real" name="Log(q-value)" value="-1.7380421316214172"/>
    <att type="integer" name="GROUP_ID" value="1"/>
    <att type="string" name="Hits" value="CXCL3|JUN|LCN2|MUC5AC|CCL20"/>
    <att type="real" name="Enrichment" value="13.1122095039889"/>
    <att type="real" name="Z-score" value="7.506271086513988"/>
    <att type="integer" name="#GeneInGOAndHitList" value="5"/>
    <att type="integer" name="#GeneInGO" value="93"/>
    <att type="integer" name="#GeneInHitList" value="124"/>
    <att type="integer" name="#TotalGeneInLibrary" value="30242"/>
    <att type="real" name="%InGO" value="4.032258064516129"/>
    <att type="real" name="STDV %InGO" value="1.7665500854653744"/>
    <att type="real" name="BestLogPInGroup" value="-4.380668371064986"/>
    <att type="real" name="BestEnrichmentInGroup" value="13.1122095039889"/>
    <att type="integer" name="FirstInGroupByEnrichment" value="1"/>
    <att type="integer" name="FirstInGroupByLogP" value="1"/>
    <att type="string" name="GeneID" value="2921|3725|3934|4586|6364"/>
    <att type="integer" name="_RANK_" value="1"/>
    <att type="string" name="_PATTERN_" value="M1"/>
    <att type="string" name="CLUSTER_LABEL" value="IL-17 signaling pathway"/>
    <att type="integer" name="#COUNT_001" value="5"/>
    <att type="integer" name="_MEMBER_MyList" value="1"/>
    <att type="real" name="_LogP_MyList" value="-4.380668371064986"/>
    <att type="string" name="Gene" value="ko04657"/>
    <att type="integer" name="GiniIndex" value="0"/>
    <att type="integer" name="CategoryID" value="24"/>
    <att type="string" name="PARENT_GO" value=""/>
    <att type="integer" name="EvidenceCutoff" value="0"/>
    <graphics type="CIRCLE" x="403.92094764827726" y="260.8183563954182"/>
  </node>
  <node label="ko00230" id="18">
    <att type="string" name="canonicalName" value="ko00230"/>
    <att type="string" name="Description" value="Purine metabolism"/>
    <att type="string" name="Category" value="KEGG Pathway"/>
    <att type="real" name="LogP" value="-2.2355324469824516"/>
    <att type="real" name="Log(q-value)" value="-0.5063989605564045"/>
    <att type="integer" name="GROUP_ID" value="5"/>
    <att type="string" name="Hits" value="GMPR|PDE4C|PDE9A|GDA"/>
    <att type="real" name="Enrichment" value="5.60659992584353"/>
    <att type="real" name="Z-score" value="3.910197572967572"/>
    <att type="integer" name="#GeneInGOAndHitList" value="4"/>
    <att type="integer" name="#GeneInGO" value="174"/>
    <att type="integer" name="#GeneInHitList" value="124"/>
    <att type="integer" name="#TotalGeneInLibrary" value="30242"/>
    <att type="real" name="%InGO" value="3.225806451612903"/>
    <att type="real" name="STDV %InGO" value="1.5866754091547248"/>
    <att type="real" name="BestLogPInGroup" value="-2.2355324469824516"/>
    <att type="real" name="BestEnrichmentInGroup" value="5.60659992584353"/>
    <att type="integer" name="FirstInGroupByEnrichment" value="1"/>
    <att type="integer" name="FirstInGroupByLogP" value="1"/>
    <att type="string" name="GeneID" value="2766|5143|5152|9615"/>
    <att type="integer" name="_RANK_" value="1"/>
    <att type="string" name="_PATTERN_" value="M1"/>
    <att type="string" name="CLUSTER_LABEL" value="Purine metabolism"/>
    <att type="integer" name="#COUNT_001" value="4"/>
    <att type="integer" name="_MEMBER_MyList" value="1"/>
    <att type="real" name="_LogP_MyList" value="-2.2355324469824516"/>
    <att type="string" name="Gene" value="ko00230"/>
    <att type="integer" name="GiniIndex" value="0"/>
    <att type="integer" name="CategoryID" value="24"/>
    <att type="string" name="PARENT_GO" value=""/>
    <att type="integer" name="EvidenceCutoff" value="0"/>
    <graphics type="CIRCLE" x="335.51880261362976" y="161.86691277861112"/>
  </node>
  <edge label="hsa04657 (pp) ko04657" source="1" target="17">
    <att type="string" name="canonicalName" value="hsa04657 (pp) ko04657"/>
    <att type="string" name="interaction" value="pp"/>
    <att type="real" name="SCORE" value="1.0"/>
  </edge>
  <edge label="ko04657 (pp) ko04668" source="17" target="2">
    <att type="string" name="canonicalName" value="ko04657 (pp) ko04668"/>
    <att type="string" name="interaction" value="pp"/>
    <att type="real" name="SCORE" value="0.4888888888954197"/>
  </edge>
  <edge label="hsa04668 (pp) ko04657" source="3" target="17">
    <att type="string" name="canonicalName" value="hsa04668 (pp) ko04657"/>
    <att type="string" name="interaction" value="pp"/>
    <att type="real" name="SCORE" value="0.4888888888954197"/>
  </edge>
  <edge label="hsa04657 (pp) ko04668" source="1" target="2">
    <att type="string" name="canonicalName" value="hsa04657 (pp) ko04668"/>
    <att type="string" name="interaction" value="pp"/>
    <att type="real" name="SCORE" value="0.4888888888954197"/>
  </edge>
  <edge label="hsa04657 (pp) hsa04668" source="1" target="3">
    <att type="string" name="canonicalName" value="hsa04657 (pp) hsa04668"/>
    <att type="string" name="interaction" value="pp"/>
    <att type="real" name="SCORE" value="0.4888888888954197"/>
  </edge>
  <edge label="hsa04668 (pp) ko04668" source="3" target="2">
    <att type="string" name="canonicalName" value="hsa04668 (pp) ko04668"/>
    <att type="string" name="interaction" value="pp"/>
    <att type="real" name="SCORE" value="1.0"/>
  </edge>
  <edge label="hsa01522 (pp) ko04668" source="15" target="2">
    <att type="string" name="canonicalName" value="hsa01522 (pp) ko04668"/>
    <att type="string" name="interaction" value="pp"/>
    <att type="real" name="SCORE" value="0.311377245518466"/>
  </edge>
  <edge label="ko01522 (pp) ko04668" source="9" target="2">
    <att type="string" name="canonicalName" value="ko01522 (pp) ko04668"/>
    <att type="string" name="interaction" value="pp"/>
    <att type="real" name="SCORE" value="0.311377245518466"/>
  </edge>
  <edge label="hsa01522 (pp) hsa04668" source="15" target="3">
    <att type="string" name="canonicalName" value="hsa01522 (pp) hsa04668"/>
    <att type="string" name="interaction" value="pp"/>
    <att type="real" name="SCORE" value="0.311377245518466"/>
  </edge>
  <edge label="hsa04668 (pp) ko01522" source="3" target="9">
    <att type="string" name="canonicalName" value="hsa04668 (pp) ko01522"/>
    <att type="string" name="interaction" value="pp"/>
    <att type="real" name="SCORE" value="0.311377245518466"/>
  </edge>
  <edge label="hsa05204 (pp) ko05204" source="4" target="13">
    <att type="string" name="canonicalName" value="hsa05204 (pp) ko05204"/>
    <att type="string" name="interaction" value="pp"/>
    <att type="real" name="SCORE" value="1.0"/>
  </edge>
  <edge label="hsa00982 (pp) ko05204" source="5" target="13">
    <att type="string" name="canonicalName" value="hsa00982 (pp) ko05204"/>
    <att type="string" name="interaction" value="pp"/>
    <att type="real" name="SCORE" value="0.8321167883239863"/>
  </edge>
  <edge label="ko00982 (pp) ko05204" source="6" target="13">
    <att type="string" name="canonicalName" value="ko00982 (pp) ko05204"/>
    <att type="string" name="interaction" value="pp"/>
    <att type="real" name="SCORE" value="0.8321167883239863"/>
  </edge>
  <edge label="ko00980 (pp) ko05204" source="7" target="13">
    <att type="string" name="canonicalName" value="ko00980 (pp) ko05204"/>
    <att type="string" name="interaction" value="pp"/>
    <att type="real" name="SCORE" value="0.8321167883239863"/>
  </edge>
  <edge label="hsa00980 (pp) ko05204" source="8" target="13">
    <att type="string" name="canonicalName" value="hsa00980 (pp) ko05204"/>
    <att type="string" name="interaction" value="pp"/>
    <att type="real" name="SCORE" value="0.8321167883239863"/>
  </edge>
  <edge label="hsa00982 (pp) hsa05204" source="5" target="4">
    <att type="string" name="canonicalName" value="hsa00982 (pp) hsa05204"/>
    <att type="string" name="interaction" value="pp"/>
    <att type="real" name="SCORE" value="0.8321167883239863"/>
  </edge>
  <edge label="hsa05204 (pp) ko00982" source="4" target="6">
    <att type="string" name="canonicalName" value="hsa05204 (pp) ko00982"/>
    <att type="string" name="interaction" value="pp"/>
    <att type="real" name="SCORE" value="0.8321167883239863"/>
  </edge>
  <edge label="hsa05204 (pp) ko00980" source="4" target="7">
    <att type="string" name="canonicalName" value="hsa05204 (pp) ko00980"/>
    <att type="string" name="interaction" value="pp"/>
    <att type="real" name="SCORE" value="0.8321167883239863"/>
  </edge>
  <edge label="hsa00980 (pp) hsa05204" source="8" target="4">
    <att type="string" name="canonicalName" value="hsa00980 (pp) hsa05204"/>
    <att type="string" name="interaction" value="pp"/>
    <att type="real" name="SCORE" value="0.8321167883239863"/>
  </edge>
  <edge label="hsa01522 (pp) ko01522" source="15" target="9">
    <att type="string" name="canonicalName" value="hsa01522 (pp) ko01522"/>
    <att type="string" name="interaction" value="pp"/>
    <att type="real" name="SCORE" value="1.0"/>
  </edge>
  <edge label="hsa00982 (pp) ko00982" source="5" target="6">
    <att type="string" name="canonicalName" value="hsa00982 (pp) ko00982"/>
    <att type="string" name="interaction" value="pp"/>
    <att type="real" name="SCORE" value="1.0"/>
  </edge>
  <edge label="hsa00982 (pp) ko00980" source="5" target="7">
    <att type="string" name="canonicalName" value="hsa00982 (pp) ko00980"/>
    <att type="string" name="interaction" value="pp"/>
    <att type="real" name="SCORE" value="1.0"/>
  </edge>
  <edge label="hsa00980 (pp) hsa00982" source="8" target="5">
    <att type="string" name="canonicalName" value="hsa00980 (pp) hsa00982"/>
    <att type="string" name="interaction" value="pp"/>
    <att type="real" name="SCORE" value="1.0"/>
  </edge>
  <edge label="ko00980 (pp) ko00982" source="7" target="6">
    <att type="string" name="canonicalName" value="ko00980 (pp) ko00982"/>
    <att type="string" name="interaction" value="pp"/>
    <att type="real" name="SCORE" value="1.0"/>
  </edge>
  <edge label="hsa00980 (pp) ko00982" source="8" target="6">
    <att type="string" name="canonicalName" value="hsa00980 (pp) ko00982"/>
    <att type="string" name="interaction" value="pp"/>
    <att type="real" name="SCORE" value="1.0"/>
  </edge>
  <edge label="hsa00980 (pp) ko00980" source="8" target="7">
    <att type="string" name="canonicalName" value="hsa00980 (pp) ko00980"/>
    <att type="string" name="interaction" value="pp"/>
    <att type="real" name="SCORE" value="1.0"/>
  </edge>
  <edge label="hsa04610 (pp) ko04610" source="10" target="14">
    <att type="string" name="canonicalName" value="hsa04610 (pp) ko04610"/>
    <att type="string" name="interaction" value="pp"/>
    <att type="real" name="SCORE" value="1.0"/>
  </edge>
  <edge label="hsa00230 (pp) ko00230" source="11" target="18">
    <att type="string" name="canonicalName" value="hsa00230 (pp) ko00230"/>
    <att type="string" name="interaction" value="pp"/>
    <att type="real" name="SCORE" value="1.0"/>
  </edge>
  <edge label="hsa04666 (pp) ko04666" source="12" target="16">
    <att type="string" name="canonicalName" value="hsa04666 (pp) ko04666"/>
    <att type="string" name="interaction" value="pp"/>
    <att type="real" name="SCORE" value="1.0"/>
  </edge>
</graph>
