# Supplementary material for: Bioinformatic Analyzes of the Association Between Upregulated Expression of JUN Gene via APOBEC-Induced FLG Gene Mutation and Prognosis of Cervical Cancer
Source: Front Med (Lausanne). 2022 Apr 18;9:815450. doi: 10.3389/fmed.2022.815450 (PMC9058067; doi:10.3389/fmed.2022.815450)
Supplement: Supplementary file 4 [file Data_Sheet_4.ZIP › Enrichment_GO/_FINAL_GO.csv]

_MEMBER_MyList	_LogP_MyList	GO	_PATTERN_	_RANK_	GiniIndex	Category	CategoryID	Description	PARENT_GO	LogP	Enrichment	Z-score	#TotalGeneInLibrary	#GeneInGO	#GeneInHitList	#GeneInGOAndHitList	%InGO	STDV %InGO	GeneID	Hits	Log(q-value)	EvidenceCutoff	GROUP_ID	FirstInGroupByEnrichment	FirstInGroupByLogP	BestLogPInGroup	BestEnrichmentInGroup	URL
1	-4.380668371064986	ko04657	M1	1	0	KEGG Pathway	24	IL-17 signaling pathway		-4.380668371064986	13.1122095039889	7.506271086513988	30242	93	124	5	4.032258064516129	1.7665500854653744	2921|3725|3934|4586|6364	CXCL3|JUN|LCN2|MUC5AC|CCL20	-1.7380421316214172	0	1	1	1	-4.380668371064986	13.1122095039889
1	-4.33628532327504	hsa04657	M1	1	0	KEGG Pathway	24	IL-17 signaling pathway		-4.33628532327504	12.83616298811545	7.41389688265853	30242	95	124	5	4.032258064516129	1.7665500854653744	2921|3725|3934|4586|6364	CXCL3|JUN|LCN2|MUC5AC|CCL20	-1.7380421316214172	0	1	0	0	-4.380668371064986	13.1122095039889
1	-4.070536090639532	ko04668	M1	1	0	KEGG Pathway	24	TNF signaling pathway		-4.070536090639532	11.291069295101554	6.874479805396097	30242	108	124	5	4.032258064516129	1.7665500854653744	182|2921|3725|6364|8809	JAG1|CXCL3|JUN|CCL20|IL18R1	-1.6483841580415906	0	1	0	0	-4.380668371064986	13.1122095039889
1	-3.941562824758466	hsa04668	M1	1	0	KEGG Pathway	24	TNF signaling pathway		-3.941562824758466	10.603786816269285	6.620782784380775	30242	115	124	5	4.032258064516129	1.7665500854653744	182|2921|3725|6364|8809	JAG1|CXCL3|JUN|CCL20|IL18R1	-1.6443496287688248	0	1	0	0	-4.380668371064986	13.1122095039889
1	-3.434348653776317	ko05204	M1	1	0	KEGG Pathway	24	Chemical carcinogenesis		-3.434348653776317	11.89693154996066	6.34003028810427	30242	82	124	4	3.225806451612903	1.5866754091547248	218|221|1562|7364	ALDH3A1|ALDH3B1|CYP2C18|UGT2B7	-1.234045470794732	0	2	1	1	-3.434348653776317	11.89693154996066
1	-3.2990552898250196	hsa05204	M1	1	0	KEGG Pathway	24	Chemical carcinogenesis		-3.2990552898250196	10.961217832548025	6.038624560421749	30242	89	124	4	3.225806451612903	1.5866754091547248	218|221|1562|7364	ALDH3A1|ALDH3B1|CYP2C18|UGT2B7	-1.1787301454336645	0	2	0	0	-3.434348653776317	11.89693154996066
1	-2.5207396326303	hsa00982	M1	1	0	KEGG Pathway	24	Drug metabolism - cytochrome P450		-2.5207396326303	10.452304147465437	5.080196491114934	30242	70	124	3	2.4193548387096775	1.37981475508484	218|221|7364	ALDH3A1|ALDH3B1|UGT2B7	-0.6214664453126962	0	2	0	0	-3.434348653776317	11.89693154996066
1	-2.5207396326303	ko00982	M1	1	0	KEGG Pathway	24	Drug metabolism - cytochrome P450		-2.5207396326303	10.452304147465437	5.080196491114934	30242	70	124	3	2.4193548387096775	1.37981475508484	218|221|7364	ALDH3A1|ALDH3B1|UGT2B7	-0.6214664453126962	0	2	0	0	-3.434348653776317	11.89693154996066
1	-2.452465521434301	ko00980	M1	1	0	KEGG Pathway	24	Metabolism of xenobiotics by cytochrome P450		-2.452465521434301	9.887314734088926	4.911441921778186	30242	74	124	3	2.4193548387096775	1.37981475508484	218|221|7364	ALDH3A1|ALDH3B1|UGT2B7	-0.5997310879838396	0	2	0	0	-3.434348653776317	11.89693154996066
1	-2.4198230292538185	hsa00980	M1	1	0	KEGG Pathway	24	Metabolism of xenobiotics by cytochrome P450		-2.4198230292538185	9.627122241086587	4.831808758919247	30242	76	124	3	2.4193548387096775	1.37981475508484	218|221|7364	ALDH3A1|ALDH3B1|UGT2B7	-0.5997310879838396	0	2	0	0	-3.434348653776317	11.89693154996066
1	-3.174913345759325	hsa01522	M1	1	0	KEGG Pathway	24	Endocrine resistance		-3.174913345759325	10.161962365591398	5.769060916987044	30242	96	124	4	3.225806451612903	1.5866754091547248	182|638|1870|3725	JAG1|BIK|E2F2|JUN	-1.1787301454336645	0	3	1	1	-3.174913345759325	10.161962365591398
1	-3.174913345759325	ko01522	M1	1	0	KEGG Pathway	24	Endocrine resistance		-3.174913345759325	10.161962365591398	5.769060916987044	30242	96	124	4	3.225806451612903	1.5866754091547248	182|638|1870|3725	JAG1|BIK|E2F2|JUN	-1.1787301454336645	0	3	0	0	-3.174913345759325	10.161962365591398
1	-2.3725808738505823	ko04610	M1	1	0	KEGG Pathway	24	Complement and coagulation cascades		-2.3725808738505823	9.261535320538995	4.7177279635949265	30242	79	124	3	2.4193548387096775	1.37981475508484	629|725|5345	CFB|C4BPB|SERPINF2	-0.5872510388398152	0	4	1	1	-2.3725808738505823	9.261535320538995
1	-2.2015521652180836	hsa04610	M1	1	0	KEGG Pathway	24	Complement and coagulation cascades		-2.2015521652180836	8.040233959588798	4.315715224910882	30242	91	124	3	2.4193548387096775	1.37981475508484	629|725|5345	CFB|C4BPB|SERPINF2	-0.5063989605564045	0	4	0	0	-2.3725808738505823	9.261535320538995
1	-2.2355324469824516	ko00230	M1	1	0	KEGG Pathway	24	Purine metabolism		-2.2355324469824516	5.60659992584353	3.910197572967572	30242	174	124	4	3.225806451612903	1.5866754091547248	2766|5143|5152|9615	GMPR|PDE4C|PDE9A|GDA	-0.5063989605564045	0	5	1	1	-2.2355324469824516	5.60659992584353
1	-2.1676045216897446	hsa00230	M1	1	0	KEGG Pathway	24	Purine metabolism		-2.1676045216897446	5.360155973059198	3.785638008317117	30242	182	124	4	3.225806451612903	1.5866754091547248	2766|5143|5152|9615	GMPR|PDE4C|PDE9A|GDA	-0.49878025575041474	0	5	0	0	-2.2355324469824516	5.60659992584353
1	-2.2015521652180836	ko04666	M1	1	0	KEGG Pathway	24	Fc gamma R-mediated phagocytosis		-2.2015521652180836	8.040233959588798	4.315715224910882	30242	91	124	3	2.4193548387096775	1.37981475508484	274|10810|85477	BIN1|WASF3|SCIN	-0.5063989605564045	0	6	1	1	-2.2015521652180836	8.040233959588798
1	-2.01993867953036	hsa04666	M1	1	0	KEGG Pathway	24	Fc gamma R-mediated phagocytosis		-2.01993867953036	6.902465003043213	3.9060644239249465	30242	106	124	3	2.4193548387096775	1.37981475508484	274|10810|85477	BIN1|WASF3|SCIN	-0.3759379973160625	0	6	0	0	-2.2015521652180836	8.040233959588798
