# Supplementary material for: Bioinformatic Analyzes of the Association Between Upregulated Expression of JUN Gene via APOBEC-Induced FLG Gene Mutation and Prognosis of Cervical Cancer
Source: Front Med (Lausanne). 2022 Apr 18;9:815450. doi: 10.3389/fmed.2022.815450 (PMC9058067; doi:10.3389/fmed.2022.815450)
Supplement: Supplementary file 4 [file Data_Sheet_4.ZIP › Enrichment_GO/GeneGo_membership.csv]

Gene	_SCORE_GRP5_	_SCORE_GRP1_	_SCORE_GRP3_	_SCORE_GRP2_	_SCORE_GRP6_	_SCORE_GRP4_	GRP1|24_hsa04668|-3.942|TNF signaling pathway	GRP1|24_ko04668|-4.071|TNF signaling pathway	GRP1|24_hsa04657|-4.336|IL-17 signaling pathway	GRP1|24_ko04657|-4.381|IL-17 signaling pathway	GRP2|24_hsa05204|-3.299|Chemical carcinogenesis	GRP2|24_ko05204|-3.434|Chemical carcinogenesis	GRP2|24_ko00982|-2.521|Drug metabolism - cytochrome P450	GRP2|24_hsa00982|-2.521|Drug metabolism - cytochrome P450	GRP2|24_ko00980|-2.452|Metabolism of xenobiotics by cytochrome P450	GRP2|24_hsa00980|-2.420|Metabolism of xenobiotics by cytochrome P450	GRP3|24_ko01522|-3.175|Endocrine resistance	GRP3|24_hsa01522|-3.175|Endocrine resistance	GRP4|24_hsa04610|-2.202|Complement and coagulation cascades	GRP4|24_ko04610|-2.373|Complement and coagulation cascades	GRP5|24_hsa00230|-2.168|Purine metabolism	GRP5|24_ko00230|-2.236|Purine metabolism	GRP6|24_hsa04666|-2.020|Fc gamma R-mediated phagocytosis	GRP6|24_ko04666|-2.202|Fc gamma R-mediated phagocytosis	_SORT_	_SORT_GRP1_	_SORT_GRP2_	_SORT_GRP3_	_SORT_GRP4_	_SORT_GRP5_	_SORT_GRP6_
1562	0.0	0.0	0.0	0.3333333333333333	0.0	0.0	0.0	0.0	0.0	0.0	0.2	0.2	0.0	0.0	0.0	0.0	0.0	0.0	0.0	0.0	0.0	0.0	0.0	0.0	18	0	4	0	0	0	0
5152	1.0	0.0	0.0	0.0	0.0	0.0	0.0	0.0	0.0	0.0	0.0	0.0	0.0	0.0	0.0	0.0	0.0	0.0	0.0	0.0	0.1	0.1	0.0	0.0	8	0	0	0	0	2	0
9615	1.0	0.0	0.0	0.0	0.0	0.0	0.0	0.0	0.0	0.0	0.0	0.0	0.0	0.0	0.0	0.0	0.0	0.0	0.0	0.0	0.1	0.1	0.0	0.0	7	0	0	0	0	1	0
182	0.0	0.5	1.0	0.0	0.0	0.0	0.2	0.3	0.0	0.0	0.0	0.0	0.0	0.0	0.0	0.0	0.2	0.2	0.0	0.0	0.0	0.0	0.0	0.0	12	7	0	2	0	0	0
221	0.0	0.0	0.0	1.0	0.0	0.0	0.0	0.0	0.0	0.0	0.2	0.2	0.1	0.1	0.1	0.1	0.0	0.0	0.0	0.0	0.0	0.0	0.0	0.0	16	0	2	0	0	0	0
4586	0.0	0.5	0.0	0.0	0.0	0.0	0.0	0.0	0.3	0.3	0.0	0.0	0.0	0.0	0.0	0.0	0.0	0.0	0.0	0.0	0.0	0.0	0.0	0.0	22	5	0	0	0	0	0
5345	0.0	0.0	0.0	0.0	0.0	1.0	0.0	0.0	0.0	0.0	0.0	0.0	0.0	0.0	0.0	0.0	0.0	0.0	0.1	0.1	0.0	0.0	0.0	0.0	2	0	0	0	2	0	0
5143	1.0	0.0	0.0	0.0	0.0	0.0	0.0	0.0	0.0	0.0	0.0	0.0	0.0	0.0	0.0	0.0	0.0	0.0	0.0	0.0	0.1	0.1	0.0	0.0	9	0	0	0	0	3	0
218	0.0	0.0	0.0	1.0	0.0	0.0	0.0	0.0	0.0	0.0	0.2	0.2	0.1	0.1	0.1	0.1	0.0	0.0	0.0	0.0	0.0	0.0	0.0	0.0	15	0	1	0	0	0	0
7364	0.0	0.0	0.0	1.0	0.0	0.0	0.0	0.0	0.0	0.0	0.2	0.2	0.1	0.1	0.1	0.1	0.0	0.0	0.0	0.0	0.0	0.0	0.0	0.0	17	0	3	0	0	0	0
6364	0.0	1.0	0.0	0.0	0.0	0.0	0.2	0.3	0.3	0.3	0.0	0.0	0.0	0.0	0.0	0.0	0.0	0.0	0.0	0.0	0.0	0.0	0.0	0.0	20	2	0	0	0	0	0
3725	0.0	1.0	1.0	0.0	0.0	0.0	0.2	0.3	0.3	0.3	0.0	0.0	0.0	0.0	0.0	0.0	0.2	0.2	0.0	0.0	0.0	0.0	0.0	0.0	11	1	0	1	0	0	0
3934	0.0	0.5	0.0	0.0	0.0	0.0	0.0	0.0	0.3	0.3	0.0	0.0	0.0	0.0	0.0	0.0	0.0	0.0	0.0	0.0	0.0	0.0	0.0	0.0	21	4	0	0	0	0	0
1870	0.0	0.0	1.0	0.0	0.0	0.0	0.0	0.0	0.0	0.0	0.0	0.0	0.0	0.0	0.0	0.0	0.2	0.2	0.0	0.0	0.0	0.0	0.0	0.0	14	0	0	3	0	0	0
2921	0.0	1.0	0.0	0.0	0.0	0.0	0.2	0.3	0.3	0.3	0.0	0.0	0.0	0.0	0.0	0.0	0.0	0.0	0.0	0.0	0.0	0.0	0.0	0.0	19	3	0	0	0	0	0
274	0.0	0.0	0.0	0.0	1.0	0.0	0.0	0.0	0.0	0.0	0.0	0.0	0.0	0.0	0.0	0.0	0.0	0.0	0.0	0.0	0.0	0.0	0.1	0.1	5	0	0	0	0	0	2
2766	1.0	0.0	0.0	0.0	0.0	0.0	0.0	0.0	0.0	0.0	0.0	0.0	0.0	0.0	0.0	0.0	0.0	0.0	0.0	0.0	0.1	0.1	0.0	0.0	10	0	0	0	0	4	0
10810	0.0	0.0	0.0	0.0	1.0	0.0	0.0	0.0	0.0	0.0	0.0	0.0	0.0	0.0	0.0	0.0	0.0	0.0	0.0	0.0	0.0	0.0	0.1	0.1	4	0	0	0	0	0	1
85477	0.0	0.0	0.0	0.0	1.0	0.0	0.0	0.0	0.0	0.0	0.0	0.0	0.0	0.0	0.0	0.0	0.0	0.0	0.0	0.0	0.0	0.0	0.1	0.1	6	0	0	0	0	0	3
638	0.0	0.0	1.0	0.0	0.0	0.0	0.0	0.0	0.0	0.0	0.0	0.0	0.0	0.0	0.0	0.0	0.2	0.2	0.0	0.0	0.0	0.0	0.0	0.0	13	0	0	4	0	0	0
629	0.0	0.0	0.0	0.0	0.0	1.0	0.0	0.0	0.0	0.0	0.0	0.0	0.0	0.0	0.0	0.0	0.0	0.0	0.1	0.1	0.0	0.0	0.0	0.0	1	0	0	0	1	0	0
725	0.0	0.0	0.0	0.0	0.0	1.0	0.0	0.0	0.0	0.0	0.0	0.0	0.0	0.0	0.0	0.0	0.0	0.0	0.1	0.1	0.0	0.0	0.0	0.0	3	0	0	0	3	0	0
8809	0.0	0.5	0.0	0.0	0.0	0.0	0.2	0.3	0.0	0.0	0.0	0.0	0.0	0.0	0.0	0.0	0.0	0.0	0.0	0.0	0.0	0.0	0.0	0.0	23	6	0	0	0	0	0
