# Supplementary material for: Bioinformatic Analyzes of the Association Between Upregulated Expression of JUN Gene via APOBEC-Induced FLG Gene Mutation and Prognosis of Cervical Cancer
Source: Front Med (Lausanne). 2022 Apr 18;9:815450. doi: 10.3389/fmed.2022.815450 (PMC9058067; doi:10.3389/fmed.2022.815450)
Supplement: Supplementary file 4 [file Data_Sheet_4.ZIP › Enrichment_GO/GO_membership.csv]

_MEMBER_MyList	_LogP_MyList	GO	Description	_PATTERN_	_RANK_	GiniIndex
1	-2.4	hsa00980	Metabolism of xenobiotics by cytochrome P450	M1	1	0
1	-4.3	hsa04657	IL-17 signaling pathway	M1	1	0
1	-2.5	ko00980	Metabolism of xenobiotics by cytochrome P450	M1	1	0
1	-3.3	hsa05204	Chemical carcinogenesis	M1	1	0
1	-2.5	ko00982	Drug metabolism - cytochrome P450	M1	1	0
1	-4.4	ko04657	IL-17 signaling pathway	M1	1	0
1	-4.1	ko04668	TNF signaling pathway	M1	1	0
1	-3.2	ko01522	Endocrine resistance	M1	1	0
1	-3.4	ko05204	Chemical carcinogenesis	M1	1	0
1	-2.4	ko04610	Complement and coagulation cascades	M1	1	0
1	-3.9	hsa04668	TNF signaling pathway	M1	1	0
1	-2.5	hsa00982	Drug metabolism - cytochrome P450	M1	1	0
1	-2.2	hsa04610	Complement and coagulation cascades	M1	1	0
1	-2.2	hsa00230	Purine metabolism	M1	1	0
1	-2.2	ko00230	Purine metabolism	M1	1	0
1	-2	hsa04666	Fc gamma R-mediated phagocytosis	M1	1	0
1	-3.2	hsa01522	Endocrine resistance	M1	1	0
1	-2.2	ko04666	Fc gamma R-mediated phagocytosis	M1	1	0
