# Supplementary material for: Bioinformatic Analyzes of the Association Between Upregulated Expression of JUN Gene via APOBEC-Induced FLG Gene Mutation and Prognosis of Cervical Cancer
Source: Front Med (Lausanne). 2022 Apr 18;9:815450. doi: 10.3389/fmed.2022.815450 (PMC9058067; doi:10.3389/fmed.2022.815450)
Supplement: Supplementary file 4 [file Data_Sheet_4.ZIP › Enrichment_GO/GONetwork.js]

var networks={"GONetwork": {"format_version": "1.0", "generated_by": "cytoscape-3.8.2", "target_cytoscapejs_version": "~2.1", "data": {"shared_name": "GONetwork", "name": "GONetwork", "SUID": 26069274, "__Annotations": [], "selected": false}, "elements": {"nodes": [{"data": {"id": "26069301", "Enrichment": 5.60659992584353, "BestLogPInGroup": -2.2355324469824516, "_PATTERN_": "M1", "_GeneInGOAndHitList": 4.0, "Hits": "GMPR|PDE4C|PDE9A|GDA", "Description": "Purine metabolism", "_GeneInHitList": 124.0, "Category": "KEGG Pathway", "LogP": -2.2355324469824516, "_RANK_": 1.0, "FirstInGroupByEnrichment": 1.0, "_LogP_MyList": -2.2355324469824516, "_TotalGeneInLibrary": 30242.0, "_GeneInGO": 174.0, "shared_name": "18", "Gene": "ko00230", "_MEMBER_MyList": 1.0, "STDV_InGO": 1.5866754091547248, "_COUNT_001": 4.0, "SUID": 26069301, "id_original": "18", "selected": false, "Log_q_value_": -0.5063989605564045, "canonicalName": "ko00230", "CategoryID": 24.0, "Z_score": 3.910197572967572, "EvidenceCutoff": 0.0, "PARENT_GO": "", "FirstInGroupByLogP": 1.0, "GROUP_ID": 5.0, "name": "18", "BestEnrichmentInGroup": 5.60659992584353, "CLUSTER_LABEL": "Purine metabolism", "GeneID": "2766|5143|5152|9615", "GiniIndex": 0.0, "_InGO": 3.225806451612903, "_COUNT_001_PCT": 100.0}, "position": {"x": 109.499698253161, "y": 548.4123850318342}, "selected": false}, {"data": {"id": "26069300", "Enrichment": 13.1122095039889, "BestLogPInGroup": -4.380668371064986, "_PATTERN_": "M1", "_GeneInGOAndHitList": 5.0, "Hits": "CXCL3|JUN|LCN2|MUC5AC|CCL20", "Description": "IL-17 signaling pathway", "_GeneInHitList": 124.0, "Category": "KEGG Pathway", "LogP": -4.380668371064986, "_RANK_": 1.0, "FirstInGroupByEnrichment": 1.0, "_LogP_MyList": -4.380668371064986, "_TotalGeneInLibrary": 30242.0, "_GeneInGO": 93.0, "shared_name": "17", "Gene": "ko04657", "_MEMBER_MyList": 1.0, "STDV_InGO": 1.7665500854653744, "_COUNT_001": 5.0, "SUID": 26069300, "id_original": "17", "selected": false, "Log_q_value_": -1.7380421316214172, "canonicalName": "ko04657", "CategoryID": 24.0, "Z_score": 7.506271086513988, "EvidenceCutoff": 0.0, "PARENT_GO": "", "FirstInGroupByLogP": 1.0, "GROUP_ID": 1.0, "name": "17", "BestEnrichmentInGroup": 13.1122095039889, "CLUSTER_LABEL": "IL-17 signaling pathway", "GeneID": "2921|3725|3934|4586|6364", "GiniIndex": 0.0, "_InGO": 4.032258064516129, "_COUNT_001_PCT": 100.0}, "position": {"x": 262.905215831286, "y": 159.9389429541975}, "selected": false}, {"data": {"id": "26069299", "Enrichment": 8.040233959588798, "BestLogPInGroup": -2.2015521652180836, "_PATTERN_": "M1", "_GeneInGOAndHitList": 3.0, "Hits": "BIN1|WASF3|SCIN", "Description": "Fc gamma R-mediated phagocytosis", "_GeneInHitList": 124.0, "Category": "KEGG Pathway", "LogP": -2.2015521652180836, "_RANK_": 1.0, "FirstInGroupByEnrichment": 1.0, "_LogP_MyList": -2.2015521652180836, "_TotalGeneInLibrary": 30242.0, "_GeneInGO": 91.0, "shared_name": "16", "Gene": "ko04666", "_MEMBER_MyList": 1.0, "STDV_InGO": 1.37981475508484, "_COUNT_001": 3.0, "SUID": 26069299, "id_original": "16", "selected": false, "Log_q_value_": -0.5063989605564045, "canonicalName": "ko04666", "CategoryID": 24.0, "Z_score": 4.315715224910882, "EvidenceCutoff": 0.0, "PARENT_GO": "", "FirstInGroupByLogP": 1.0, "GROUP_ID": 6.0, "name": "16", "BestEnrichmentInGroup": 8.040233959588798, "CLUSTER_LABEL": "Fc gamma R-mediated phagocytosis", "GeneID": "274|10810|85477", "GiniIndex": 0.0, "_InGO": 2.4193548387096775, "_COUNT_001_PCT": 100.0}, "position": {"x": 599.4265914874139, "y": 236.4893351050764}, "selected": false}, {"data": {"id": "26069298", "Enrichment": 10.161962365591398, "BestLogPInGroup": -3.174913345759325, "_PATTERN_": "M1", "_GeneInGOAndHitList": 4.0, "Hits": "JAG1|BIK|E2F2|JUN", "Description": "Endocrine resistance", "_GeneInHitList": 124.0, "Category": "KEGG Pathway", "LogP": -3.174913345759325, "_RANK_": 1.0, "FirstInGroupByEnrichment": 1.0, "_LogP_MyList": -3.174913345759325, "_TotalGeneInLibrary": 30242.0, "_GeneInGO": 96.0, "shared_name": "15", "Gene": "hsa01522", "_MEMBER_MyList": 1.0, "STDV_InGO": 1.5866754091547248, "_COUNT_001": 4.0, "SUID": 26069298, "id_original": "15", "selected": false, "Log_q_value_": -1.1787301454336645, "canonicalName": "hsa01522", "CategoryID": 24.0, "Z_score": 5.769060916987044, "EvidenceCutoff": 0.0, "PARENT_GO": "", "FirstInGroupByLogP": 1.0, "GROUP_ID": 3.0, "name": "15", "BestEnrichmentInGroup": 10.161962365591398, "CLUSTER_LABEL": "Endocrine resistance", "GeneID": "182|638|1870|3725", "GiniIndex": 0.0, "_InGO": 3.225806451612903, "_COUNT_001_PCT": 100.0}, "position": {"x": 198.19009742308288, "y": 340.67303566659984}, "selected": false}, {"data": {"id": "26069297", "Enrichment": 9.261535320538995, "BestLogPInGroup": -2.3725808738505823, "_PATTERN_": "M1", "_GeneInGOAndHitList": 3.0, "Hits": "CFB|C4BPB|SERPINF2", "Description": "Complement and coagulation cascades", "_GeneInHitList": 124.0, "Category": "KEGG Pathway", "LogP": -2.3725808738505823, "_RANK_": 1.0, "FirstInGroupByEnrichment": 1.0, "_LogP_MyList": -2.3725808738505823, "_TotalGeneInLibrary": 30242.0, "_GeneInGO": 79.0, "shared_name": "14", "Gene": "ko04610", "_MEMBER_MyList": 1.0, "STDV_InGO": 1.37981475508484, "_COUNT_001": 3.0, "SUID": 26069297, "id_original": "14", "selected": false, "Log_q_value_": -0.5872510388398152, "canonicalName": "ko04610", "CategoryID": 24.0, "Z_score": 4.7177279635949265, "EvidenceCutoff": 0.0, "PARENT_GO": "", "FirstInGroupByLogP": 1.0, "GROUP_ID": 4.0, "name": "14", "BestEnrichmentInGroup": 9.261535320538995, "CLUSTER_LABEL": "Complement and coagulation cascades", "GeneID": "629|725|5345", "GiniIndex": 0.0, "_InGO": 2.4193548387096775, "_COUNT_001_PCT": 100.0}, "position": {"x": 211.82128867674498, "y": 548.4123850318342}, "selected": false}, {"data": {"id": "26069296", "Enrichment": 11.89693154996066, "BestLogPInGroup": -3.434348653776317, "_PATTERN_": "M1", "_GeneInGOAndHitList": 4.0, "Hits": "ALDH3A1|ALDH3B1|CYP2C18|UGT2B7", "Description": "Chemical carcinogenesis", "_GeneInHitList": 124.0, "Category": "KEGG Pathway", "LogP": -3.434348653776317, "_RANK_": 1.0, "FirstInGroupByEnrichment": 1.0, "_LogP_MyList": -3.434348653776317, "_TotalGeneInLibrary": 30242.0, "_GeneInGO": 82.0, "shared_name": "13", "Gene": "ko05204", "_MEMBER_MyList": 1.0, "STDV_InGO": 1.5866754091547248, "_COUNT_001": 4.0, "SUID": 26069296, "id_original": "13", "selected": false, "Log_q_value_": -1.234045470794732, "canonicalName": "ko05204", "CategoryID": 24.0, "Z_score": 6.34003028810427, "EvidenceCutoff": 0.0, "PARENT_GO": "", "FirstInGroupByLogP": 1.0, "GROUP_ID": 2.0, "name": "13", "BestEnrichmentInGroup": 11.89693154996066, "CLUSTER_LABEL": "Chemical carcinogenesis", "GeneID": "218|221|1562|7364", "GiniIndex": 0.0, "_InGO": 3.225806451612903, "_COUNT_001_PCT": 100.0}, "position": {"x": 425.14304122496276, "y": 200.6101847144514}, "selected": false}, {"data": {"id": "26069295", "Enrichment": 6.902465003043213, "BestLogPInGroup": -2.2015521652180836, "_PATTERN_": "M1", "_GeneInGOAndHitList": 3.0, "Hits": "BIN1|WASF3|SCIN", "Description": "Fc gamma R-mediated phagocytosis", "_GeneInHitList": 124.0, "Category": "KEGG Pathway", "LogP": -2.01993867953036, "_RANK_": 1.0, "FirstInGroupByEnrichment": 0.0, "_LogP_MyList": -2.01993867953036, "_TotalGeneInLibrary": 30242.0, "_GeneInGO": 106.0, "shared_name": "12", "Gene": "hsa04666", "_MEMBER_MyList": 1.0, "STDV_InGO": 1.37981475508484, "_COUNT_001": 3.0, "SUID": 26069295, "id_original": "12", "selected": false, "Log_q_value_": -0.3759379973160625, "canonicalName": "hsa04666", "CategoryID": 24.0, "Z_score": 3.9060644239249465, "EvidenceCutoff": 0.0, "PARENT_GO": "", "FirstInGroupByLogP": 0.0, "GROUP_ID": 6.0, "name": "12", "BestEnrichmentInGroup": 8.040233959588798, "CLUSTER_LABEL": " ", "GeneID": "274|10810|85477", "GiniIndex": 0.0, "_InGO": 2.4193548387096775, "_COUNT_001_PCT": 100.0}, "position": {"x": 601.7481819109979, "y": 128.74998573984203}, "selected": false}, {"data": {"id": "26069294", "Enrichment": 5.360155973059198, "BestLogPInGroup": -2.2355324469824516, "_PATTERN_": "M1", "_GeneInGOAndHitList": 4.0, "Hits": "GMPR|PDE4C|PDE9A|GDA", "Description": "Purine metabolism", "_GeneInHitList": 124.0, "Category": "KEGG Pathway", "LogP": -2.1676045216897446, "_RANK_": 1.0, "FirstInGroupByEnrichment": 0.0, "_LogP_MyList": -2.1676045216897446, "_TotalGeneInLibrary": 30242.0, "_GeneInGO": 182.0, "shared_name": "11", "Gene": "hsa00230", "_MEMBER_MyList": 1.0, "STDV_InGO": 1.5866754091547248, "_COUNT_001": 4.0, "SUID": 26069294, "id_original": "11", "selected": false, "Log_q_value_": -0.49878025575041474, "canonicalName": "hsa00230", "CategoryID": 24.0, "Z_score": 3.785638008317117, "EvidenceCutoff": 0.0, "PARENT_GO": "", "FirstInGroupByLogP": 0.0, "GROUP_ID": 5.0, "name": "11", "BestEnrichmentInGroup": 5.60659992584353, "CLUSTER_LABEL": " ", "GeneID": "2766|5143|5152|9615", "GiniIndex": 0.0, "_InGO": 3.225806451612903, "_COUNT_001_PCT": 100.0}, "position": {"x": 111.82128867674498, "y": 440.67303566659984}, "selected": false}, {"data": {"id": "26069293", "Enrichment": 8.040233959588798, "BestLogPInGroup": -2.3725808738505823, "_PATTERN_": "M1", "_GeneInGOAndHitList": 3.0, "Hits": "CFB|C4BPB|SERPINF2", "Description": "Complement and coagulation cascades", "_GeneInHitList": 124.0, "Category": "KEGG Pathway", "LogP": -2.2015521652180836, "_RANK_": 1.0, "FirstInGroupByEnrichment": 0.0, "_LogP_MyList": -2.2015521652180836, "_TotalGeneInLibrary": 30242.0, "_GeneInGO": 91.0, "shared_name": "10", "Gene": "hsa04610", "_MEMBER_MyList": 1.0, "STDV_InGO": 1.37981475508484, "_COUNT_001": 3.0, "SUID": 26069293, "id_original": "10", "selected": false, "Log_q_value_": -0.5063989605564045, "canonicalName": "hsa04610", "CategoryID": 24.0, "Z_score": 4.315715224910882, "EvidenceCutoff": 0.0, "PARENT_GO": "", "FirstInGroupByLogP": 0.0, "GROUP_ID": 4.0, "name": "10", "BestEnrichmentInGroup": 9.261535320538995, "CLUSTER_LABEL": " ", "GeneID": "629|725|5345", "GiniIndex": 0.0, "_InGO": 2.4193548387096775, "_COUNT_001_PCT": 100.0}, "position": {"x": 214.14287910032897, "y": 440.67303566659984}, "selected": false}, {"data": {"id": "26069292", "Enrichment": 10.161962365591398, "BestLogPInGroup": -3.174913345759325, "_PATTERN_": "M1", "_GeneInGOAndHitList": 4.0, "Hits": "JAG1|BIK|E2F2|JUN", "Description": "Endocrine resistance", "_GeneInHitList": 124.0, "Category": "KEGG Pathway", "LogP": -3.174913345759325, "_RANK_": 1.0, "FirstInGroupByEnrichment": 0.0, "_LogP_MyList": -3.174913345759325, "_TotalGeneInLibrary": 30242.0, "_GeneInGO": 96.0, "shared_name": "9", "Gene": "ko01522", "_MEMBER_MyList": 1.0, "STDV_InGO": 1.5866754091547248, "_COUNT_001": 4.0, "SUID": 26069292, "id_original": "9", "selected": false, "Log_q_value_": -1.1787301454336645, "canonicalName": "ko01522", "CategoryID": 24.0, "Z_score": 5.769060916987044, "EvidenceCutoff": 0.0, "PARENT_GO": "", "FirstInGroupByLogP": 0.0, "GROUP_ID": 3.0, "name": "9", "BestEnrichmentInGroup": 10.161962365591398, "CLUSTER_LABEL": " ", "GeneID": "182|638|1870|3725", "GiniIndex": 0.0, "_InGO": 3.225806451612903, "_COUNT_001_PCT": 100.0}, "position": {"x": 109.499698253161, "y": 306.26352028574047}, "selected": false}, {"data": {"id": "26069291", "Enrichment": 9.627122241086587, "BestLogPInGroup": -3.434348653776317, "_PATTERN_": "M1", "_GeneInGOAndHitList": 3.0, "Hits": "ALDH3A1|ALDH3B1|UGT2B7", "Description": "Metabolism of xenobiotics by cytochrome P450", "_GeneInHitList": 124.0, "Category": "KEGG Pathway", "LogP": -2.4198230292538185, "_RANK_": 1.0, "FirstInGroupByEnrichment": 0.0, "_LogP_MyList": -2.4198230292538185, "_TotalGeneInLibrary": 30242.0, "_GeneInGO": 76.0, "shared_name": "8", "Gene": "hsa00980", "_MEMBER_MyList": 1.0, "STDV_InGO": 1.37981475508484, "_COUNT_001": 3.0, "SUID": 26069291, "id_original": "8", "selected": false, "Log_q_value_": -0.5997310879838396, "canonicalName": "hsa00980", "CategoryID": 24.0, "Z_score": 4.831808758919247, "EvidenceCutoff": 0.0, "PARENT_GO": "", "FirstInGroupByLogP": 0.0, "GROUP_ID": 2.0, "name": "8", "BestEnrichmentInGroup": 11.89693154996066, "CLUSTER_LABEL": " ", "GeneID": "218|221|7364", "GiniIndex": 0.0, "_InGO": 2.4193548387096775, "_COUNT_001_PCT": 100.0}, "position": {"x": 362.905215831286, "y": 159.63346962656078}, "selected": false}, {"data": {"id": "26069290", "Enrichment": 9.887314734088926, "BestLogPInGroup": -3.434348653776317, "_PATTERN_": "M1", "_GeneInGOAndHitList": 3.0, "Hits": "ALDH3A1|ALDH3B1|UGT2B7", "Description": "Metabolism of xenobiotics by cytochrome P450", "_GeneInHitList": 124.0, "Category": "KEGG Pathway", "LogP": -2.452465521434301, "_RANK_": 1.0, "FirstInGroupByEnrichment": 0.0, "_LogP_MyList": -2.452465521434301, "_TotalGeneInLibrary": 30242.0, "_GeneInGO": 74.0, "shared_name": "7", "Gene": "ko00980", "_MEMBER_MyList": 1.0, "STDV_InGO": 1.37981475508484, "_COUNT_001": 3.0, "SUID": 26069290, "id_original": "7", "selected": false, "Log_q_value_": -0.5997310879838396, "canonicalName": "ko00980", "CategoryID": 24.0, "Z_score": 4.911441921778186, "EvidenceCutoff": 0.0, "PARENT_GO": "", "FirstInGroupByLogP": 0.0, "GROUP_ID": 2.0, "name": "7", "BestEnrichmentInGroup": 11.89693154996066, "CLUSTER_LABEL": " ", "GeneID": "218|221|7364", "GiniIndex": 0.0, "_InGO": 2.4193548387096775, "_COUNT_001_PCT": 100.0}, "position": {"x": 499.42659148741393, "y": 198.16551308359203}, "selected": false}, {"data": {"id": "26069289", "Enrichment": 10.452304147465437, "BestLogPInGroup": -3.434348653776317, "_PATTERN_": "M1", "_GeneInGOAndHitList": 3.0, "Hits": "ALDH3A1|ALDH3B1|UGT2B7", "Description": "Drug metabolism - cytochrome P450", "_GeneInHitList": 124.0, "Category": "KEGG Pathway", "LogP": -2.5207396326303, "_RANK_": 1.0, "FirstInGroupByEnrichment": 0.0, "_LogP_MyList": -2.5207396326303, "_TotalGeneInLibrary": 30242.0, "_GeneInGO": 70.0, "shared_name": "6", "Gene": "ko00982", "_MEMBER_MyList": 1.0, "STDV_InGO": 1.37981475508484, "_COUNT_001": 3.0, "SUID": 26069289, "id_original": "6", "selected": false, "Log_q_value_": -0.6214664453126962, "canonicalName": "ko00982", "CategoryID": 24.0, "Z_score": 5.080196491114934, "EvidenceCutoff": 0.0, "PARENT_GO": "", "FirstInGroupByLogP": 0.0, "GROUP_ID": 2.0, "name": "6", "BestEnrichmentInGroup": 11.89693154996066, "CLUSTER_LABEL": " ", "GeneID": "218|221|7364", "GiniIndex": 0.0, "_InGO": 2.4193548387096775, "_COUNT_001_PCT": 100.0}, "position": {"x": 445.23358306456237, "y": 128.74998573984203}, "selected": false}, {"data": {"id": "26069288", "Enrichment": 10.452304147465437, "BestLogPInGroup": -3.434348653776317, "_PATTERN_": "M1", "_GeneInGOAndHitList": 3.0, "Hits": "ALDH3A1|ALDH3B1|UGT2B7", "Description": "Drug metabolism - cytochrome P450", "_GeneInHitList": 124.0, "Category": "KEGG Pathway", "LogP": -2.5207396326303, "_RANK_": 1.0, "FirstInGroupByEnrichment": 0.0, "_LogP_MyList": -2.5207396326303, "_TotalGeneInLibrary": 30242.0, "_GeneInGO": 70.0, "shared_name": "5", "Gene": "hsa00982", "_MEMBER_MyList": 1.0, "STDV_InGO": 1.37981475508484, "_COUNT_001": 3.0, "SUID": 26069288, "id_original": "5", "selected": false, "Log_q_value_": -0.6214664453126962, "canonicalName": "hsa00982", "CategoryID": 24.0, "Z_score": 5.080196491114934, "EvidenceCutoff": 0.0, "PARENT_GO": "", "FirstInGroupByLogP": 0.0, "GROUP_ID": 2.0, "name": "5", "BestEnrichmentInGroup": 11.89693154996066, "CLUSTER_LABEL": " ", "GeneID": "218|221|7364", "GiniIndex": 0.0, "_InGO": 2.4193548387096775, "_COUNT_001_PCT": 100.0}, "position": {"x": 366.82945975828795, "y": 247.13023476327953}, "selected": false}, {"data": {"id": "26069287", "Enrichment": 10.961217832548025, "BestLogPInGroup": -3.434348653776317, "_PATTERN_": "M1", "_GeneInGOAndHitList": 4.0, "Hits": "ALDH3A1|ALDH3B1|CYP2C18|UGT2B7", "Description": "Chemical carcinogenesis", "_GeneInHitList": 124.0, "Category": "KEGG Pathway", "LogP": -3.2990552898250196, "_RANK_": 1.0, "FirstInGroupByEnrichment": 0.0, "_LogP_MyList": -3.2990552898250196, "_TotalGeneInLibrary": 30242.0, "_GeneInGO": 89.0, "shared_name": "4", "Gene": "hsa05204", "_MEMBER_MyList": 1.0, "STDV_InGO": 1.5866754091547248, "_COUNT_001": 4.0, "SUID": 26069287, "id_original": "4", "selected": false, "Log_q_value_": -1.1787301454336645, "canonicalName": "hsa05204", "CategoryID": 24.0, "Z_score": 6.038624560421749, "EvidenceCutoff": 0.0, "PARENT_GO": "", "FirstInGroupByLogP": 0.0, "GROUP_ID": 2.0, "name": "4", "BestEnrichmentInGroup": 11.89693154996066, "CLUSTER_LABEL": " ", "GeneID": "218|221|1562|7364", "GiniIndex": 0.0, "_InGO": 3.225806451612903, "_COUNT_001_PCT": 100.0}, "position": {"x": 450.9186721758905, "y": 270.73487953867016}, "selected": false}, {"data": {"id": "26069286", "Enrichment": 10.603786816269285, "BestLogPInGroup": -4.380668371064986, "_PATTERN_": "M1", "_GeneInGOAndHitList": 5.0, "Hits": "JAG1|CXCL3|JUN|CCL20|IL18R1", "Description": "TNF signaling pathway", "_GeneInHitList": 124.0, "Category": "KEGG Pathway", "LogP": -3.941562824758466, "_RANK_": 1.0, "FirstInGroupByEnrichment": 0.0, "_LogP_MyList": -3.941562824758466, "_TotalGeneInLibrary": 30242.0, "_GeneInGO": 115.0, "shared_name": "3", "Gene": "hsa04668", "_MEMBER_MyList": 1.0, "STDV_InGO": 1.7665500854653744, "_COUNT_001": 5.0, "SUID": 26069286, "id_original": "3", "selected": false, "Log_q_value_": -1.6443496287688248, "canonicalName": "hsa04668", "CategoryID": 24.0, "Z_score": 6.620782784380775, "EvidenceCutoff": 0.0, "PARENT_GO": "", "FirstInGroupByLogP": 0.0, "GROUP_ID": 1.0, "name": "3", "BestEnrichmentInGroup": 13.1122095039889, "CLUSTER_LABEL": " ", "GeneID": "182|2921|3725|6364|8809", "GiniIndex": 0.0, "_InGO": 4.032258064516129, "_COUNT_001_PCT": 100.0}, "position": {"x": 224.258487315661, "y": 247.91016678537426}, "selected": false}, {"data": {"id": "26069285", "Enrichment": 11.291069295101554, "BestLogPInGroup": -4.380668371064986, "_PATTERN_": "M1", "_GeneInGOAndHitList": 5.0, "Hits": "JAG1|CXCL3|JUN|CCL20|IL18R1", "Description": "TNF signaling pathway", "_GeneInHitList": 124.0, "Category": "KEGG Pathway", "LogP": -4.070536090639532, "_RANK_": 1.0, "FirstInGroupByEnrichment": 0.0, "_LogP_MyList": -4.070536090639532, "_TotalGeneInLibrary": 30242.0, "_GeneInGO": 108.0, "shared_name": "2", "Gene": "ko04668", "_MEMBER_MyList": 1.0, "STDV_InGO": 1.7665500854653744, "_COUNT_001": 5.0, "SUID": 26069285, "id_original": "2", "selected": false, "Log_q_value_": -1.6483841580415906, "canonicalName": "ko04668", "CategoryID": 24.0, "Z_score": 6.874479805396097, "EvidenceCutoff": 0.0, "PARENT_GO": "", "FirstInGroupByLogP": 0.0, "GROUP_ID": 1.0, "name": "2", "BestEnrichmentInGroup": 13.1122095039889, "CLUSTER_LABEL": " ", "GeneID": "182|2921|3725|6364|8809", "GiniIndex": 0.0, "_InGO": 4.032258064516129, "_COUNT_001_PCT": 100.0}, "position": {"x": 149.364444346911, "y": 221.01236443246898}, "selected": false}, {"data": {"id": "26069284", "Enrichment": 12.83616298811545, "BestLogPInGroup": -4.380668371064986, "_PATTERN_": "M1", "_GeneInGOAndHitList": 5.0, "Hits": "CXCL3|JUN|LCN2|MUC5AC|CCL20", "Description": "IL-17 signaling pathway", "_GeneInHitList": 124.0, "Category": "KEGG Pathway", "LogP": -4.33628532327504, "_RANK_": 1.0, "FirstInGroupByEnrichment": 0.0, "_LogP_MyList": -4.33628532327504, "_TotalGeneInLibrary": 30242.0, "_GeneInGO": 95.0, "shared_name": "1", "Gene": "hsa04657", "_MEMBER_MyList": 1.0, "STDV_InGO": 1.7665500854653744, "_COUNT_001": 5.0, "SUID": 26069284, "id_original": "1", "selected": false, "Log_q_value_": -1.7380421316214172, "canonicalName": "hsa04657", "CategoryID": 24.0, "Z_score": 7.41389688265853, "EvidenceCutoff": 0.0, "PARENT_GO": "", "FirstInGroupByLogP": 0.0, "GROUP_ID": 1.0, "name": "1", "BestEnrichmentInGroup": 13.1122095039889, "CLUSTER_LABEL": " ", "GeneID": "2921|3725|3934|4586|6364", "GiniIndex": 0.0, "_InGO": 4.032258064516129, "_COUNT_001_PCT": 100.0}, "position": {"x": 172.53512916136413, "y": 128.74998573984203}, "selected": false}], "edges": [{"data": {"id": "26069303", "source": "26069300", "target": "26069285", "SCORE": 0.4888888888954197, "shared_interaction": "Direct", "source_original": "17", "Name_B": "ko04668", "Name_A": "ko04657", "target_original": "2", "Gene_B": "ko04668", "interaction": "Direct", "SUID": 26069303, "TYPE": "Direct", "Gene_A": "ko04657", "BEND_MAP_ID": 26069303, "selected": false}, "selected": false}, {"data": {"id": "26069321", "source": "26069298", "target": "26069292", "SCORE": 1.0, "shared_interaction": "Direct", "source_original": "15", "Name_B": "ko01522", "Name_A": "hsa01522", "target_original": "9", "Gene_B": "ko01522", "interaction": "Direct", "SUID": 26069321, "TYPE": "Direct", "Gene_A": "hsa01522", "BEND_MAP_ID": 26069321, "selected": false}, "selected": false}, {"data": {"id": "26069310", "source": "26069298", "target": "26069286", "SCORE": 0.311377245518466, "shared_interaction": "Direct", "source_original": "15", "Name_B": "hsa04668", "Name_A": "hsa01522", "target_original": "3", "Gene_B": "hsa04668", "interaction": "Direct", "SUID": 26069310, "TYPE": "Direct", "Gene_A": "hsa01522", "BEND_MAP_ID": 26069310, "selected": false}, "selected": false}, {"data": {"id": "26069308", "source": "26069298", "target": "26069285", "SCORE": 0.311377245518466, "shared_interaction": "Direct", "source_original": "15", "Name_B": "ko04668", "Name_A": "hsa01522", "target_original": "2", "Gene_B": "ko04668", "interaction": "Direct", "SUID": 26069308, "TYPE": "Direct", "Gene_A": "hsa01522", "BEND_MAP_ID": 26069308, "selected": false}, "selected": false}, {"data": {"id": "26069330", "source": "26069295", "target": "26069299", "SCORE": 1.0, "shared_interaction": "Direct", "source_original": "12", "Name_B": "ko04666", "Name_A": "hsa04666", "target_original": "16", "Gene_B": "ko04666", "interaction": "Direct", "SUID": 26069330, "TYPE": "Direct", "Gene_A": "hsa04666", "BEND_MAP_ID": 26069330, "selected": false}, "selected": false}, {"data": {"id": "26069329", "source": "26069294", "target": "26069301", "SCORE": 1.0, "shared_interaction": "Direct", "source_original": "11", "Name_B": "ko00230", "Name_A": "hsa00230", "target_original": "18", "Gene_B": "ko00230", "interaction": "Direct", "SUID": 26069329, "TYPE": "Direct", "Gene_A": "hsa00230", "BEND_MAP_ID": 26069329, "selected": false}, "selected": false}, {"data": {"id": "26069328", "source": "26069293", "target": "26069297", "SCORE": 1.0, "shared_interaction": "Direct", "source_original": "10", "Name_B": "ko04610", "Name_A": "hsa04610", "target_original": "14", "Gene_B": "ko04610", "interaction": "Direct", "SUID": 26069328, "TYPE": "Direct", "Gene_A": "hsa04610", "BEND_MAP_ID": 26069328, "selected": false}, "selected": false}, {"data": {"id": "26069309", "source": "26069292", "target": "26069285", "SCORE": 0.311377245518466, "shared_interaction": "Direct", "source_original": "9", "Name_B": "ko04668", "Name_A": "ko01522", "target_original": "2", "Gene_B": "ko04668", "interaction": "Direct", "SUID": 26069309, "TYPE": "Direct", "Gene_A": "ko01522", "BEND_MAP_ID": 26069309, "selected": false}, "selected": false}, {"data": {"id": "26069327", "source": "26069291", "target": "26069290", "SCORE": 1.0, "shared_interaction": "Direct", "source_original": "8", "Name_B": "ko00980", "Name_A": "hsa00980", "target_original": "7", "Gene_B": "ko00980", "interaction": "Direct", "SUID": 26069327, "TYPE": "Direct", "Gene_A": "hsa00980", "BEND_MAP_ID": 26069327, "selected": false}, "selected": false}, {"data": {"id": "26069326", "source": "26069291", "target": "26069289", "SCORE": 1.0, "shared_interaction": "Direct", "source_original": "8", "Name_B": "ko00982", "Name_A": "hsa00980", "target_original": "6", "Gene_B": "ko00982", "interaction": "Direct", "SUID": 26069326, "TYPE": "Direct", "Gene_A": "hsa00980", "BEND_MAP_ID": 26069326, "selected": false}, "selected": false}, {"data": {"id": "26069324", "source": "26069291", "target": "26069288", "SCORE": 1.0, "shared_interaction": "Direct", "source_original": "8", "Name_B": "hsa00982", "Name_A": "hsa00980", "target_original": "5", "Gene_B": "hsa00982", "interaction": "Direct", "SUID": 26069324, "TYPE": "Direct", "Gene_A": "hsa00980", "BEND_MAP_ID": 26069324, "selected": false}, "selected": false}, {"data": {"id": "26069320", "source": "26069291", "target": "26069287", "SCORE": 0.8321167883239863, "shared_interaction": "Direct", "source_original": "8", "Name_B": "hsa05204", "Name_A": "hsa00980", "target_original": "4", "Gene_B": "hsa05204", "interaction": "Direct", "SUID": 26069320, "TYPE": "Direct", "Gene_A": "hsa00980", "BEND_MAP_ID": 26069320, "selected": false}, "selected": false}, {"data": {"id": "26069316", "source": "26069291", "target": "26069296", "SCORE": 0.8321167883239863, "shared_interaction": "Direct", "source_original": "8", "Name_B": "ko05204", "Name_A": "hsa00980", "target_original": "13", "Gene_B": "ko05204", "interaction": "Direct", "SUID": 26069316, "TYPE": "Direct", "Gene_A": "hsa00980", "BEND_MAP_ID": 26069316, "selected": false}, "selected": false}, {"data": {"id": "26069325", "source": "26069290", "target": "26069289", "SCORE": 1.0, "shared_interaction": "Direct", "source_original": "7", "Name_B": "ko00982", "Name_A": "ko00980", "target_original": "6", "Gene_B": "ko00982", "interaction": "Direct", "SUID": 26069325, "TYPE": "Direct", "Gene_A": "ko00980", "BEND_MAP_ID": 26069325, "selected": false}, "selected": false}, {"data": {"id": "26069315", "source": "26069290", "target": "26069296", "SCORE": 0.8321167883239863, "shared_interaction": "Direct", "source_original": "7", "Name_B": "ko05204", "Name_A": "ko00980", "target_original": "13", "Gene_B": "ko05204", "interaction": "Direct", "SUID": 26069315, "TYPE": "Direct", "Gene_A": "ko00980", "BEND_MAP_ID": 26069315, "selected": false}, "selected": false}, {"data": {"id": "26069314", "source": "26069289", "target": "26069296", "SCORE": 0.8321167883239863, "shared_interaction": "Direct", "source_original": "6", "Name_B": "ko05204", "Name_A": "ko00982", "target_original": "13", "Gene_B": "ko05204", "interaction": "Direct", "SUID": 26069314, "TYPE": "Direct", "Gene_A": "ko00982", "BEND_MAP_ID": 26069314, "selected": false}, "selected": false}, {"data": {"id": "26069323", "source": "26069288", "target": "26069290", "SCORE": 1.0, "shared_interaction": "Direct", "source_original": "5", "Name_B": "ko00980", "Name_A": "hsa00982", "target_original": "7", "Gene_B": "ko00980", "interaction": "Direct", "SUID": 26069323, "TYPE": "Direct", "Gene_A": "hsa00982", "BEND_MAP_ID": 26069323, "selected": false}, "selected": false}, {"data": {"id": "26069322", "source": "26069288", "target": "26069289", "SCORE": 1.0, "shared_interaction": "Direct", "source_original": "5", "Name_B": "ko00982", "Name_A": "hsa00982", "target_original": "6", "Gene_B": "ko00982", "interaction": "Direct", "SUID": 26069322, "TYPE": "Direct", "Gene_A": "hsa00982", "BEND_MAP_ID": 26069322, "selected": false}, "selected": false}, {"data": {"id": "26069317", "source": "26069288", "target": "26069287", "SCORE": 0.8321167883239863, "shared_interaction": "Direct", "source_original": "5", "Name_B": "hsa05204", "Name_A": "hsa00982", "target_original": "4", "Gene_B": "hsa05204", "interaction": "Direct", "SUID": 26069317, "TYPE": "Direct", "Gene_A": "hsa00982", "BEND_MAP_ID": 26069317, "selected": false}, "selected": false}, {"data": {"id": "26069313", "source": "26069288", "target": "26069296", "SCORE": 0.8321167883239863, "shared_interaction": "Direct", "source_original": "5", "Name_B": "ko05204", "Name_A": "hsa00982", "target_original": "13", "Gene_B": "ko05204", "interaction": "Direct", "SUID": 26069313, "TYPE": "Direct", "Gene_A": "hsa00982", "BEND_MAP_ID": 26069313, "selected": false}, "selected": false}, {"data": {"id": "26069319", "source": "26069287", "target": "26069290", "SCORE": 0.8321167883239863, "shared_interaction": "Direct", "source_original": "4", "Name_B": "ko00980", "Name_A": "hsa05204", "target_original": "7", "Gene_B": "ko00980", "interaction": "Direct", "SUID": 26069319, "TYPE": "Direct", "Gene_A": "hsa05204", "BEND_MAP_ID": 26069319, "selected": false}, "selected": false}, {"data": {"id": "26069318", "source": "26069287", "target": "26069289", "SCORE": 0.8321167883239863, "shared_interaction": "Direct", "source_original": "4", "Name_B": "ko00982", "Name_A": "hsa05204", "target_original": "6", "Gene_B": "ko00982", "interaction": "Direct", "SUID": 26069318, "TYPE": "Direct", "Gene_A": "hsa05204", "BEND_MAP_ID": 26069318, "selected": false}, "selected": false}, {"data": {"id": "26069312", "source": "26069287", "target": "26069296", "SCORE": 1.0, "shared_interaction": "Direct", "source_original": "4", "Name_B": "ko05204", "Name_A": "hsa05204", "target_original": "13", "Gene_B": "ko05204", "interaction": "Direct", "SUID": 26069312, "TYPE": "Direct", "Gene_A": "hsa05204", "BEND_MAP_ID": 26069312, "selected": false}, "selected": false}, {"data": {"id": "26069311", "source": "26069286", "target": "26069292", "SCORE": 0.311377245518466, "shared_interaction": "Direct", "source_original": "3", "Name_B": "ko01522", "Name_A": "hsa04668", "target_original": "9", "Gene_B": "ko01522", "interaction": "Direct", "SUID": 26069311, "TYPE": "Direct", "Gene_A": "hsa04668", "BEND_MAP_ID": 26069311, "selected": false}, "selected": false}, {"data": {"id": "26069307", "source": "26069286", "target": "26069285", "SCORE": 1.0, "shared_interaction": "Direct", "source_original": "3", "Name_B": "ko04668", "Name_A": "hsa04668", "target_original": "2", "Gene_B": "ko04668", "interaction": "Direct", "SUID": 26069307, "TYPE": "Direct", "Gene_A": "hsa04668", "BEND_MAP_ID": 26069307, "selected": false}, "selected": false}, {"data": {"id": "26069304", "source": "26069286", "target": "26069300", "SCORE": 0.4888888888954197, "shared_interaction": "Direct", "source_original": "3", "Name_B": "ko04657", "Name_A": "hsa04668", "target_original": "17", "Gene_B": "ko04657", "interaction": "Direct", "SUID": 26069304, "TYPE": "Direct", "Gene_A": "hsa04668", "BEND_MAP_ID": 26069304, "selected": false}, "selected": false}, {"data": {"id": "26069306", "source": "26069284", "target": "26069286", "SCORE": 0.4888888888954197, "shared_interaction": "Direct", "source_original": "1", "Name_B": "hsa04668", "Name_A": "hsa04657", "target_original": "3", "Gene_B": "hsa04668", "interaction": "Direct", "SUID": 26069306, "TYPE": "Direct", "Gene_A": "hsa04657", "BEND_MAP_ID": 26069306, "selected": false}, "selected": false}, {"data": {"id": "26069305", "source": "26069284", "target": "26069285", "SCORE": 0.4888888888954197, "shared_interaction": "Direct", "source_original": "1", "Name_B": "ko04668", "Name_A": "hsa04657", "target_original": "2", "Gene_B": "ko04668", "interaction": "Direct", "SUID": 26069305, "TYPE": "Direct", "Gene_A": "hsa04657", "BEND_MAP_ID": 26069305, "selected": false}, "selected": false}, {"data": {"id": "26069302", "source": "26069284", "target": "26069300", "SCORE": 1.0, "shared_interaction": "Direct", "source_original": "1", "Name_B": "ko04657", "Name_A": "hsa04657", "target_original": "17", "Gene_B": "ko04657", "interaction": "Direct", "SUID": 26069302, "TYPE": "Direct", "Gene_A": "hsa04657", "BEND_MAP_ID": 26069302, "selected": false}, "selected": false}]}}};
