# Supplementary material for: Bioinformatic Analyzes of the Association Between Upregulated Expression of JUN Gene via APOBEC-Induced FLG Gene Mutation and Prognosis of Cervical Cancer
Source: Front Med (Lausanne). 2022 Apr 18;9:815450. doi: 10.3389/fmed.2022.815450 (PMC9058067; doi:10.3389/fmed.2022.815450)
Supplement: Supplementary file 4 [file Data_Sheet_4.ZIP › metascape_result.xlsx]

## Sheet: Annotation
MyList	Gene ID	Type	Tax ID	Homologene Gene ID	Homologene Gene Tax ID	ko04657 IL-17 signaling pathway	ko05204 Chemical carcinogenesis	hsa01522 Endocrine resistance	ko04610 Complement and coagulation cas	ko00230 Purine metabolism	ko04666 Fc gamma R-mediated phagocytos
TP53I3	9540	symbol	H. sapiens	9540	H. sapiens	0	0	0	0	0	0
MRPL12	6182	symbol	H. sapiens	6182	H. sapiens	0	0	0	0	0	0
TST	7263	symbol	H. sapiens	7263	H. sapiens	0	0	0	0	0	0
UGT8	7368	symbol	H. sapiens	7368	H. sapiens	0	0	0	0	0	0
IL18R1	8809	symbol	H. sapiens	8809	H. sapiens	1	0	0	0	0	0
LGALS9	3965	symbol	H. sapiens	3965	H. sapiens	0	0	0	0	0	0
BCL2L15	440603	symbol	H. sapiens	440603	H. sapiens	0	0	0	0	0	0
SPECC1	92521	symbol	H. sapiens	92521	H. sapiens	0	0	0	0	0	0
TSPAN3	10099	symbol	H. sapiens	10099	H. sapiens	0	0	0	0	0	0
BIK	638	symbol	H. sapiens	638	H. sapiens	0	0	1	0	0	0
ALDH3B1	221	symbol	H. sapiens	221	H. sapiens	0	1	0	0	0	0
S100A6	6277	symbol	H. sapiens	6277	H. sapiens	0	0	0	0	0	0
SLC39A8	64116	symbol	H. sapiens	64116	H. sapiens	0	0	0	0	0	0
CXCL3	2921	symbol	H. sapiens	2921	H. sapiens	1	0	0	0	0	0
PIGR	5284	symbol	H. sapiens	5284	H. sapiens	0	0	0	0	0	0
WFDC21P	645638	symbol	H. sapiens	645638	H. sapiens	0	0	0	0	0	0
DOK7	285489	symbol	H. sapiens	285489	H. sapiens	0	0	0	0	0	0
BACE2	25825	symbol	H. sapiens	25825	H. sapiens	0	0	0	0	0	0
CDC42EP5	148170	symbol	H. sapiens	148170	H. sapiens	0	0	0	0	0	0
LYPD2	137797	symbol	H. sapiens	137797	H. sapiens	0	0	0	0	0	0
SCIN	85477	symbol	H. sapiens	85477	H. sapiens	0	0	0	0	0	1
MSLN	10232	symbol	H. sapiens	10232	H. sapiens	0	0	0	0	0	0
LCN2	3934	symbol	H. sapiens	3934	H. sapiens	1	0	0	0	0	0
HSH2D	84941	symbol	H. sapiens	84941	H. sapiens	0	0	0	0	0	0
RPL39L	116832	symbol	H. sapiens	116832	H. sapiens	0	0	0	0	0	0
UGT2B7	7364	symbol	H. sapiens	7364	H. sapiens	0	1	0	0	0	0
CAPN5	726	symbol	H. sapiens	726	H. sapiens	0	0	0	0	0	0
ALDH3A1	218	symbol	H. sapiens	218	H. sapiens	0	1	0	0	0	0
GMPR	2766	symbol	H. sapiens	2766	H. sapiens	0	0	0	0	1	0
CISD3	284106	symbol	H. sapiens	284106	H. sapiens	0	0	0	0	0	0
SULT1E1	6783	symbol	H. sapiens	6783	H. sapiens	0	0	0	0	0	0
BPIFB1	92747	symbol	H. sapiens	92747	H. sapiens	0	0	0	0	0	0
BTC	685	symbol	H. sapiens	685	H. sapiens	0	0	0	0	0	0
GCNT3	9245	symbol	H. sapiens	9245	H. sapiens	0	0	0	0	0	0
TRIM15	89870	symbol	H. sapiens	89870	H. sapiens	0	0	0	0	0	0
GMDS	2762	symbol	H. sapiens	2762	H. sapiens	0	0	0	0	0	0
SH3TC1	54436	symbol	H. sapiens	54436	H. sapiens	0	0	0	0	0	0
MUC5AC	4586	symbol	H. sapiens	4586	H. sapiens	1	0	0	0	0	0
DACT2	168002	symbol	H. sapiens	168002	H. sapiens	0	0	0	0	0	0
MFSD4A	148808	symbol	H. sapiens	148808	H. sapiens	0	0	0	0	0	0
OSBPL5	114879	symbol	H. sapiens	114879	H. sapiens	0	0	0	0	0	0
SLC16A3	9123	symbol	H. sapiens	9123	H. sapiens	0	0	0	0	0	0
ST3GAL4	6484	symbol	H. sapiens	6484	H. sapiens	0	0	0	0	0	0
MUC2	4583	symbol	H. sapiens	4583	H. sapiens	0	0	0	0	0	0
RN7SK	125050	symbol	H. sapiens	125050	H. sapiens	0	0	0	0	0	0
RAB20	55647	symbol	H. sapiens	55647	H. sapiens	0	0	0	0	0	0
CYP2C18	1562	symbol	H. sapiens	1562	H. sapiens	0	1	0	0	0	0
DMBT1	1755	symbol	H. sapiens	1755	H. sapiens	0	0	0	0	0	0
MYRF	745	symbol	H. sapiens	745	H. sapiens	0	0	0	0	0	0
IFI35	3430	symbol	H. sapiens	3430	H. sapiens	0	0	0	0	0	0
S100A13	6284	symbol	H. sapiens	6284	H. sapiens	0	0	0	0	0	0
SMIM24	284422	symbol	H. sapiens	284422	H. sapiens	0	0	0	0	0	0
B4GALNT2	124872	symbol	H. sapiens	124872	H. sapiens	0	0	0	0	0	0
CCL20	6364	symbol	H. sapiens	6364	H. sapiens	1	0	0	0	0	0
ADAP1	11033	symbol	H. sapiens	11033	H. sapiens	0	0	0	0	0	0
C4orf19	55286	symbol	H. sapiens	55286	H. sapiens	0	0	0	0	0	0
ST6GALNAC4	27090	symbol	H. sapiens	27090	H. sapiens	0	0	0	0	0	0
LRG1	116844	symbol	H. sapiens	116844	H. sapiens	0	0	0	0	0	0
PDE4C	5143	symbol	H. sapiens	5143	H. sapiens	0	0	0	0	1	0
MT1E	4493	symbol	H. sapiens	4493	H. sapiens	0	0	0	0	0	0
ISG20	3669	symbol	H. sapiens	3669	H. sapiens	0	0	0	0	0	0
ALPG	251	symbol	H. sapiens	251	H. sapiens	0	0	0	0	0	0
KCNQ1	3784	symbol	H. sapiens	3784	H. sapiens	0	0	0	0	0	0
PYROXD2	84795	symbol	H. sapiens	84795	H. sapiens	0	0	0	0	0	0
C15orf48	84419	symbol	H. sapiens	84419	H. sapiens	0	0	0	0	0	0
TMPRSS3	64699	symbol	H. sapiens	64699	H. sapiens	0	0	0	0	0	0
EPS8L3	79574	symbol	H. sapiens	79574	H. sapiens	0	0	0	0	0	0
ABCA4	24	symbol	H. sapiens	24	H. sapiens	0	0	0	0	0	0
TNNC1	7134	symbol	H. sapiens	7134	H. sapiens	0	0	0	0	0	0
MRAP2	112609	symbol	H. sapiens	112609	H. sapiens	0	0	0	0	0	0
CFB	629	symbol	H. sapiens	629	H. sapiens	0	0	0	1	0	0
MUC16	94025	symbol	H. sapiens	94025	H. sapiens	0	0	0	0	0	0
ARHGEF38	54848	symbol	H. sapiens	54848	H. sapiens	0	0	0	0	0	0
GJB1	2705	symbol	H. sapiens	2705	H. sapiens	0	0	0	0	0	0
LY6E	4061	symbol	H. sapiens	4061	H. sapiens	0	0	0	0	0	0
LOXL4	84171	symbol	H. sapiens	84171	H. sapiens	0	0	0	0	0	0
SERPINF2	5345	symbol	H. sapiens	5345	H. sapiens	0	0	0	1	0	0
GPT	2875	symbol	H. sapiens	2875	H. sapiens	0	0	0	0	0	0
GALNT5	11227	symbol	H. sapiens	11227	H. sapiens	0	0	0	0	0	0
GDA	9615	symbol	H. sapiens	9615	H. sapiens	0	0	0	0	1	0
AQP5	362	symbol	H. sapiens	362	H. sapiens	0	0	0	0	0	0
VNN1	8876	symbol	H. sapiens	8876	H. sapiens	0	0	0	0	0	0
PDE9A	5152	symbol	H. sapiens	5152	H. sapiens	0	0	0	0	1	0
RAB17	64284	symbol	H. sapiens	64284	H. sapiens	0	0	0	0	0	0
SFTA2	389376	symbol	H. sapiens	389376	H. sapiens	0	0	0	0	0	0
PSORS1C1	170679	symbol	H. sapiens	170679	H. sapiens	0	0	0	0	0	0
TFF1	7031	symbol	H. sapiens	7031	H. sapiens	0	0	0	0	0	0
PLAC8	51316	symbol	H. sapiens	51316	H. sapiens	0	0	0	0	0	0
RHOBTB2	23221	symbol	H. sapiens	23221	H. sapiens	0	0	0	0	0	0
SPINK1	6690	symbol	H. sapiens	6690	H. sapiens	0	0	0	0	0	0
LOC101927318	101927318	Gene_ID	H. sapiens	101927318	H. sapiens	0	0	0	0	0	0
HIST1H1C	3006	gene_synonym	H. sapiens	3006	H. sapiens	0	0	0	0	0	0
AVPI1	60370	symbol	H. sapiens	60370	H. sapiens	0	0	0	0	0	0
BIN1	274	symbol	H. sapiens	274	H. sapiens	0	0	0	0	0	1
ACY3	91703	symbol	H. sapiens	91703	H. sapiens	0	0	0	0	0	0
C4BPB	725	symbol	H. sapiens	725	H. sapiens	0	0	0	1	0	0
MUCL3	135656	symbol	H. sapiens	135656	H. sapiens	0	0	0	0	0	0
EPHB2	2048	symbol	H. sapiens	2048	H. sapiens	0	0	0	0	0	0
CYP2B7P	1556	symbol	H. sapiens	1556	H. sapiens	0	0	0	0	0	0
KCTD15	79047	symbol	H. sapiens	79047	H. sapiens	0	0	0	0	0	0
BCL11B	64919	symbol	H. sapiens	64919	H. sapiens	0	0	0	0	0	0
LINC00649	100506334	symbol	H. sapiens	100506334	H. sapiens	0	0	0	0	0	0
WNK1	65125	symbol	H. sapiens	65125	H. sapiens	0	0	0	0	0	0
C20orf194	25943	gene_synonym	H. sapiens	25943	H. sapiens	0	0	0	0	0	0
STARD3	10948	symbol	H. sapiens	10948	H. sapiens	0	0	0	0	0	0
TFAP2C	7022	symbol	H. sapiens	7022	H. sapiens	0	0	0	0	0	0
JAG1	182	symbol	H. sapiens	182	H. sapiens	1	0	1	0	0	0
WASF3	10810	symbol	H. sapiens	10810	H. sapiens	0	0	0	0	0	1
DNMT3B	1789	symbol	H. sapiens	1789	H. sapiens	0	0	0	0	0	0
IRX2	153572	symbol	H. sapiens	153572	H. sapiens	0	0	0	0	0	0
E2F2	1870	symbol	H. sapiens	1870	H. sapiens	0	0	1	0	0	0
PGAP3	93210	symbol	H. sapiens	93210	H. sapiens	0	0	0	0	0	0
BRMS1L	84312	symbol	H. sapiens	84312	H. sapiens	0	0	0	0	0	0
ZNF530	348327	symbol	H. sapiens	348327	H. sapiens	0	0	0	0	0	0
CECR2	27443	symbol	H. sapiens	27443	H. sapiens	0	0	0	0	0	0
MAFB	9935	symbol	H. sapiens	9935	H. sapiens	0	0	0	0	0	0
MYSM1	114803	symbol	H. sapiens	114803	H. sapiens	0	0	0	0	0	0
SLC24A3	57419	symbol	H. sapiens	57419	H. sapiens	0	0	0	0	0	0
NFIA	4774	symbol	H. sapiens	4774	H. sapiens	0	0	0	0	0	0
ZNF304	57343	symbol	H. sapiens	57343	H. sapiens	0	0	0	0	0	0
SHH	6469	symbol	H. sapiens	6469	H. sapiens	0	0	0	0	0	0
JUN	3725	symbol	H. sapiens	3725	H. sapiens	1	0	1	0	0	0
TP63	8626	symbol	H. sapiens	8626	H. sapiens	0	0	0	0	0	0
TINCR	257000	symbol	H. sapiens	257000	H. sapiens	0	0	0	0	0	0

## Sheet: Enrichment
GroupID	Category	Term	Description	LogP	Log(q-value)	InTerm_InList	Genes	Symbols
1_Summary	KEGG Pathway	ko04657	IL-17 signaling pathway	-4.38067	-1.73804	5/93	2921,3725,3934,4586,6364,182,8809	CXCL3,JUN,LCN2,MUC5AC,CCL20,JAG1,IL18R1
1_Member	KEGG Pathway	ko04657	IL-17 signaling pathway	-4.38067	-1.73804	5/93	2921,3725,3934,4586,6364	CXCL3,JUN,LCN2,MUC5AC,CCL20
1_Member	KEGG Pathway	hsa04657	IL-17 signaling pathway	-4.33629	-1.73804	5/95	2921,3725,3934,4586,6364	CXCL3,JUN,LCN2,MUC5AC,CCL20
1_Member	KEGG Pathway	ko04668	TNF signaling pathway	-4.07054	-1.64838	5/108	182,2921,3725,6364,8809	JAG1,CXCL3,JUN,CCL20,IL18R1
1_Member	KEGG Pathway	hsa04668	TNF signaling pathway	-3.94156	-1.64435	5/115	182,2921,3725,6364,8809	JAG1,CXCL3,JUN,CCL20,IL18R1
2_Summary	KEGG Pathway	ko05204	Chemical carcinogenesis	-3.43435	-1.23405	4/82	218,221,1562,7364	ALDH3A1,ALDH3B1,CYP2C18,UGT2B7
2_Member	KEGG Pathway	ko05204	Chemical carcinogenesis	-3.43435	-1.23405	4/82	218,221,1562,7364	ALDH3A1,ALDH3B1,CYP2C18,UGT2B7
2_Member	KEGG Pathway	hsa05204	Chemical carcinogenesis	-3.29906	-1.17873	4/89	218,221,1562,7364	ALDH3A1,ALDH3B1,CYP2C18,UGT2B7
2_Member	KEGG Pathway	hsa00982	Drug metabolism - cytochrome P450	-2.52074	-0.621466	3/70	218,221,7364	ALDH3A1,ALDH3B1,UGT2B7
2_Member	KEGG Pathway	ko00982	Drug metabolism - cytochrome P450	-2.52074	-0.621466	3/70	218,221,7364	ALDH3A1,ALDH3B1,UGT2B7
2_Member	KEGG Pathway	ko00980	Metabolism of xenobiotics by cytochrome P450	-2.45247	-0.599731	3/74	218,221,7364	ALDH3A1,ALDH3B1,UGT2B7
2_Member	KEGG Pathway	hsa00980	Metabolism of xenobiotics by cytochrome P450	-2.41982	-0.599731	3/76	218,221,7364	ALDH3A1,ALDH3B1,UGT2B7
3_Summary	KEGG Pathway	hsa01522	Endocrine resistance	-3.17491	-1.17873	4/96	182,638,1870,3725	JAG1,BIK,E2F2,JUN
3_Member	KEGG Pathway	hsa01522	Endocrine resistance	-3.17491	-1.17873	4/96	182,638,1870,3725	JAG1,BIK,E2F2,JUN
3_Member	KEGG Pathway	ko01522	Endocrine resistance	-3.17491	-1.17873	4/96	182,638,1870,3725	JAG1,BIK,E2F2,JUN
4_Summary	KEGG Pathway	ko04610	Complement and coagulation cascades	-2.37258	-0.587251	3/79	629,725,5345	CFB,C4BPB,SERPINF2
4_Member	KEGG Pathway	ko04610	Complement and coagulation cascades	-2.37258	-0.587251	3/79	629,725,5345	CFB,C4BPB,SERPINF2
4_Member	KEGG Pathway	hsa04610	Complement and coagulation cascades	-2.20155	-0.506399	3/91	629,725,5345	CFB,C4BPB,SERPINF2
5_Summary	KEGG Pathway	ko00230	Purine metabolism	-2.23553	-0.506399	4/174	2766,5143,5152,9615	GMPR,PDE4C,PDE9A,GDA
5_Member	KEGG Pathway	ko00230	Purine metabolism	-2.23553	-0.506399	4/174	2766,5143,5152,9615	GMPR,PDE4C,PDE9A,GDA
5_Member	KEGG Pathway	hsa00230	Purine metabolism	-2.1676	-0.49878	4/182	2766,5143,5152,9615	GMPR,PDE4C,PDE9A,GDA
6_Summary	KEGG Pathway	ko04666	Fc gamma R-mediated phagocytosis	-2.20155	-0.506399	3/91	274,10810,85477	BIN1,WASF3,SCIN
6_Member	KEGG Pathway	ko04666	Fc gamma R-mediated phagocytosis	-2.20155	-0.506399	3/91	274,10810,85477	BIN1,WASF3,SCIN
6_Member	KEGG Pathway	hsa04666	Fc gamma R-mediated phagocytosis	-2.01994	-0.375938	3/106	274,10810,85477	BIN1,WASF3,SCIN
