# Supplementary material for: Bioinformatic Analyzes of the Association Between Upregulated Expression of JUN Gene via APOBEC-Induced FLG Gene Mutation and Prognosis of Cervical Cancer
Source: Front Med (Lausanne). 2022 Apr 18;9:815450. doi: 10.3389/fmed.2022.815450 (PMC9058067; doi:10.3389/fmed.2022.815450)
Supplement: Supplementary file 5 [file Data_Sheet_5.ZIP]

Archive with 5 entries (5 files):
- string_interactions for upregulation genes.tsv
- TCGA.CESC.mutect.somatic.maf(For review purpose only).gz
- TCGA-CESC.GDC_phenotype.tsv(For review purpose only).gz
- APOBECfamily.xlsx
- code.txt
