# Supplementary material for: Bioinformatic Analyzes of the Association Between Upregulated Expression of JUN Gene via APOBEC-Induced FLG Gene Mutation and Prognosis of Cervical Cancer
Source: Front Med (Lausanne). 2022 Apr 18;9:815450. doi: 10.3389/fmed.2022.815450 (PMC9058067; doi:10.3389/fmed.2022.815450)
Supplement: Supplementary file 5 [file Data_Sheet_5.ZIP › string_interactions for upregulation genes.tsv]

#node1	node2	node1_string_id	node2_string_id	neighborhood_on_chromosome	gene_fusion	phylogenetic_cooccurrence	homology	coexpression	experimentally_determined_interaction	database_annotated	automated_textmining	combined_score
BCL11B	SHH	9606.ENSP00000349723	9606.ENSP00000297261	0	0	0	0	0	0.092	0	0.424	0.454
CECR2	MYSM1	9606.ENSP00000341219	9606.ENSP00000418734	0	0	0	0	0.113	0.343	0	0.096	0.427
IRX2	MAFB	9606.ENSP00000372056	9606.ENSP00000362410	0	0	0	0	0.063	0	0	0.391	0.404
JAG1	JUN	9606.ENSP00000254958	9606.ENSP00000360266	0	0	0	0	0	0	0	0.409	0.409
JAG1	SHH	9606.ENSP00000254958	9606.ENSP00000297261	0	0	0	0	0.055	0.063	0	0.632	0.646
JUN	JAG1	9606.ENSP00000360266	9606.ENSP00000254958	0	0	0	0	0	0	0	0.409	0.409
JUN	SHH	9606.ENSP00000360266	9606.ENSP00000297261	0	0	0	0	0	0	0	0.428	0.428
JUN	NFIA	9606.ENSP00000360266	9606.ENSP00000360231	0	0	0	0	0	0.149	0	0.324	0.400
JUN	MAFB	9606.ENSP00000360266	9606.ENSP00000362410	0	0	0	0	0.089	0.464	0.800	0.541	0.949
KCTD15	TFAP2C	9606.ENSP00000394390	9606.ENSP00000201031	0	0	0	0	0.084	0.343	0.600	0.273	0.801
MAFB	JUN	9606.ENSP00000362410	9606.ENSP00000360266	0	0	0	0	0.089	0.464	0.800	0.541	0.949
MAFB	IRX2	9606.ENSP00000362410	9606.ENSP00000372056	0	0	0	0	0.063	0	0	0.391	0.404
MYSM1	CECR2	9606.ENSP00000418734	9606.ENSP00000341219	0	0	0	0	0.113	0.343	0	0.096	0.427
NFIA	JUN	9606.ENSP00000360231	9606.ENSP00000360266	0	0	0	0	0	0.149	0	0.324	0.400
PGAP3	STARD3	9606.ENSP00000300658	9606.ENSP00000337446	0	0	0	0	0.337	0	0	0.752	0.828
SHH	JAG1	9606.ENSP00000297261	9606.ENSP00000254958	0	0	0	0	0.055	0.063	0	0.632	0.646
SHH	JUN	9606.ENSP00000297261	9606.ENSP00000360266	0	0	0	0	0	0	0	0.428	0.428
SHH	BCL11B	9606.ENSP00000297261	9606.ENSP00000349723	0	0	0	0	0	0.092	0	0.424	0.454
STARD3	PGAP3	9606.ENSP00000337446	9606.ENSP00000300658	0	0	0	0	0.337	0	0	0.752	0.828
TFAP2C	KCTD15	9606.ENSP00000201031	9606.ENSP00000394390	0	0	0	0	0.084	0.343	0.600	0.273	0.801
