# Supplementary material for: Bioinformatic Analyzes of the Association Between Upregulated Expression of JUN Gene via APOBEC-Induced FLG Gene Mutation and Prognosis of Cervical Cancer
Source: Front Med (Lausanne). 2022 Apr 18;9:815450. doi: 10.3389/fmed.2022.815450 (PMC9058067; doi:10.3389/fmed.2022.815450)
Supplement: Supplementary file 5 [file Data_Sheet_5.ZIP › APOBECfamily.xlsx]

## Sheet: Sheet3
CESC	APOBEC4	APOBEC3H	APOBEC3G	APOBEC3F	APOBEC3D	APOBEC3C	APOBEC3B-AS1	APOBEC3B	APOBEC3AP1	APOBEC3A	APOBEC2	A1CF	APOBEC1
N	0	0.6	3.5	2.4	2.1	4.3	0	0.4	0	0.5	0.1	0	0
T	0	1.1	3.9	2.9	2.1	4.8	0	5	0	2.5	0	0	0
