# Supplementary material for: Bioinformatic Analyzes of the Association Between Upregulated Expression of JUN Gene via APOBEC-Induced FLG Gene Mutation and Prognosis of Cervical Cancer
Source: Front Med (Lausanne). 2022 Apr 18;9:815450. doi: 10.3389/fmed.2022.815450 (PMC9058067; doi:10.3389/fmed.2022.815450)
Supplement: Supplementary file 5 [file Data_Sheet_5.ZIP › code.txt]

library("maftools")
laml<-read.maf(maf="TCGA.CESC.mutect.somatic.maf.gz",clinicalData="TCGA-CESC_GDC_phenotype.tsv",isTCGA=TRUE)
View(laml)
plotmafSummary(maf = laml, rmOutlier = TRUE, addStat = 'median', dashboard = TRUE, titvRaw = FALSE)##Figure1
oncoplot(maf = laml, top = 10)##Figure2
library("BSgenome.Hsapiens.UCSC.hg38", quietly = TRUE)
laml.tnm = trinucleotideMatrix(maf = laml, add = TRUE, ref_genome = "BSgenome.Hsapiens.UCSC.hg38")
plotApobecDiff(tnm = laml.tnm, maf = laml, pVal = 0.2)##Figure3
mafSurvival(maf = laml, genes = 'FLG', time = 'days_to_last_follow_up', Status = 'Overall_Survival_Status', isTCGA = TRUE)##Figure7
