# Supplementary material for: Bioinformatic Analyzes of the Association Between Upregulated Expression of JUN Gene via APOBEC-Induced FLG Gene Mutation and Prognosis of Cervical Cancer
Source: Front Med (Lausanne). 2022 Apr 18;9:815450. doi: 10.3389/fmed.2022.815450 (PMC9058067; doi:10.3389/fmed.2022.815450)
Supplement: Supplementary file 6 [file Data_Sheet_6.CSV]

MCODE::Clusters (1)	MCODE::Node Status (1)	MCODE::Score (1)	name	selected	shared name
	Unclustered	1	BCL11B	FALSE	BCL11B
Cluster 0	Clustered	2	SHH	FALSE	SHH
	Unclustered	1	CECR2	FALSE	CECR2
	Unclustered	1	MYSM1	FALSE	MYSM1
	Unclustered	1	IRX2	FALSE	IRX2
	Unclustered	0.666666667	MAFB	FALSE	MAFB
Cluster 0	Clustered	2	JAG1	FALSE	JAG1
Cluster 0	Seed	2	JUN	FALSE	JUN
	Unclustered	1	NFIA	FALSE	NFIA
	Unclustered	1	KCTD15	FALSE	KCTD15
	Unclustered	1	TFAP2C	FALSE	TFAP2C
	Unclustered	1	PGAP3	FALSE	PGAP3
	Unclustered	1	STARD3	FALSE	STARD3
