# Supplementary material for: Bioinformatic Analyzes of the Association Between Upregulated Expression of JUN Gene via APOBEC-Induced FLG Gene Mutation and Prognosis of Cervical Cancer
Source: Front Med (Lausanne). 2022 Apr 18;9:815450. doi: 10.3389/fmed.2022.815450 (PMC9058067; doi:10.3389/fmed.2022.815450)
Supplement: Supplementary file 7 [file Table_1.XLSX]

## Sheet: Sheet1
Expression of	Mean mutant (n=38)	Mean wild (n=248)	FC (mutant/wild)	Direction	p-value
TP53I3	701.18	1098.02	1.56	down	3.2e-05
MRPL12	650.11	940.21	1.45	down	0.000169
TST	825.26	1326.39	1.61	down	0.00019
UGT8	178.34	546.47	3.03	down	0.000228
IL18R1	80.58	145.6	1.82	down	0.000444
LGALS9	1503.95	2352.8	1.56	down	0.000573
BCL2L15	89.66	332.54	3.7	down	0.000686
SPECC1	863.61	1311.1	1.52	down	0.00072
TSPAN3	3713.29	5802.82	1.56	down	0.000898
BIK	306	514.13	1.67	down	0.000918
ALDH3B1	417.92	966.22	2.33	down	0.000994
S100A6	26955.1	40747.6	1.52	down	0.00112
SLC39A8	559.55	1039.69	1.85	down	0.00113
CXCL3	88.95	278.44	3.12	down	0.00119
PIGR	589.84	13348.1	25	down	0.00119
WFDC21P	532.39	1302.06	2.44	down	0.00121
DOK7	81.97	169.46	2.08	down	0.00139
BACE2	2286.87	3469.46	1.52	down	0.00143
CDC42EP5	161.24	348.98	2.17	down	0.00148
LYPD2	445.84	736.19	1.64	down	0.00153
SCIN	245.05	382.4	1.56	down	0.00159
MSLN	2840.37	7341.4	2.56	down	0.00175
LCN2	5071	17413.4	3.45	down	0.00183
HSH2D	262.74	405.06	1.54	down	0.00184
RPL39L	781.79	1213.37	1.56	down	0.00197
UGT2B7	58.76	161.43	2.78	down	0.00213
CAPN5	391.63	1043.79	2.63	down	0.0022
ALDH3A1	1376.37	3209.43	2.33	down	0.00229
GMPR	167.82	265.4	1.59	down	0.0023
CISD3	601.37	895.31	1.49	down	0.0023
SULT1E1	103.16	189.67	1.85	down	0.00236
BPIFB1	312.34	4338.6	14.29	down	0.00253
BTC	67.95	117.66	1.72	down	0.00258
GCNT3	175	831.32	4.76	down	0.00275
TRIM15	71.37	130.47	1.82	down	0.00288
GMDS	718.74	1426.32	2	down	0.00304
SH3TC1	727.08	1063.54	1.47	down	0.00311
MUC5AC	227.11	3451.25	14.29	down	0.00313
DACT2	78.21	237.42	3.03	down	0.00348
MFSD4A	260.84	624.62	2.38	down	0.00354
OSBPL5	470.34	688.2	1.47	down	0.00366
SLC16A3	3440.58	5404.32	1.56	down	0.00376
ST3GAL4	552.16	925.07	1.67	down	0.00409
MUC2	39	889.37	25	down	0.00409
RN7SK	105.24	180.62	1.72	down	0.00431
RAB20	458.53	673.33	1.47	down	0.00434
CYP2C18	56.08	152.8	2.7	down	0.00473
DMBT1	95.79	1131.64	12.5	down	0.00478
MYRF	494.16	1082.19	2.17	down	0.0048
IFI35	1170.18	1716.1	1.47	down	0.00489
S100A13	1642.58	2540.98	1.54	down	0.00492
SMIM24	11.03	138.41	12.5	down	0.00507
B4GALNT2	62.92	109.02	1.72	down	0.00512
CCL20	402.58	864.52	2.13	down	0.00515
ADAP1	253.21	419.46	1.67	down	0.0052
C4orf19	149.76	337.69	2.27	down	0.00522
ST6GALNAC4	557.05	849.07	1.52	down	0.00529
LRG1	577.16	1141.85	1.96	down	0.00546
PDE4C	113.66	187.1	1.64	down	0.00553
MT1E	835.68	1663.54	2	down	0.00554
ISG20	874.66	1285.12	1.47	down	0.00555
ALPG	4.39	736.76	100	down	0.00556
KCNQ1	301.97	656.36	2.17	down	0.00568
PYROXD2	163.71	255.9	1.56	down	0.00572
C15orf48	949.37	1942.56	2.04	down	0.0059
TMPRSS3	293.82	894	3.03	down	0.00638
EPS8L3	67.53	373.42	5.56	down	0.00642
ABCA4	19.53	123.65	6.25	down	0.00644
TNNC1	42.5	174.08	4.17	down	0.00648
MRAP2	125.87	274.37	2.17	down	0.00654
CFB	441.18	1046.12	2.38	down	0.00654
MUC16	1458.47	4666.25	3.23	down	0.0066
ARHGEF38	60.34	110.82	1.85	down	0.00665
GJB1	50.47	271.99	5.26	down	0.00665
LY6E	9127.11	13175.1	1.45	down	0.00667
LOXL4	212	515.52	2.44	down	0.00706
SERPINF2	111.21	186.43	1.67	down	0.00717
GPT	61.16	145.12	2.38	down	0.00721
GALNT5	174.26	487.56	2.78	down	0.0074
GDA	147.97	420.14	2.86	down	0.00741
AQP5	697.45	2500.54	3.57	down	0.00741
VNN1	228.92	419.23	1.82	down	0.00756
PDE9A	189.82	294.79	1.56	down	0.00766
RAB17	222.79	437.52	1.96	down	0.00781
SFTA2	81.79	317.35	3.85	down	0.00789
PSORS1C1	76.63	131.17	1.72	down	0.00803
TFF1	104.68	329.18	3.12	down	0.00812
PLAC8	536.74	861.74	1.61	down	0.00818
RHOBTB2	430.68	696.19	1.61	down	0.00818
SPINK1	13.58	536.61	33.33	down	0.00839
LOC101927318	61.37	122.53	2	down	0.00868
HIST1H1C	2076.76	3258.99	1.56	down	0.009
AVPI1	1085.26	1597.94	1.47	down	0.00912
BIN1	751.39	1085.77	1.45	down	0.00926
ACY3	70.58	215.72	3.03	down	0.00937
C4BPB	10.05	286.62	25	down	0.00942
MUCL3	53.39	339.12	6.25	down	0.0095
EPHB2	811.58	1286.01	1.59	down	0.00981
CYP2B7P	124.87	364.88	2.94	down	0.01
KCTD15	2198.24	1491.58	1.47	up	0.000272
BCL11B	608.21	367.65	1.65	up	0.000396
LINC00649	350.42	234.49	1.49	up	0.000624
WNK1	6965.53	4808.51	1.45	up	0.000855
C20orf194	612.66	422.29	1.45	up	0.00119
STARD3	4712.74	2170.81	2.17	up	0.00192
TFAP2C	2034.84	1272.9	1.6	up	0.0021
JAG1	7451.58	5000.02	1.49	up	0.00213
WASF3	275.89	145.66	1.89	up	0.00218
DNMT3B	448.39	293.59	1.53	up	0.00282
IRX2	613	395.67	1.55	up	0.00371
E2F2	1372.03	875.5	1.57	up	0.00385
PGAP3	2671.24	1760.17	1.52	up	0.00536
BRMS1L	586.42	381.54	1.54	up	0.00552
ZNF530	177.97	118.83	1.5	up	0.00594
CECR2	350.45	151.13	2.32	up	0.00604
MAFB	2242.76	1528.22	1.47	up	0.0062
MYSM1	1184.87	770.85	1.54	up	0.0071
SLC24A3	648.53	391.41	1.66	up	0.00726
NFIA	2365.95	1607.73	1.47	up	0.00773
ZNF304	314.05	218.35	1.44	up	0.0081
SHH	312.26	128.76	2.43	up	0.00827
JUN	12757.8	8005.23	1.59	up	0.00873
TP63	10586.3	6834.74	1.55	up	0.00914
TINCR	1374.71	712.77	1.93	up	0.01
